# Supplementary material for: Efficient enrichment of plasma-derived extracellular vesicles from small volumes of bovine blood
Source: J Anim Sci. 2025 Oct 15;103:skaf354. doi: 10.1093/jas/skaf354 (PMC12597144; doi:10.1093/jas/skaf354)
Supplement: skaf354_Supplementary_Data [file skaf354_supplementary_data.zip]

Archive with 7 entries (7 files):
- FigureS1_ProteInside_GOCC_noAPO_allGO_012025.tiff
- SM1_DLS_pretests.docx
- SM2_Pool_spectres_All_ok_revised.xlsx
- TableS1_Full_NanoFCM analysis.xlsx
- TableS2_Pool_All_Analyses.xlsx
- TableS3_final_identification_revised.xlsx
- TableS4_ProteInside_GOCC_noAPO_top20_012025.xlsx
