# Supplementary material for: Efficient enrichment of plasma-derived extracellular vesicles from small volumes of bovine blood
Source: J Anim Sci. 2025 Oct 15;103:skaf354. doi: 10.1093/jas/skaf354 (PMC12597144; doi:10.1093/jas/skaf354)
Supplement: skaf354_Supplementary_Data [file skaf354_supplementary_data.zip › TableS1_Full_NanoFCM analysis.xlsx]

## Sheet: Size distribution
LI_PA				AN_NP				SI_PA				AN_PA				LI_NP				SI_NP
Size (nm)	Concentration (/mL)-Total			Size (nm)	Concentration (/mL)-Total			Size (nm)	Concentration (/mL)-Total			Size (nm)	Concentration (/mL)-Total			Size (nm)	Concentration (/mL)-Total			Size (nm)	Concentration (/mL)-Total
40.25	0			40.25	0			40.25	0			40.25	0			40.25	0			40.25	0
40.75	0			40.75	0			40.75	0			40.75	0			40.75	0			40.75	0
41.25	0			41.25	0			41.25	0			41.25	0			41.25	0			41.25	0
41.75	0			41.75	0			41.75	0			41.75	0			41.75	0			41.75	0
42.25	0			42.25	0			42.25	0			42.25	0			42.25	0			42.25	0
42.75	0			42.75	0			42.75	0			42.75	0			42.75	0			42.75	0
43.25	0			43.25	0			43.25	0			43.25	0			43.25	0			43.25	0
43.75	0			43.75	0			43.75	0			43.75	0			43.75	0			43.75	0
44.25	0			44.25	0			44.25	0			44.25	0			44.25	0			44.25	0
44.75	0			44.75	0			44.75	0			44.75	0			44.75	0			44.75	0
45.25	0			45.25	0			45.25	0			45.25	0			45.25	0			45.25	0
45.75	0			45.75	0			45.75	0			45.75	0			45.75	0			45.75	0
46.25	0			46.25	0			46.25	0			46.25	0			46.25	0			46.25	0
46.75	0			46.75	0			46.75	0			46.75	0			46.75	0			46.75	0
47.25	0			47.25	0			47.25	0			47.25	0			47.25	0			47.25	0
47.75	0			47.75	0			47.75	1			47.75	0			47.75	0			47.75	0
48.25	0			48.25	0			48.25	1			48.25	3			48.25	5			48.25	5
48.75	2			48.75	1			48.75	2			48.75	3			48.75	1			48.75	1
49.25	3			49.25	3			49.25	0			49.25	3			49.25	6			49.25	6
49.75	0			49.75	0			49.75	5			49.75	6			49.75	1			49.75	1
50.25	8			50.25	5			50.25	4			50.25	2			50.25	5			50.25	5
50.75	8			50.75	8			50.75	11			50.75	7			50.75	9			50.75	9
51.25	8			51.25	6			51.25	9			51.25	10			51.25	11			51.25	11
51.75	10			51.75	8			51.75	10			51.75	4			51.75	7			51.75	7
52.25	11			52.25	10			52.25	14			52.25	8			52.25	9			52.25	9
52.75	22			52.75	13			52.75	12			52.75	6			52.75	14			52.75	14
53.25	11			53.25	26			53.25	19			53.25	19			53.25	12			53.25	12
53.75	6			53.75	13			53.75	5			53.75	9			53.75	8			53.75	8
54.25	23			54.25	28			54.25	12			54.25	10			54.25	16			54.25	16
54.75	23			54.75	20			54.75	18			54.75	10			54.75	21			54.75	21
55.25	28			55.25	16			55.25	25			55.25	19			55.25	27			55.25	27
55.75	36			55.75	24			55.75	18			55.75	23			55.75	26			55.75	26
56.25	23			56.25	24			56.25	22			56.25	11			56.25	37			56.25	37
56.75	30			56.75	15			56.75	19			56.75	18			56.75	20			56.75	20
57.25	39			57.25	27			57.25	28			57.25	22			57.25	43			57.25	43
57.75	30			57.75	38			57.75	27			57.75	30			57.75	38			57.75	38
58.25	34			58.25	32			58.25	52			58.25	14			58.25	37			58.25	37
58.75	40			58.75	39			58.75	12			58.75	27			58.75	60			58.75	60
59.25	42			59.25	36			59.25	26			59.25	22			59.25	23			59.25	23
59.75	63			59.75	33			59.75	28			59.75	29			59.75	49			59.75	49
60.25	34			60.25	31			60.25	57			60.25	19			60.25	38			60.25	38
60.75	43			60.75	55			60.75	28			60.75	35			60.75	61			60.75	61
61.25	41			61.25	37			61.25	36			61.25	25			61.25	42			61.25	42
61.75	64			61.75	47			61.75	33			61.75	29			61.75	81			61.75	81
62.25	71			62.25	56			62.25	42			62.25	37			62.25	58			62.25	58
62.75	35			62.75	38			62.75	32			62.75	35			62.75	46			62.75	46
63.25	64			63.25	60			63.25	41			63.25	27			63.25	68			63.25	68
63.75	69			63.75	42			63.75	39			63.75	32			63.75	63			63.75	63
64.25	39			64.25	33			64.25	28			64.25	24			64.25	31			64.25	31
64.75	60			64.75	53			64.75	47			64.75	40			64.75	50			64.75	50
65.25	53			65.25	60			65.25	39			65.25	24			65.25	71			65.25	71
65.75	56			65.75	44			65.75	49			65.75	26			65.75	55			65.75	55
66.25	34			66.25	49			66.25	41			66.25	18			66.25	74			66.25	74
66.75	54			66.75	52			66.75	39			66.75	22			66.75	48			66.75	48
67.25	61			67.25	39			67.25	67			67.25	26			67.25	57			67.25	57
67.75	51			67.75	38			67.75	34			67.75	26			67.75	49			67.75	49
68.25	90			68.25	63			68.25	59			68.25	47			68.25	79			68.25	79
68.75	86			68.75	58			68.75	56			68.75	50			68.75	86			68.75	86
69.25	75			69.25	54			69.25	58			69.25	40			69.25	85			69.25	85
69.75	70			69.75	81			69.75	57			69.75	35			69.75	83			69.75	83
70.25	66			70.25	66			70.25	45			70.25	37			70.25	64			70.25	64
70.75	69			70.75	55			70.75	54			70.75	36			70.75	73			70.75	73
71.25	70			71.25	51			71.25	51			71.25	26			71.25	72			71.25	72
71.75	62			71.75	38			71.75	39			71.75	27			71.75	66			71.75	66
72.25	51			72.25	46			72.25	38			72.25	30			72.25	54			72.25	54
72.75	55			72.75	53			72.75	52			72.75	35			72.75	56			72.75	56
73.25	39			73.25	42			73.25	38			73.25	26			73.25	48			73.25	48
73.75	52			73.75	38			73.75	34			73.75	28			73.75	62			73.75	62
74.25	48			74.25	29			74.25	42			74.25	24			74.25	46			74.25	46
74.75	55			74.75	37			74.75	27			74.75	33			74.75	59			74.75	59
75.25	36			75.25	53			75.25	21			75.25	29			75.25	56			75.25	56
75.75	49			75.75	42			75.75	35			75.75	26			75.75	38			75.75	38
76.25	43			76.25	45			76.25	28			76.25	20			76.25	34			76.25	34
76.75	36			76.75	43			76.75	43			76.75	28			76.75	30			76.75	30
77.25	52			77.25	29			77.25	40			77.25	20			77.25	41			77.25	41
77.75	42			77.75	22			77.75	25			77.75	27			77.75	40			77.75	40
78.25	35			78.25	37			78.25	32			78.25	23			78.25	54			78.25	54
78.75	38			78.75	33			78.75	31			78.75	25			78.75	37			78.75	37
79.25	28			79.25	25			79.25	30			79.25	19			79.25	30			79.25	30
79.75	36			79.75	28			79.75	23			79.75	18			79.75	33			79.75	33
80.25	33			80.25	19			80.25	18			80.25	19			80.25	26			80.25	26
80.75	43			80.75	26			80.75	21			80.75	17			80.75	29			80.75	29
81.25	28			81.25	19			81.25	17			81.25	10			81.25	33			81.25	33
81.75	24			81.75	24			81.75	16			81.75	15			81.75	16			81.75	16
82.25	25			82.25	23			82.25	20			82.25	18			82.25	29			82.25	29
82.75	25			82.75	14			82.75	11			82.75	8			82.75	26			82.75	26
83.25	43			83.25	14			83.25	16			83.25	11			83.25	35			83.25	35
83.75	22			83.75	18			83.75	14			83.75	15			83.75	25			83.75	25
84.25	12			84.25	19			84.25	22			84.25	10			84.25	24			84.25	24
84.75	24			84.75	14			84.75	23			84.75	12			84.75	23			84.75	23
85.25	18			85.25	21			85.25	22			85.25	13			85.25	23			85.25	23
85.75	40			85.75	15			85.75	10			85.75	12			85.75	24			85.75	24
86.25	22			86.25	17			86.25	13			86.25	16			86.25	21			86.25	21
86.75	30			86.75	18			86.75	16			86.75	12			86.75	24			86.75	24
87.25	28			87.25	12			87.25	15			87.25	7			87.25	16			87.25	16
87.75	26			87.75	16			87.75	19			87.75	7			87.75	13			87.75	13
88.25	29			88.25	28			88.25	9			88.25	8			88.25	15			88.25	15
88.75	25			88.75	13			88.75	13			88.75	7			88.75	19			88.75	19
89.25	14			89.25	18			89.25	7			89.25	8			89.25	17			89.25	17
89.75	11			89.75	14			89.75	12			89.75	9			89.75	14			89.75	14
90.25	16			90.25	12			90.25	13			90.25	7			90.25	22			90.25	22
90.75	25			90.75	15			90.75	9			90.75	8			90.75	18			90.75	18
91.25	18			91.25	11			91.25	12			91.25	5			91.25	16			91.25	16
91.75	22			91.75	12			91.75	10			91.75	8			91.75	13			91.75	13
92.25	16			92.25	12			92.25	18			92.25	7			92.25	9			92.25	9
92.75	17			92.75	16			92.75	11			92.75	9			92.75	15			92.75	15
93.25	22			93.25	7			93.25	7			93.25	10			93.25	18			93.25	18
93.75	19			93.75	10			93.75	7			93.75	4			93.75	17			93.75	17
94.25	22			94.25	14			94.25	3			94.25	9			94.25	12			94.25	12
94.75	16			94.75	11			94.75	6			94.75	3			94.75	13			94.75	13
95.25	11			95.25	10			95.25	10			95.25	6			95.25	16			95.25	16
95.75	17			95.75	11			95.75	6			95.75	5			95.75	7			95.75	7
96.25	7			96.25	11			96.25	5			96.25	4			96.25	17			96.25	17
96.75	19			96.75	12			96.75	8			96.75	8			96.75	13			96.75	13
97.25	11			97.25	9			97.25	10			97.25	4			97.25	17			97.25	17
97.75	19			97.75	18			97.75	1			97.75	2			97.75	9			97.75	9
98.25	13			98.25	11			98.25	11			98.25	2			98.25	13			98.25	13
98.75	12			98.75	4			98.75	7			98.75	8			98.75	5			98.75	5
99.25	9			99.25	10			99.25	5			99.25	4			99.25	11			99.25	11
99.75	12			99.75	9			99.75	9			99.75	6			99.75	11			99.75	11
100.25	12			100.25	10			100.25	8			100.25	5			100.25	16			100.25	16
100.75	12			100.75	9			100.75	2			100.75	3			100.75	10			100.75	10
101.25	9			101.25	6			101.25	6			101.25	3			101.25	13			101.25	13
101.75	13			101.75	7			101.75	6			101.75	4			101.75	5			101.75	5
102.25	13			102.25	4			102.25	9			102.25	1			102.25	14			102.25	14
102.75	17			102.75	6			102.75	3			102.75	4			102.75	9			102.75	9
103.25	13			103.25	3			103.25	2			103.25	3			103.25	6			103.25	6
103.75	9			103.75	6			103.75	15			103.75	2			103.75	2			103.75	2
104.25	6			104.25	10			104.25	6			104.25	5			104.25	10			104.25	10
104.75	6			104.75	4			104.75	4			104.75	5			104.75	9			104.75	9
105.25	8			105.25	1			105.25	3			105.25	5			105.25	11			105.25	11
105.75	8			105.75	6			105.75	10			105.75	1			105.75	9			105.75	9
106.25	7			106.25	6			106.25	2			106.25	1			106.25	6			106.25	6
106.75	8			106.75	4			106.75	6			106.75	2			106.75	4			106.75	4
107.25	7			107.25	4			107.25	5			107.25	1			107.25	3			107.25	3
107.75	9			107.75	2			107.75	5			107.75	2			107.75	10			107.75	10
108.25	6			108.25	6			108.25	5			108.25	3			108.25	4			108.25	4
108.75	5			108.75	6			108.75	8			108.75	3			108.75	4			108.75	4
109.25	6			109.25	8			109.25	3			109.25	5			109.25	9			109.25	9
109.75	4			109.75	3			109.75	10			109.75	2			109.75	4			109.75	4
110.25	7			110.25	7			110.25	2			110.25	2			110.25	4			110.25	4
110.75	5			110.75	8			110.75	2			110.75	2			110.75	4			110.75	4
111.25	6			111.25	9			111.25	3			111.25	1			111.25	3			111.25	3
111.75	5			111.75	2			111.75	6			111.75	5			111.75	4			111.75	4
112.25	5			112.25	3			112.25	2			112.25	1			112.25	2			112.25	2
112.75	5			112.75	2			112.75	1			112.75	3			112.75	3			112.75	3
113.25	6			113.25	2			113.25	1			113.25	2			113.25	4			113.25	4
113.75	4			113.75	4			113.75	3			113.75	2			113.75	5			113.75	5
114.25	6			114.25	4			114.25	5			114.25	1			114.25	6			114.25	6
114.75	7			114.75	1			114.75	3			114.75	3			114.75	2			114.75	2
115.25	4			115.25	0			115.25	1			115.25	3			115.25	5			115.25	5
115.75	2			115.75	1			115.75	0			115.75	1			115.75	5			115.75	5
116.25	5			116.25	2			116.25	4			116.25	2			116.25	7			116.25	7
116.75	3			116.75	1			116.75	2			116.75	3			116.75	5			116.75	5
117.25	3			117.25	6			117.25	3			117.25	1			117.25	4			117.25	4
117.75	6			117.75	2			117.75	3			117.75	6			117.75	4			117.75	4
118.25	3			118.25	1			118.25	0			118.25	1			118.25	3			118.25	3
118.75	5			118.75	2			118.75	4			118.75	1			118.75	2			118.75	2
119.25	2			119.25	1			119.25	5			119.25	4			119.25	2			119.25	2
119.75	5			119.75	0			119.75	2			119.75	1			119.75	3			119.75	3
120.25	2			120.25	2			120.25	7			120.25	1			120.25	5			120.25	5
120.75	4			120.75	4			120.75	2			120.75	1			120.75	1			120.75	1
121.25	0			121.25	2			121.25	1			121.25	2			121.25	5			121.25	5
121.75	4			121.75	3			121.75	2			121.75	0			121.75	1			121.75	1
122.25	3			122.25	1			122.25	1			122.25	0			122.25	4			122.25	4
122.75	0			122.75	3			122.75	1			122.75	3			122.75	5			122.75	5
123.25	2			123.25	2			123.25	1			123.25	2			123.25	3			123.25	3
123.75	5			123.75	1			123.75	2			123.75	0			123.75	4			123.75	4
124.25	2			124.25	1			124.25	2			124.25	0			124.25	7			124.25	7
124.75	0			124.75	1			124.75	3			124.75	2			124.75	5			124.75	5
125.25	2			125.25	2			125.25	1			125.25	0			125.25	3			125.25	3
125.75	1			125.75	4			125.75	1			125.75	0			125.75	0			125.75	0
126.25	0			126.25	1			126.25	1			126.25	0			126.25	1			126.25	1
126.75	4			126.75	1			126.75	1			126.75	0			126.75	1			126.75	1
127.25	1			127.25	1			127.25	1			127.25	1			127.25	3			127.25	3
127.75	1			127.75	1			127.75	2			127.75	2			127.75	2			127.75	2
128.25	0			128.25	1			128.25	2			128.25	0			128.25	1			128.25	1
128.75	2			128.75	2			128.75	1			128.75	0			128.75	7			128.75	7
129.25	0			129.25	0			129.25	0			129.25	1			129.25	0			129.25	0
129.75	3			129.75	1			129.75	1			129.75	0			129.75	1			129.75	1
130.25	1			130.25	1			130.25	1			130.25	2			130.25	1			130.25	1
130.75	1			130.75	4			130.75	2			130.75	1			130.75	2			130.75	2
131.25	1			131.25	5			131.25	0			131.25	1			131.25	1			131.25	1
131.75	2			131.75	1			131.75	4			131.75	0			131.75	1			131.75	1
132.25	0			132.25	1			132.25	1			132.25	1			132.25	2			132.25	2
132.75	5			132.75	2			132.75	2			132.75	3			132.75	1			132.75	1
133.25	0			133.25	1			133.25	0			133.25	0			133.25	1			133.25	1
133.75	1			133.75	0			133.75	1			133.75	2			133.75	2			133.75	2
134.25	0			134.25	2			134.25	2			134.25	0			134.25	2			134.25	2
134.75	0			134.75	1			134.75	0			134.75	0			134.75	1			134.75	1
135.25	2			135.25	0			135.25	0			135.25	0			135.25	1			135.25	1
135.75	0			135.75	1			135.75	4			135.75	1			135.75	4			135.75	4
136.25	1			136.25	2			136.25	1			136.25	0			136.25	3			136.25	3
136.75	1			136.75	1			136.75	1			136.75	0			136.75	1			136.75	1
137.25	2			137.25	2			137.25	2			137.25	2			137.25	1			137.25	1
137.75	1			137.75	0			137.75	1			137.75	0			137.75	1			137.75	1
138.25	0			138.25	1			138.25	0			138.25	0			138.25	4			138.25	4
138.75	0			138.75	1			138.75	3			138.75	1			138.75	4			138.75	4
139.25	0			139.25	0			139.25	1			139.25	1			139.25	1			139.25	1
139.75	2			139.75	0			139.75	1			139.75	3			139.75	1			139.75	1
140.25	0			140.25	0			140.25	1			140.25	0			140.25	0			140.25	0
140.75	2			140.75	3			140.75	1			140.75	0			140.75	3			140.75	3
141.25	0			141.25	0			141.25	1			141.25	0			141.25	1			141.25	1
141.75	1			141.75	0			141.75	4			141.75	0			141.75	1			141.75	1
142.25	2			142.25	2			142.25	1			142.25	0			142.25	0			142.25	0
142.75	1			142.75	0			142.75	0			142.75	1			142.75	0			142.75	0
143.25	0			143.25	1			143.25	2			143.25	1			143.25	1			143.25	1
143.75	0			143.75	2			143.75	1			143.75	0			143.75	0			143.75	0
144.25	1			144.25	0			144.25	0			144.25	0			144.25	2			144.25	2
144.75	1			144.75	1			144.75	1			144.75	0			144.75	0			144.75	0
145.25	0			145.25	1			145.25	3			145.25	0			145.25	0			145.25	0
145.75	0			145.75	0			145.75	1			145.75	2			145.75	0			145.75	0
146.25	1			146.25	0			146.25	1			146.25	0			146.25	2			146.25	2
146.75	0			146.75	1			146.75	0			146.75	0			146.75	0			146.75	0
147.25	1			147.25	1			147.25	2			147.25	1			147.25	0			147.25	0
147.75	1			147.75	1			147.75	0			147.75	1			147.75	0			147.75	0
148.25	1			148.25	1			148.25	2			148.25	0			148.25	1			148.25	1
148.75	0			148.75	0			148.75	1			148.75	1			148.75	2			148.75	2
149.25	2			149.25	1			149.25	0			149.25	0			149.25	1			149.25	1
149.75	0			149.75	0			149.75	0			149.75	1			149.75	1			149.75	1
150.25	0			150.25	1			150.25	2			150.25	0			150.25	1			150.25	1
150.75	0			150.75	1			150.75	0			150.75	1			150.75	1			150.75	1
151.25	0			151.25	1			151.25	1			151.25	0			151.25	0			151.25	0
151.75	0			151.75	0			151.75	1			151.75	1			151.75	1			151.75	1
152.25	0			152.25	1			152.25	2			152.25	0			152.25	2			152.25	2
152.75	0			152.75	0			152.75	0			152.75	1			152.75	1			152.75	1
153.25	0			153.25	0			153.25	1			153.25	0			153.25	1			153.25	1
153.75	0			153.75	1			153.75	0			153.75	0			153.75	1			153.75	1
154.25	0			154.25	0			154.25	0			154.25	0			154.25	0			154.25	0
154.75	0			154.75	1			154.75	0			154.75	0			154.75	0			154.75	0
155.25	2			155.25	1			155.25	0			155.25	0			155.25	2			155.25	2
155.75	0			155.75	2			155.75	0			155.75	1			155.75	0			155.75	0
156.25	0			156.25	0			156.25	0			156.25	1			156.25	0			156.25	0
156.75	1			156.75	0			156.75	0			156.75	0			156.75	1			156.75	1
157.25	0			157.25	0			157.25	0			157.25	0			157.25	1			157.25	1
157.75	0			157.75	0			157.75	1			157.75	0			157.75	0			157.75	0
158.25	0			158.25	2			158.25	0			158.25	0			158.25	2			158.25	2
158.75	0			158.75	0			158.75	1			158.75	1			158.75	0			158.75	0
159.25	0			159.25	0			159.25	1			159.25	0			159.25	0			159.25	0
159.75	0			159.75	0			159.75	0			159.75	0			159.75	0			159.75	0
160.25	1			160.25	0			160.25	0			160.25	0			160.25	1			160.25	1
160.75	0			160.75	0			160.75	2			160.75	0			160.75	1			160.75	1
161.25	0			161.25	0			161.25	0			161.25	0			161.25	0			161.25	0
161.75	1			161.75	0			161.75	0			161.75	0			161.75	1			161.75	1
162.25	0			162.25	0			162.25	2			162.25	0			162.25	1			162.25	1
162.75	0			162.75	0			162.75	0			162.75	1			162.75	1			162.75	1
163.25	2			163.25	0			163.25	1			163.25	0			163.25	1			163.25	1
163.75	2			163.75	1			163.75	0			163.75	1			163.75	0			163.75	0
164.25	0			164.25	0			164.25	1			164.25	1			164.25	0			164.25	0
164.75	0			164.75	0			164.75	0			164.75	0			164.75	2			164.75	2
165.25	0			165.25	1			165.25	0			165.25	0			165.25	0			165.25	0
165.75	0			165.75	1			165.75	1			165.75	2			165.75	0			165.75	0
166.25	0			166.25	0			166.25	0			166.25	0			166.25	1			166.25	1
166.75	0			166.75	0			166.75	0			166.75	0			166.75	2			166.75	2
167.25	0			167.25	0			167.25	0			167.25	1			167.25	0			167.25	0
167.75	1			167.75	0			167.75	0			167.75	0			167.75	0			167.75	0
168.25	3			168.25	0			168.25	0			168.25	0			168.25	0			168.25	0
168.75	1			168.75	0			168.75	0			168.75	0			168.75	1			168.75	1
169.25	0			169.25	0			169.25	1			169.25	0			169.25	2			169.25	2
169.75	0			169.75	0			169.75	1			169.75	1			169.75	0			169.75	0
170.25	1			170.25	1			170.25	1			170.25	0			170.25	0			170.25	0
170.75	0			170.75	1			170.75	0			170.75	0			170.75	0			170.75	0
171.25	2			171.25	1			171.25	0			171.25	0			171.25	0			171.25	0
171.75	0			171.75	2			171.75	0			171.75	0			171.75	2			171.75	2
172.25	0			172.25	0			172.25	0			172.25	0			172.25	1			172.25	1
172.75	0			172.75	4			172.75	2			172.75	0			172.75	1			172.75	1
173.25	0			173.25	0			173.25	0			173.25	0			173.25	1			173.25	1
173.75	0			173.75	0			173.75	0			173.75	0			173.75	2			173.75	2
174.25	1			174.25	0			174.25	1			174.25	1			174.25	1			174.25	1
174.75	0			174.75	0			174.75	0			174.75	0			174.75	1			174.75	1
175.25	0			175.25	0			175.25	0			175.25	0			175.25	1			175.25	1
175.75	1			175.75	0			175.75	0			175.75	0			175.75	0			175.75	0
176.25	0			176.25	0			176.25	0			176.25	0			176.25	0			176.25	0
176.75	0			176.75	0			176.75	2			176.75	0			176.75	1			176.75	1
177.25	0			177.25	0			177.25	0			177.25	0			177.25	0			177.25	0
177.75	0			177.75	1			177.75	1			177.75	0			177.75	0			177.75	0
178.25	1			178.25	1			178.25	0			178.25	0			178.25	2			178.25	2
178.75	0			178.75	0			178.75	1			178.75	0			178.75	0			178.75	0
179.25	1			179.25	0			179.25	0			179.25	0			179.25	1			179.25	1
179.75	0			179.75	0			179.75	1			179.75	0			179.75	1			179.75	1
180.25	0			180.25	0			180.25	0			180.25	1			180.25	1			180.25	1
180.75	1			180.75	0			180.75	0			180.75	0			180.75	0			180.75	0
181.25	1			181.25	0			181.25	0			181.25	0			181.25	1			181.25	1
181.75	0			181.75	0			181.75	0			181.75	1			181.75	0			181.75	0
182.25	0			182.25	0			182.25	0			182.25	0			182.25	1			182.25	1
182.75	0			182.75	0			182.75	1			182.75	0			182.75	0			182.75	0
183.25	0			183.25	0			183.25	0			183.25	0			183.25	0			183.25	0
183.75	3			183.75	0			183.75	0			183.75	0			183.75	1			183.75	1
184.25	2			184.25	0			184.25	1			184.25	0			184.25	0			184.25	0
184.75	0			184.75	0			184.75	1			184.75	0			184.75	0			184.75	0
185.25	0			185.25	0			185.25	0			185.25	1			185.25	1			185.25	1
185.75	1			185.75	0			185.75	0			185.75	0			185.75	0			185.75	0
186.25	2			186.25	0			186.25	1			186.25	0			186.25	0			186.25	0
186.75	0			186.75	0			186.75	1			186.75	0			186.75	1			186.75	1
187.25	2			187.25	0			187.25	0			187.25	0			187.25	0			187.25	0
187.75	0			187.75	0			187.75	2			187.75	0			187.75	3			187.75	3
188.25	1			188.25	0			188.25	0			188.25	1			188.25	0			188.25	0
188.75	0			188.75	0			188.75	0			188.75	0			188.75	1			188.75	1
189.25	0			189.25	0			189.25	1			189.25	1			189.25	0			189.25	0
189.75	0			189.75	1			189.75	0			189.75	0			189.75	3			189.75	3
190.25	0			190.25	0			190.25	0			190.25	0			190.25	1			190.25	1
190.75	0			190.75	0			190.75	1			190.75	0			190.75	0			190.75	0
191.25	0			191.25	0			191.25	0			191.25	0			191.25	0			191.25	0
191.75	1			191.75	0			191.75	0			191.75	0			191.75	1			191.75	1
192.25	0			192.25	0			192.25	1			192.25	0			192.25	1			192.25	1
192.75	0			192.75	0			192.75	0			192.75	0			192.75	0			192.75	0
193.25	0			193.25	0			193.25	0			193.25	0			193.25	0			193.25	0
193.75	0			193.75	3			193.75	1			193.75	0			193.75	1			193.75	1
194.25	2			194.25	0			194.25	0			194.25	0			194.25	2			194.25	2
194.75	2			194.75	0			194.75	1			194.75	0			194.75	1			194.75	1
195.25	0			195.25	0			195.25	0			195.25	1			195.25	1			195.25	1
195.75	1			195.75	2			195.75	0			195.75	0			195.75	0			195.75	0
196.25	1			196.25	0			196.25	0			196.25	0			196.25	2			196.25	2
196.75	1			196.75	1			196.75	0			196.75	2			196.75	0			196.75	0
197.25	0			197.25	0			197.25	1			197.25	3			197.25	2			197.25	2
197.75	0			197.75	2			197.75	0			197.75	0			197.75	2			197.75	2
198.25	0			198.25	0			198.25	0			198.25	0			198.25	1			198.25	1
198.75	0			198.75	1			198.75	0			198.75	0			198.75	0			198.75	0
199.25	1			199.25	2			199.25	1			199.25	0			199.25	1			199.25	1
199.75	0			199.75	0			199.75	0			199.75	0			199.75	0			199.75	0
Total Events	3842				3095				2766				1993				3843				3843
40-130nm	3799				3058				2724				1968				3771				3771
Percentage (40-130nm)	98.8808				98.8045				98.4816				98.7456				98.1265				98.1265

## Sheet: Analysis
	Uncorrected									Corrected (Minus PBS + antibody)
Sample	Dilution Factor	Size	Concentration	#Events 1min	%FITC	FITC Concentration	FITC Size	#FITC Events (1min)		Size	Concentration	#Events 1min	%FITC	FITC Concentration	FITC Size	#FITC Events (1min)
PBS + Antibody	40	76.6	615000000	586	4.4	27300000	205.9	26
Sample + Isotype	40	74.7	560000000	533	3.4	18900000	179.6	18
LiPA Unstained	10	72.1	530000000	2018	0.4	2160000	206.5	8		72.2	457000000	2018	0.3	787000	214.2	7
LIPA CD9	40	74.6	4070000000	3873	13.2	537000000	85.3	511		74.2	3450000000	3873	13	507000000	84.8	505
AnSP CD9	40	73.8	3300000000	3144	9.7	321000000	88.9	306		73.2	2680000000	3144	12.8	400000000	84.2	403
SiPA CD9	40	73.7	2930000000	2788	8.4	247000000	81.8	235		73.2	2310000000	2788	10.2	274000000	79.2	283
AnPA CD9	40	73.9	1250000000	1189	8.9	111000000	96.2	106		73.2	567000000	1126	9.1	85000000	85.2	103		Not in optimal sampling range
AnPA CD9	20	73.8	1080000000	2051	10.9	118000000	89.1	224		74.2	700000000	1921	17.9	168000000	83.8	343
LiSP CD9	40	74.1	4090000000	3898	6.8	280000000	88.4	267		73.8	3470000000	3898	6.7	251000000	87.2	261
SiSP CD9	40	74.7	6310000000	6007	5.6	6310000000	95.2	337		74.2	5700000000	6007	5.6	337000000	91.2	337
PBS	1	71.4	7920000	298	1.3	106000	183.3	4
