# Supplementary material for: Efficient enrichment of plasma-derived extracellular vesicles from small volumes of bovine blood
Source: J Anim Sci. 2025 Oct 15;103:skaf354. doi: 10.1093/jas/skaf354 (PMC12597144; doi:10.1093/jas/skaf354)
Supplement: skaf354_Supplementary_Data [file skaf354_supplementary_data.zip › TableS2_Pool_All_Analyses.xlsx]

## Sheet: Summary_Pool_All_Analyse
sEVs moleculars markers	Membrane		Cytosolic				Moleculars Markers			Pools
	CD9	CD81	HSPB1	HSP90AA1	HSPA8	TSG101	sEVs	Membrane	CD9	x
Pool_1	ok	ok	ok	ok	ok	no			CD81	x
Pool_2	ok	ok	ok	ok	ok	no		Cytosolic	HSPA8	x
Pool_3	ok	ok	ok	ok	no	no			TSG101	-
Pool_4	ok	ok	ok	ok	no	no			SDCBP	x
Pool_5	ok	ok	ok	ok	ok	no	sEVs and non-sEVs*		HSPB1	x
									HSP90AA1	x
							Lipoproteins		APO(ABCDE)	x
							*exomere/supermere

## Sheet: Pool_1
User	clt-pfp-analyste
Search	title	P220100028 ReGIO3_Exos_PRM_pools_Bnk_btaurus_241029_ok
MS	data	file	\\147.100.166.184\pfem-proteo\proteo-data\Stockage\Machines\clt-proteohfx-l\PROJETS\2024\S40\P220100028 ReGIO3_Exos_PRM\Data_II\Pool_1.mgf
Database	1	ref_contaminants 20150916 (249 sequences
Database	2	ref_bos_taurus_241029 241029_20241029 (59,261 sequences
Taxonomy	1	(none)
Taxonomy	2	(none)
Timestamp	5 Dec 2024 at 07:59:39 GMT
Type	of	search	MS/MS Ion Search
Enzyme	Trypsin
Variable	modifications	Carbamidomethyl (C),Deamidated (NQ),Oxidation (M)
Mass	values	Monoisotopic
Protein	mass	Unrestricted
Peptide	mass	tolerance	10 ppm
Fragment	mass	tolerance	0.02 Da
Max	missed	cleavages	2
Instrument	type	ESI-TRAP
Number	of	queries	29.003
Significance	threshold	p<	0.05
Target	FDR	(overrides	sig.	threshold)	1
Target	FDR	type	psm
Max.	number	of	families	AUTO
Ions	score	or	expect	cut-off	-1
Min.	number	of	sig.	unique	sequences	1
Preferred	taxonomy	All entries
Show	Percolator	scores?	no
Family	Member	Database	Accession	Score	Mass	Num. of matches	Num. of significant matches	Num. of sequences	Num. of significant sequences	emPAI	Description
1	1	ref_bos_taurus_241029	A0A3Q1M032_BOVIN	24568	55316	759	759	27	27	6.49	Ig-like domain-containing protein OS=Bos taurus OX=9913 PE=1 SV=2
1	2	ref_contaminants	Q1RMK2	24270	65016	774	774	32	32	6.33	TREMBL:Q1RMK2 (Bos taurus) IGHM protein
1	3	ref_bos_taurus_241029	G5E5T5_BOVIN	17223	56008	553	553	23	23	4.00	Ig-like domain-containing protein OS=Bos taurus OX=9913 PE=1 SV=2
1	4	ref_bos_taurus_241029	A0A3Q1LLT0_BOVIN	1130	22943	19	19	3	3	0.67	Ig-like domain-containing protein OS=Bos taurus OX=9913 PE=4 SV=2
1	5	ref_bos_taurus_241029	A0AAA9SKR8_BOVIN	537	10450	16	16	4	4	4.14	Ig-like domain-containing protein OS=Bos taurus OX=9913 PE=4 SV=1
1	6	ref_bos_taurus_241029	A0A3Q1M667_BOVIN	442	23152	14	14	5	5	1.15	Ig-like domain-containing protein OS=Bos taurus OX=9913 PE=4 SV=2
1	7	ref_contaminants	ENSEMBL:ENSBTAP00000033053	421	14750	14	14	5	5	2.25	(Bos taurus) 15 kDa protein
1	8	ref_bos_taurus_241029	G3N148_BOVIN	112	13157	9	9	4	4	1.98	Ig-like domain-containing protein OS=Bos taurus OX=9913 PE=4 SV=2
1	9	ref_bos_taurus_241029	G3N1H5_BOVIN	76	18141	8	8	4	4	1.25	Ig-like domain-containing protein OS=Bos taurus OX=9913 PE=4 SV=2
2	1	ref_bos_taurus_241029	A0AAA9SUN5_BOVIN	11948	309823	376	376	86	86	1.75	von Willebrand factor OS=Bos taurus OX=9913 GN=VWF PE=4 SV=1
3	1	ref_bos_taurus_241029	A0A3Q1LVV7_BOVIN	7637	66986	334	334	47	47	10.38	Fibrinogen alpha chain OS=Bos taurus OX=9913 GN=FGA PE=4 SV=2
4	1	ref_bos_taurus_241029	A0A3Q1MG04_BOVIN	7410	55920	287	287	45	45	20.44	Fibrinogen beta chain OS=Bos taurus OX=9913 GN=FGB PE=4 SV=2
5	1	ref_bos_taurus_241029	A0A140T897_BOVIN	7245	69278	322	322	57	57	14.54	Albumin OS=Bos taurus OX=9913 GN=ALB PE=4 SV=1
6	1	ref_bos_taurus_241029	A0AAA9SKJ1_BOVIN	7130	167502	273	273	65	65	2.69	Alpha-2-macroglobulin OS=Bos taurus OX=9913 GN=A2M PE=1 SV=1
6	2	ref_bos_taurus_241029	F1MJK3_BOVIN	1562	166162	67	67	38	38	1.04	Pregnancy zone protein OS=Bos taurus OX=9913 GN=LOC506828 PE=3 SV=4
7	1	ref_bos_taurus_241029	A0AAA9T130_BOVIN	6574	49336	219	219	25	25	9.13	CD5 molecule like OS=Bos taurus OX=9913 GN=CD5L PE=4 SV=1
8	1	ref_bos_taurus_241029	F1MGU7_BOVIN	6309	50200	203	203	27	27	7.63	Fibrinogen gamma chain OS=Bos taurus OX=9913 GN=FGG PE=4 SV=1
9	1	ref_contaminants	Q1RMN8	5483	24521	127	127	12	12	4.41	TREMBL:Q1RMN8 (Bos taurus) Similar to Immunoglobulin lambda-like polypeptide 1
9	2	ref_bos_taurus_241029	A0AAA9TYE7_BOVIN	1757	11266	59	59	7	7	4.97	Ig-like domain-containing protein OS=Bos taurus OX=9913 PE=4 SV=1
9	3	ref_bos_taurus_241029	A0AAA9THP6_BOVIN	1258	3748	39	39	5	5	28.47	Ig-like domain-containing protein OS=Bos taurus OX=9913 PE=4 SV=1
10	1	ref_contaminants	ENSEMBL:ENSBTAP00000024466	3194	43873	115	115	15	15	3.20	(Bos taurus) 44 kDa protein
10	2	ref_bos_taurus_241029	G3N0V0_BOVIN	1086	32711	69	69	11	11	2.58	Ig-like domain-containing protein OS=Bos taurus OX=9913 PE=4 SV=2
11	1	ref_bos_taurus_241029	A0AAA9RYV6_BOVIN	2891	18912	82	82	11	11	5.46	Joining chain of multimeric IgA and IgM OS=Bos taurus OX=9913 GN=JCHAIN PE=1 SV=1
12	1	ref_bos_taurus_241029	G5E5A8_BOVIN	2799	265557	110	110	53	53	0.90	Fibronectin OS=Bos taurus OX=9913 GN=FN1 PE=4 SV=2
13	1	ref_bos_taurus_241029	F1MH40_BOVIN	2732	26318	103	103	11	11	4.42	Ig-like domain-containing protein OS=Bos taurus OX=9913 PE=1 SV=2
14	1	ref_contaminants	P04264	2541	65978	83	83	30	30	3.52	SWISS-PROT:P04264 Tax_Id=9606 Gene_Symbol=KRT1 Keratin, type II cytoskeletal 1
14	2	ref_contaminants	P35908	1090	65825	43	43	19	19	1.39	SWISS-PROT:P35908 Tax_Id=9606 Gene_Symbol=KRT2 Keratin, type II cytoskeletal 2 epidermal
14	3	ref_contaminants	P02538	287	60008	12	12	7	7	0.42	SWISS-PROT:P02538 Tax_Id=9606 Gene_Symbol=KRT6A Keratin, type II cytoskeletal 6A
14	4	ref_contaminants	P13647	218	62340	10	10	8	8	0.47	SWISS-PROT:P13647 Tax_Id=9606 Gene_Symbol=KRT5 Keratin, type II cytoskeletal 5
14	5	ref_bos_taurus_241029	F1MTW5_BOVIN	102	26277	6	6	5	5	0.76	Liver mannan-binding lectin OS=Bos taurus OX=9913 GN=MBL1 PE=2 SV=1
15	1	ref_bos_taurus_241029	CONG_BOVIN	2217	37971	68	68	16	16	4.23	Conglutinin OS=Bos taurus OX=9913 GN=CGN1 PE=1 SV=2
15	2	ref_bos_taurus_241029	A0AAF6YK48_BOVIN	551	33582	20	20	6	6	0.70	Collectin-43 OS=Bos taurus OX=9913 GN=CL43 PE=3 SV=1
16	1	ref_bos_taurus_241029	A0AAA9S3H4_BOVIN	2141	192871	92	92	45	45	1.13	C4a anaphylatoxin OS=Bos taurus OX=9913 PE=4 SV=1
16	2	ref_contaminants	P01030	2021	192676	86	86	41	41	1.03	SWISS-PROT:P01030 (Bos taurus) similar to Complement C4-A precursor
17	1	ref_contaminants	P00761	2094	24394	62	62	4	4	1.64	SWISS-PROT:P00761|TRYP_PIG Trypsin - Sus scrofa (Pig).
18	1	ref_bos_taurus_241029	A0A3Q1MGP1_BOVIN	2063	81872	69	69	22	22	1.51	complement subcomponent C1r OS=Bos taurus OX=9913 GN=C1R PE=4 SV=2
19	1	ref_bos_taurus_241029	G3N0S9_BOVIN	2022	21474	82	82	17	17	14.66	Sushi domain-containing protein OS=Bos taurus OX=9913 PE=4 SV=2
20	1	ref_bos_taurus_241029	A0AAA9TPG5_BOVIN	2013	178250	72	72	37	37	0.91	Complement C3 OS=Bos taurus OX=9913 GN=C3 PE=1 SV=1
21	1	ref_contaminants	P35527	1926	62092	64	64	18	18	1.77	SWISS-PROT:P35527 Tax_Id=9606 Gene_Symbol=KRT9 Keratin, type I cytoskeletal 9
21	2	ref_contaminants	P13645	1555	59475	57	57	20	20	1.89	SWISS-PROT:P13645 Tax_Id=9606 Gene_Symbol=KRT10 Keratin, type I cytoskeletal 10
21	3	ref_contaminants	P02533	401	51589	26	26	12	12	1.01	SWISS-PROT:P02533 Tax_Id=9606 Gene_Symbol=KRT14 Keratin, type I cytoskeletal 14
21	4	ref_contaminants	P08779	370	51236	27	27	12	12	1.02	SWISS-PROT:P08779 Tax_Id=9606 Gene_Symbol=KRT16 Keratin, type I cytoskeletal 16
21	5	ref_bos_taurus_241029	A0AAF6DLG1_BOVIN	90	50566	5	5	2	2	0.13	Keratin 31 OS=Bos taurus OX=9913 GN=KRT31 PE=3 SV=1
22	1	ref_bos_taurus_241029	A0AAA9U1B9_BOVIN	1909	77483	70	70	34	34	3.40	Serotransferrin OS=Bos taurus OX=9913 GN=TF PE=1 SV=1
23	1	ref_bos_taurus_241029	F1N3Q7_BOVIN	1499	51246	70	70	25	25	3.59	Apolipoprotein A-IV OS=Bos taurus OX=9913 GN=APOA4 PE=3 SV=3
24	1	ref_bos_taurus_241029	A0A3Q1LUE9_BOVIN	1490	16290	46	46	5	5	3.18	Ig-like domain-containing protein OS=Bos taurus OX=9913 PE=1 SV=2
24	2	ref_bos_taurus_241029	G5E604_BOVIN	629	16470	30	30	3	3	1.03	Ig-like domain-containing protein OS=Bos taurus OX=9913 PE=4 SV=3
24	3	ref_bos_taurus_241029	G3MZE0_BOVIN	515	16245	26	26	3	3	1.05	Ig-like domain-containing protein OS=Bos taurus OX=9913 PE=4 SV=3
24	4	ref_bos_taurus_241029	G5E5H2_BOVIN	381	16148	26	26	3	3	1.06	Ig-like domain-containing protein OS=Bos taurus OX=9913 PE=4 SV=3
24	5	ref_bos_taurus_241029	A0A3Q1LI44_BOVIN	286	16987	15	15	3	3	0.68	Ig-like domain-containing protein OS=Bos taurus OX=9913 PE=4 SV=2
24	6	ref_bos_taurus_241029	A0A3Q1N2B9_BOVIN	256	16690	18	18	2	2	0.42	Ig-like domain-containing protein OS=Bos taurus OX=9913 PE=4 SV=2
24	7	ref_bos_taurus_241029	A0A3Q1LFA6_BOVIN	253	16321	19	19	3	3	1.04	Ig-like domain-containing protein OS=Bos taurus OX=9913 PE=4 SV=2
24	8	ref_bos_taurus_241029	A0A3Q1MSF6_BOVIN	184	11828	15	15	3	3	1.07	Ig-like domain-containing protein OS=Bos taurus OX=9913 PE=4 SV=2
25	1	ref_contaminants	ENSEMBL:ENSBTAP00000014147	1311	11749	28	28	5	5	4.51	(Bos taurus) 12 kDa protein
25	2	ref_bos_taurus_241029	A0A3Q1LSF0_BOVIN	320	16605	8	8	3	3	1.02	Ig-like domain-containing protein OS=Bos taurus OX=9913 PE=4 SV=2
25	3	ref_bos_taurus_241029	A0A3Q1MIN7_BOVIN	276	16122	7	7	3	3	1.06	Ig-like domain-containing protein OS=Bos taurus OX=9913 PE=4 SV=2
26	1	ref_bos_taurus_241029	A0A140T881_BOVIN	1140	37171	39	39	12	12	2.62	Apolipoprotein E OS=Bos taurus OX=9913 GN=APOE PE=3 SV=3
27	1	ref_bos_taurus_241029	A0AAF6YIM3_BOVIN	1120	62414	32	32	12	12	0.87	Galectin-3-binding protein OS=Bos taurus OX=9913 GN=LGALS3BP PE=4 SV=1
28	1	ref_bos_taurus_241029	APOA1_BOVIN	1114	30258	46	46	22	22	7.68	Apolipoprotein A-I OS=Bos taurus OX=9913 GN=APOA1 PE=1 SV=3
29	1	ref_bos_taurus_241029	MBL2_BOVIN	1109	26454	39	39	9	9	2.07	Mannose-binding protein C OS=Bos taurus OX=9913 GN=MBL PE=2 SV=1
30	1	ref_bos_taurus_241029	A0A3Q1LKN2_BOVIN	805	301029	28	28	24	24	0.27	Thyroglobulin OS=Bos taurus OX=9913 GN=TG PE=3 SV=2
31	1	ref_bos_taurus_241029	A0AAF6YU71_BOVIN	794	69546	38	38	16	16	1.00	Complement component 4 binding protein alpha OS=Bos taurus OX=9913 GN=C4BPA PE=4 SV=1
31	2	ref_bos_taurus_241029	Q1RMN9_BOVIN	544	21982	25	25	8	8	1.93	C4b-binding protein alpha-like OS=Bos taurus OX=9913 GN=LOC510860 PE=2 SV=1
32	1	ref_contaminants	ENSEMBL:ENSBTAP00000016046	704	77404	20	20	10	10	0.48	(Bos taurus) similar to fibulin-1 C isoform 1
32	2	ref_bos_taurus_241029	A0AAA9TLZ1_BOVIN	671	74919	16	16	9	9	0.44	Fibulin-1 OS=Bos taurus OX=9913 GN=FBLN1 PE=1 SV=1
33	1	ref_bos_taurus_241029	A0AAA9SMJ2_BOVIN	590	42059	30	30	13	13	1.91	Actin, cytoplasmic 1 OS=Bos taurus OX=9913 GN=ACTB PE=3 SV=1
33	2	ref_bos_taurus_241029	ACTC_BOVIN	511	41992	29	29	12	12	1.72	Actin, alpha cardiac muscle 1 OS=Bos taurus OX=9913 GN=ACTC1 PE=1 SV=1
34	1	ref_bos_taurus_241029	HBB_BOVIN	581	15944	19	19	8	8	4.16	Hemoglobin subunit beta OS=Bos taurus OX=9913 GN=HBB PE=1 SV=1
35	1	ref_bos_taurus_241029	A0AAA9S431_BOVIN	498	140733	20	20	14	14	0.35	Complement factor H OS=Bos taurus OX=9913 GN=CFH PE=4 SV=1
36	1	ref_bos_taurus_241029	F6RQN4_BOVIN	490	34931	24	24	5	5	0.67	C1q and TNF related 3 OS=Bos taurus OX=9913 GN=C1QTNF3 PE=4 SV=1
37	1	ref_bos_taurus_241029	A0A3Q1M944_BOVIN	450	28531	14	14	6	6	1.07	Collectin-11 OS=Bos taurus OX=9913 GN=COLEC11 PE=3 SV=1
38	1	ref_bos_taurus_241029	A0AAA9RXP2_BOVIN	445	121208	8	8	4	4	0.11	Deleted in malignant brain tumors 1 protein OS=Bos taurus OX=9913 PE=1 SV=1
38	2	ref_bos_taurus_241029	A0A3Q1LWD3_BOVIN	438	142655	8	8	4	4	0.09	Deleted in malignant brain tumors 1 protein OS=Bos taurus OX=9913 PE=1 SV=2
39	1	ref_bos_taurus_241029	A0AAA9S490_BOVIN	442	50855	17	17	8	8	0.60	Clusterin OS=Bos taurus OX=9913 GN=CLU PE=1 SV=1
40	1	ref_bos_taurus_241029	A0AAA9SNX5_BOVIN	439	13877	17	17	5	5	3.31	Apolipoprotein C-III OS=Bos taurus OX=9913 GN=APOC3 PE=3 SV=1
41	1	ref_bos_taurus_241029	E1BNR0_BOVIN	437	515195	18	18	15	15	0.09	Apolipoprotein B OS=Bos taurus OX=9913 GN=APOB PE=1 SV=3
42	1	ref_bos_taurus_241029	PIGR_BOVIN	401	82383	13	13	5	5	0.20	Polymeric immunoglobulin receptor OS=Bos taurus OX=9913 GN=PIGR PE=2 SV=1
43	1	ref_bos_taurus_241029	KCRU_BOVIN	400	46867	12	12	8	8	0.67	Creatine kinase U-type, mitochondrial OS=Bos taurus OX=9913 GN=CKMT1 PE=1 SV=1
44	1	ref_bos_taurus_241029	A0AAA9SGY6_BOVIN	373	318780	11	11	11	11	0.11	Fc gamma binding protein OS=Bos taurus OX=9913 GN=FCGBP PE=1 SV=1
45	1	ref_bos_taurus_241029	A0A3Q1M0U9_BOVIN	347	89323	16	16	13	13	0.55	Transitional endoplasmic reticulum ATPase OS=Bos taurus OX=9913 GN=VCP PE=3 SV=2
46	1	ref_bos_taurus_241029	A0AAA9SDV9_BOVIN	340	18386	16	16	6	6	2.05	Globin domain-containing protein OS=Bos taurus OX=9913 PE=3 SV=1
47	1	ref_bos_taurus_241029	A0AAA9SG32_BOVIN	334	35701	7	7	4	4	0.40	Potassium channel tetramerization domain containing 12 OS=Bos taurus OX=9913 GN=KCTD12 PE=1 SV=1
48	1	ref_bos_taurus_241029	A0AAA9RTY1_BOVIN	328	29678	20	20	4	4	0.49	Tetraspanin OS=Bos taurus OX=9913 GN=CD9 PE=3 SV=1
49	1	ref_bos_taurus_241029	A0AAA9TX29_BOVIN	312	26845	14	14	6	6	0.94	Adiponectin, C1Q and collagen domain containing OS=Bos taurus OX=9913 GN=ADIPOQ PE=4 SV=1
50	1	ref_bos_taurus_241029	A0AAA9T2C4_BOVIN	301	63875	9	9	6	6	0.33	Carboxylic ester hydrolase OS=Bos taurus OX=9913 GN=BREH1 PE=1 SV=1
51	1	ref_bos_taurus_241029	A0A3Q1LQ02_BOVIN	298	53335	11	11	7	7	0.48	Vitamin D-binding protein OS=Bos taurus OX=9913 GN=GC PE=4 SV=2
52	1	ref_bos_taurus_241029	A0A3Q1LPG0_BOVIN	261	43961	13	13	5	5	0.41	Ig-like domain-containing protein OS=Bos taurus OX=9913 PE=1 SV=2
53	1	ref_bos_taurus_241029	A0AAA9SV57_BOVIN	256	326762	12	12	10	10	0.10	Collagen type VI alpha 3 chain OS=Bos taurus OX=9913 GN=COL6A3 PE=1 SV=1
54	1	ref_bos_taurus_241029	A0A3Q1MB98_BOVIN	255	43744	14	14	9	9	0.85	Haptoglobin OS=Bos taurus OX=9913 GN=HP PE=1 SV=1
55	1	ref_bos_taurus_241029	E1BI98_BOVIN	250	108603	17	17	13	13	0.44	Collagen type VI alpha 1 chain OS=Bos taurus OX=9913 GN=COL6A1 PE=1 SV=1
56	1	ref_bos_taurus_241029	TTHY_BOVIN	248	15717	10	10	4	4	1.09	Transthyretin OS=Bos taurus OX=9913 GN=TTR PE=1 SV=1
57	1	ref_bos_taurus_241029	A0A3Q1MQV3_BOVIN	246	129795	8	8	6	6	0.15	Thrombospondin 1 OS=Bos taurus OX=9913 GN=THBS1 PE=3 SV=1
58	1	ref_bos_taurus_241029	A0A3Q1MJT2_BOVIN	245	54178	7	7	4	4	0.25	Alpha-1-B glycoprotein OS=Bos taurus OX=9913 GN=A1BG PE=4 SV=2
59	1	ref_bos_taurus_241029	A0AAA9RS92_BOVIN	235	104571	10	10	9	9	0.30	Collagen type VI alpha 2 chain OS=Bos taurus OX=9913 GN=COL6A2 PE=1 SV=1
60	1	ref_bos_taurus_241029	F6PWN7_BOVIN	227	45965	6	6	4	4	0.30	Sex hormone-binding globulin OS=Bos taurus OX=9913 GN=SHBG PE=4 SV=1
61	1	ref_bos_taurus_241029	AOCX_BOVIN	226	84703	11	11	8	8	0.38	Primary amine oxidase, liver isozyme OS=Bos taurus OX=9913 PE=1 SV=1
62	1	ref_bos_taurus_241029	A0AAA9S278_BOVIN	201	29067	7	7	4	4	0.51	Proteasome subunit alpha type OS=Bos taurus OX=9913 GN=PSMA6 PE=3 SV=1
63	1	ref_bos_taurus_241029	A0A3Q1MIS1_BOVIN	200	90084	8	8	5	5	0.18	Gelsolin OS=Bos taurus OX=9913 GN=GSN PE=3 SV=1
64	1	ref_bos_taurus_241029	A0A452DI25_BOVIN	188	52133	8	8	6	6	0.41	Hemopexin OS=Bos taurus OX=9913 GN=HPX PE=4 SV=1
65	1	ref_bos_taurus_241029	G3MXB5_BOVIN	186	14423	5	5	2	2	0.49	Ig-like domain-containing protein OS=Bos taurus OX=9913 PE=1 SV=3
66	1	ref_bos_taurus_241029	A0A3Q1M057_BOVIN	184	280032	7	7	7	7	0.08	Filamin A OS=Bos taurus OX=9913 GN=FLNA PE=1 SV=2
67	1	ref_bos_taurus_241029	F1MY85_BOVIN	184	188677	6	6	6	6	0.10	Complement C5 OS=Bos taurus OX=9913 GN=C5 PE=1 SV=3
68	1	ref_bos_taurus_241029	CAP1_BOVIN	178	51240	7	7	5	5	0.34	Adenylyl cyclase-associated protein 1 OS=Bos taurus OX=9913 GN=CAP1 PE=2 SV=3
69	1	ref_bos_taurus_241029	A0AAA9T666_BOVIN	178	33719	8	8	4	4	0.42	Complement C1q subcomponent subunit A OS=Bos taurus OX=9913 GN=C1QA PE=4 SV=1
70	1	ref_bos_taurus_241029	A0A3Q1M442_BOVIN	176	49955	7	7	5	5	0.43	Tubulin beta chain OS=Bos taurus OX=9913 GN=TUBB1 PE=3 SV=2
71	1	ref_bos_taurus_241029	COR1A_BOVIN	172	50947	5	5	5	5	0.34	Coronin-1A OS=Bos taurus OX=9913 GN=CORO1A PE=1 SV=3
72	1	ref_bos_taurus_241029	A0A3Q1M3Z8_BOVIN	162	31805	6	6	5	5	0.60	Nicotinate-nucleotide pyrophosphorylase [carboxylating] OS=Bos taurus OX=9913 GN=QPRT PE=3 SV=1
73	1	ref_bos_taurus_241029	A0A3Q1MI22_BOVIN	157	119289	4	4	4	4	0.11	ferroxidase OS=Bos taurus OX=9913 GN=CP PE=1 SV=1
74	1	ref_bos_taurus_241029	A0A3Q1MI98_BOVIN	157	55905	8	8	7	7	0.46	Argininosuccinate lyase OS=Bos taurus OX=9913 GN=ASL PE=3 SV=1
75	1	ref_bos_taurus_241029	A1AG_BOVIN	155	23168	3	3	2	2	0.29	Alpha-1-acid glycoprotein OS=Bos taurus OX=9913 GN=ORM1 PE=2 SV=1
76	1	ref_bos_taurus_241029	A0A3Q1LK49_BOVIN	143	96714	9	9	8	8	0.28	Inter-alpha-trypsin inhibitor heavy chain 2 OS=Bos taurus OX=9913 GN=ITIH2 PE=1 SV=1
77	1	ref_bos_taurus_241029	CD81_BOVIN	141	25836	4	4	1	1	0.12	CD81 antigen OS=Bos taurus OX=9913 GN=CD81 PE=2 SV=1
78	1	ref_bos_taurus_241029	A0AAA9SUT3_BOVIN	139	80280	6	6	6	6	0.25	MBL associated serine protease 1 OS=Bos taurus OX=9913 GN=MASP1 PE=4 SV=1
79	1	ref_bos_taurus_241029	HSPB1_BOVIN	135	22379	5	5	4	4	0.69	Heat shock protein beta-1 OS=Bos taurus OX=9913 GN=HSPB1 PE=2 SV=1
80	1	ref_bos_taurus_241029	A0A3Q1LJT1_BOVIN	133	25040	8	8	2	2	0.27	Ig-like domain-containing protein OS=Bos taurus OX=9913 PE=4 SV=1
81	1	ref_bos_taurus_241029	A0A140T871_BOVIN	124	61592	2	2	1	1	0.05	Glutamate dehydrogenase 1, mitochondrial OS=Bos taurus OX=9913 GN=GLUD1 PE=1 SV=1
82	1	ref_bos_taurus_241029	A0AAA9SBH6_BOVIN	123	55569	4	4	4	4	0.24	Dihydropyrimidinase OS=Bos taurus OX=9913 GN=DPYS PE=1 SV=1
83	1	ref_bos_taurus_241029	F1MM86_BOVIN	119	104469	2	2	2	2	0.06	Complement component C6 OS=Bos taurus OX=9913 GN=C6 PE=3 SV=2
84	1	ref_bos_taurus_241029	A0AAA9TZS7_BOVIN	115	19786	3	3	3	3	0.56	Ferritin OS=Bos taurus OX=9913 PE=3 SV=1
85	1	ref_bos_taurus_241029	E1B805_BOVIN	112	186235	2	2	2	2	0.03	Complement C3 OS=Bos taurus OX=9913 PE=4 SV=3
86	1	ref_bos_taurus_241029	A0AAA9TB88_BOVIN	111	60538	5	5	4	4	0.22	Oncoprotein induced transcript 3 OS=Bos taurus OX=9913 GN=OIT3 PE=4 SV=1
87	1	ref_bos_taurus_241029	A0A3Q1M010_BOVIN	108	55807	5	5	4	4	0.24	UTP--glucose-1-phosphate uridylyltransferase OS=Bos taurus OX=9913 GN=UGP2 PE=1 SV=2
88	1	ref_bos_taurus_241029	A0A3Q1MGB8_BOVIN	108	39312	5	5	5	5	0.46	Protein AMBP OS=Bos taurus OX=9913 GN=AMBP PE=3 SV=2
89	1	ref_bos_taurus_241029	A0A140T8C8_BOVIN	107	67996	4	4	3	3	0.14	Kininogen 1 OS=Bos taurus OX=9913 GN=KNG1 PE=4 SV=2
90	1	ref_bos_taurus_241029	A0AAA9TIS4_BOVIN	102	67672	4	4	3	3	0.14	Moesin OS=Bos taurus OX=9913 GN=MSN PE=1 SV=1
91	1	ref_bos_taurus_241029	A0A3Q1M8J9_BOVIN	99	35553	2	2	2	2	0.18	Glyceraldehyde-3-phosphate dehydrogenase OS=Bos taurus OX=9913 GN=GAPDH PE=3 SV=2
92	1	ref_bos_taurus_241029	A0A3Q1M168_BOVIN	98	98095	3	3	2	2	0.06	Alpha-1,4 glucan phosphorylase OS=Bos taurus OX=9913 GN=PYGL PE=1 SV=1
93	1	ref_bos_taurus_241029	PGCA_BOVIN	96	246211	2	2	2	2	0.02	Aggrecan core protein OS=Bos taurus OX=9913 GN=ACAN PE=1 SV=3
94	1	ref_bos_taurus_241029	A0AAA9TYT9_BOVIN	95	76695	3	3	3	3	0.13	Cartilage oligomeric matrix protein OS=Bos taurus OX=9913 GN=COMP PE=1 SV=1
95	1	ref_bos_taurus_241029	A0A3Q1LXP4_BOVIN	91	38220	2	2	2	2	0.17	Beta-2-glycoprotein 1 OS=Bos taurus OX=9913 GN=APOH PE=4 SV=2
96	1	ref_bos_taurus_241029	A0A3Q1MWQ1_BOVIN	90	74788	5	5	5	5	0.22	Coagulation factor XIII B chain OS=Bos taurus OX=9913 GN=F13B PE=4 SV=2
97	1	ref_bos_taurus_241029	A0AAF6YQA7_BOVIN	87	31046	2	2	2	2	0.21	Proteasome subunit alpha type OS=Bos taurus OX=9913 GN=PSMA1 PE=3 SV=1
98	1	ref_bos_taurus_241029	A0AAA9RUA3_BOVIN	86	22306	4	4	3	3	0.49	Peroxiredoxin-2 OS=Bos taurus OX=9913 GN=PRDX2 PE=3 SV=1
99	1	ref_bos_taurus_241029	A0A3Q1N4M0_BOVIN	85	51294	3	3	2	2	0.12	Suprabasin OS=Bos taurus OX=9913 GN=SBSN PE=4 SV=2
100	1	ref_bos_taurus_241029	A5D7L1_BOVIN	82	35593	2	2	1	1	0.09	C-type lectin domain containing 11A OS=Bos taurus OX=9913 GN=CLEC11A PE=2 SV=1
101	1	ref_bos_taurus_241029	A0A3Q1M0L5_BOVIN	82	157372	3	3	3	3	0.06	ADAM metallopeptidase with thrombospondin type 1 motif 13 OS=Bos taurus OX=9913 GN=ADAMTS13 PE=4 SV=2
102	1	ref_bos_taurus_241029	A0AAA9U1C1_BOVIN	78	89802	2	2	2	2	0.07	Transferrin receptor protein 1 OS=Bos taurus OX=9913 GN=TFRC PE=3 SV=1
103	1	ref_bos_taurus_241029	A0A3Q1MGZ6_BOVIN	77	44894	3	3	2	2	0.14	Serpin domain-containing protein OS=Bos taurus OX=9913 PE=3 SV=1
103	2	ref_contaminants	A2I7N1	49	46368	4	4	2	2	0.14	TREMBL:A2I7N1 (Bos taurus) SERPINA3-5
104	1	ref_bos_taurus_241029	A0A3Q1MWC7_BOVIN	77	63347	3	3	2	2	0.10	Malic enzyme OS=Bos taurus OX=9913 GN=ME1 PE=3 SV=1
105	1	ref_bos_taurus_241029	A0A3Q1MES8_BOVIN	70	27673	2	2	2	2	0.24	Hydroxysteroid 17-beta dehydrogenase 14 OS=Bos taurus OX=9913 GN=HSD17B14 PE=4 SV=1
106	1	ref_bos_taurus_241029	A1AT_BOVIN	70	46075	2	2	1	1	0.07	Alpha-1-antiproteinase OS=Bos taurus OX=9913 GN=SERPINA1 PE=1 SV=1
107	1	ref_bos_taurus_241029	A0AAA9RWG6_BOVIN	70	223711	5	5	5	5	0.07	Myosin-6 OS=Bos taurus OX=9913 GN=MYH6 PE=3 SV=1
108	1	ref_bos_taurus_241029	A0A452DJ62_BOVIN	69	105879	2	2	2	2	0.06	Thrombospondin 4 OS=Bos taurus OX=9913 GN=THBS4 PE=3 SV=1
109	1	ref_bos_taurus_241029	A0AAA9SP21_BOVIN	68	38556	2	2	2	2	0.17	Syndecan binding protein OS=Bos taurus OX=9913 GN=SDCBP PE=4 SV=1
110	1	ref_bos_taurus_241029	A0A3Q1LXG6_BOVIN	67	13439	5	5	1	1	0.24	Ig-like domain-containing protein OS=Bos taurus OX=9913 PE=4 SV=2
111	1	ref_bos_taurus_241029	A0AAA9S2X8_BOVIN	67	14031	2	2	1	1	0.23	Proteasome subunit alpha type OS=Bos taurus OX=9913 GN=PSMA4 PE=3 SV=1
112	1	ref_bos_taurus_241029	A0A3S5ZPN1_BOVIN	67	51098	1	1	1	1	0.06	Angiopoietin like 6 OS=Bos taurus OX=9913 GN=ANGPTL6 PE=2 SV=1
113	1	ref_bos_taurus_241029	A0AAF6ZXU6_BOVIN	67	31776	2	2	2	2	0.21	Crystallin zeta OS=Bos taurus OX=9913 GN=CRYZ PE=1 SV=1
114	1	ref_bos_taurus_241029	A0A3Q1LZ09_BOVIN	66	96869	1	1	1	1	0.03	Inter-alpha-trypsin inhibitor heavy chain 4 OS=Bos taurus OX=9913 GN=ITIH4 PE=3 SV=2
115	1	ref_bos_taurus_241029	APOC4_BOVIN	59	14428	5	5	4	4	1.23	Apolipoprotein C-IV OS=Bos taurus OX=9913 GN=APOC4 PE=2 SV=1
116	1	ref_bos_taurus_241029	A0A3Q1NJ66_BOVIN	59	24938	2	2	2	2	0.27	Surfactant protein A1 OS=Bos taurus OX=9913 GN=SFTPA1 PE=4 SV=2
117	1	ref_bos_taurus_241029	COAA1_BOVIN	59	65505	2	2	1	1	0.05	Collagen alpha-1(X) chain OS=Bos taurus OX=9913 GN=COL10A1 PE=2 SV=1
118	1	ref_bos_taurus_241029	A0A3Q1LX83_BOVIN	59	31559	3	3	2	2	0.21	Proteasome subunit alpha type OS=Bos taurus OX=9913 PE=3 SV=2
119	1	ref_bos_taurus_241029	A0A452DIH7_BOVIN	57	49449	3	3	3	3	0.20	Tubulin alpha chain OS=Bos taurus OX=9913 GN=TUBA4A PE=3 SV=1
119	2	ref_contaminants	ENSEMBL:ENSBTAP00000016242	54	50148	2	2	2	2	0.13	(Bos taurus) similar to alpha-tubulin I isoform 1
120	1	ref_bos_taurus_241029	E1B726_BOVIN	57	92879	3	3	3	3	0.10	Plasminogen OS=Bos taurus OX=9913 GN=PLG PE=4 SV=3
121	1	ref_bos_taurus_241029	A0A3Q1LVM5_BOVIN	57	101588	4	4	4	4	0.13	Inter-alpha-trypsin inhibitor heavy chain H1 OS=Bos taurus OX=9913 GN=ITIH1 PE=3 SV=2
122	1	ref_bos_taurus_241029	A0A3Q1LY19_BOVIN	57	34348	1	1	1	1	0.09	L-lactate dehydrogenase OS=Bos taurus OX=9913 PE=3 SV=2
123	1	ref_bos_taurus_241029	A0A3Q1MLF4_BOVIN	55	30407	3	3	3	3	0.34	Collectin subfamily member 10 OS=Bos taurus OX=9913 GN=COLEC10 PE=4 SV=1
124	1	ref_bos_taurus_241029	A0A3Q1LLF6_BOVIN	55	61726	4	4	1	1	0.05	Neurexophilin and PC-esterase domain family, member 4 OS=Bos taurus OX=9913 GN=NXPE4 PE=3 SV=2
125	1	ref_bos_taurus_241029	A0AAA9RZG4_BOVIN	54	48136	2	2	2	2	0.13	Bleomycin hydrolase OS=Bos taurus OX=9913 GN=BLMH PE=3 SV=1
126	1	ref_bos_taurus_241029	A0AAA9TI62_BOVIN	53	36944	2	2	1	1	0.08	Alpha-2-HS-glycoprotein OS=Bos taurus OX=9913 GN=AHSG PE=4 SV=1
127	1	ref_contaminants	Q3ZBS7	53	54065	2	2	1	1	0.06	TREMBL:Q3ZBS7 (Bos taurus) Vitronectin
128	1	ref_bos_taurus_241029	A0A3Q1LRP5_BOVIN	50	81409	2	2	2	2	0.08	Complement factor B OS=Bos taurus OX=9913 GN=CFB PE=1 SV=1
129	1	ref_bos_taurus_241029	A0AAA9SMM1_BOVIN	50	31794	2	2	2	2	0.21	proteasome endopeptidase complex OS=Bos taurus OX=9913 GN=GLTPD2 PE=4 SV=1
130	1	ref_bos_taurus_241029	A0AAA9SX10_BOVIN	50	42401	3	3	2	2	0.15	Pentraxin 3 OS=Bos taurus OX=9913 GN=PTX3 PE=4 SV=1
131	1	ref_bos_taurus_241029	A0A3Q1NN33_BOVIN	48	19501	1	1	1	1	0.16	CD99 molecule OS=Bos taurus OX=9913 GN=CD99 PE=1 SV=1
132	1	ref_bos_taurus_241029	A0AAA9RSD5_BOVIN	48	50306	1	1	1	1	0.06	Golgi membrane protein 1 OS=Bos taurus OX=9913 GN=GOLM1 PE=3 SV=1
133	1	ref_bos_taurus_241029	A0A3Q1M2R9_BOVIN	47	45212	2	2	2	2	0.14	Complement factor properdin OS=Bos taurus OX=9913 GN=CFP PE=4 SV=2
134	1	ref_bos_taurus_241029	A0A3Q1LMS5_BOVIN	47	72212	1	1	1	1	0.04	Heat shock cognate 71 kDa protein OS=Bos taurus OX=9913 GN=HSPA8 PE=3 SV=2
135	1	ref_contaminants	ENSEMBL:ENSBTAP00000038329	45	8573	2	2	1	1	0.39	(Bos taurus) 9 kDa protein
136	1	ref_bos_taurus_241029	A0AAA9TM63_BOVIN	45	26149	1	1	1	1	0.12	Complement C1q B chain OS=Bos taurus OX=9913 GN=C1QB PE=4 SV=1
137	1	ref_bos_taurus_241029	A0A3Q1M5A0_BOVIN	43	72761	3	3	1	1	0.04	RNA-binding protein FXR1 OS=Bos taurus OX=9913 GN=FXR1 PE=3 SV=2
138	1	ref_contaminants	Q2KIT0	43	20633	2	2	2	2	0.33	TREMBL:Q2KIT0 (Bos taurus) Similar to collagen, type X, alpha 1
139	1	ref_bos_taurus_241029	SAMP_BOVIN	42	25167	1	1	1	1	0.12	Serum amyloid P-component OS=Bos taurus OX=9913 GN=APCS PE=2 SV=1
140	1	ref_bos_taurus_241029	A0AAA9SRQ9_BOVIN	41	18685	1	1	1	1	0.17	Proteasome 20S subunit beta 9 OS=Bos taurus OX=9913 GN=PSMB9 PE=4 SV=1
141	1	ref_bos_taurus_241029	A0A3Q1LQC2_BOVIN	41	44589	1	1	1	1	0.07	Nucleosome assembly protein 1-like 1 OS=Bos taurus OX=9913 PE=3 SV=2
142	1	ref_bos_taurus_241029	F1MW44_BOVIN	39	82752	3	3	3	3	0.12	Coagulation factor XIII A chain OS=Bos taurus OX=9913 GN=F13A1 PE=3 SV=2
143	1	ref_bos_taurus_241029	A0A452DHV9_BOVIN	38	21973	3	3	2	2	0.31	Proteasome subunit beta OS=Bos taurus OX=9913 GN=PSMB2 PE=1 SV=1
144	1	ref_bos_taurus_241029	A0AAA9TLM1_BOVIN	37	22393	2	2	2	2	0.30	Proteasome 20S subunit beta 1 OS=Bos taurus OX=9913 GN=PSMB1 PE=4 SV=1
145	1	ref_bos_taurus_241029	Q32PA1_BOVIN	37	13654	1	1	1	1	0.24	CD59 glycoprotein OS=Bos taurus OX=9913 GN=CD59 PE=2 SV=1
146	1	ref_bos_taurus_241029	F1MS86_BOVIN	37	34293	4	4	1	1	0.09	Derlin OS=Bos taurus OX=9913 GN=DERL3 PE=3 SV=2
147	1	ref_bos_taurus_241029	A0A452DI66_BOVIN	36	71071	2	2	2	2	0.09	Prothrombin OS=Bos taurus OX=9913 GN=F2 PE=4 SV=2
148	1	ref_bos_taurus_241029	A0AAF7ATF7_BOVIN	35	46944	1	1	1	1	0.07	Argininosuccinate synthase OS=Bos taurus OX=9913 GN=ASS1 PE=3 SV=1
149	1	ref_bos_taurus_241029	MYOC_BOVIN	35	54853	2	2	2	2	0.12	Myocilin OS=Bos taurus OX=9913 GN=MYOC PE=2 SV=1
150	1	ref_bos_taurus_241029	Q17QH1_BOVIN	34	33656	1	1	1	1	0.09	APOF protein OS=Bos taurus OX=9913 GN=APOF PE=2 SV=2
151	1	ref_bos_taurus_241029	A0AAF6Z8I1_BOVIN	34	27591	2	2	2	2	0.24	Proteasome subunit alpha type-5 OS=Bos taurus OX=9913 GN=PSMA5 PE=3 SV=1
152	1	ref_bos_taurus_241029	A0A3Q1M1W2_BOVIN	33	41170	4	4	1	1	0.08	Paraoxonase OS=Bos taurus OX=9913 GN=PON2 PE=3 SV=2
153	1	ref_bos_taurus_241029	A0A3Q1LZ40_BOVIN	33	48512	1	1	1	1	0.06	Ig-like domain-containing protein OS=Bos taurus OX=9913 PE=3 SV=2
154	1	ref_contaminants	P07477	32	26541	1	1	1	1	0.12	SWISS-PROT:P07477 Tax_Id=9606 Gene_Symbol=PRSS1 Trypsin-1 precursor
155	1	ref_bos_taurus_241029	A0A3Q1LIW2_BOVIN	31	220826	2	2	2	2	0.03	Tenascin C OS=Bos taurus OX=9913 GN=TNC PE=3 SV=1
156	1	ref_bos_taurus_241029	AMPL_BOVIN	31	56254	2	2	2	2	0.11	Cytosol aminopeptidase OS=Bos taurus OX=9913 GN=LAP3 PE=1 SV=3
157	1	ref_bos_taurus_241029	A5PJL8_BOVIN	31	25334	1	1	1	1	0.12	C1QTNF5 protein OS=Bos taurus OX=9913 GN=C1QTNF5 PE=2 SV=1
158	1	ref_bos_taurus_241029	A0A3Q1MEK3_BOVIN	31	93914	1	1	1	1	0.03	Neural cell adhesion molecule 1 OS=Bos taurus OX=9913 GN=NCAM1 PE=4 SV=2
159	1	ref_bos_taurus_241029	A0AAA9S711_BOVIN	31	29856	2	2	1	1	0.10	Proteasome subunit alpha type OS=Bos taurus OX=9913 GN=PSMA3 PE=3 SV=1
160	1	ref_bos_taurus_241029	C1QB_BOVIN	30	26383	1	1	1	1	0.12	Complement C1q subcomponent subunit B OS=Bos taurus OX=9913 GN=C1QB PE=1 SV=1
161	1	ref_bos_taurus_241029	A0A3Q1M8H6_BOVIN	29	37123	2	2	1	1	0.08	NUBP iron-sulfur cluster assembly factor, mitochondrial OS=Bos taurus OX=9913 GN=NUBPL PE=3 SV=2
162	1	ref_bos_taurus_241029	RS27A_BOVIN	29	17953	1	1	1	1	0.18	Ubiquitin-ribosomal protein eS31 fusion protein OS=Bos taurus OX=9913 GN=RPS27A PE=1 SV=2
163	1	ref_bos_taurus_241029	A0A3Q1LV38_BOVIN	28	54753	1	1	1	1	0.06	[histone H3]-lysine(4) N-trimethyltransferase OS=Bos taurus OX=9913 GN=SMYD1 PE=4 SV=1
164	1	ref_bos_taurus_241029	F1MD83_BOVIN	28	31744	2	2	2	2	0.21	C-X-C motif chemokine OS=Bos taurus OX=9913 PE=1 SV=2
165	1	ref_bos_taurus_241029	A0A3Q1LQP5_BOVIN	28	200461	1	1	1	1	0.02	Ankyrin 3 OS=Bos taurus OX=9913 GN=ANK3 PE=4 SV=2
166	1	ref_bos_taurus_241029	RETN_BOVIN	27	11462	2	2	1	1	0.28	Resistin OS=Bos taurus OX=9913 GN=RETN PE=3 SV=1
167	1	ref_bos_taurus_241029	A0AAA9S0T2_BOVIN	27	59118	1	1	1	1	0.05	Serpin family F member 2 OS=Bos taurus OX=9913 GN=SERPINF2 PE=1 SV=1
168	1	ref_bos_taurus_241029	A0AAA9THP0_BOVIN	27	21060	1	1	1	1	0.15	Apolipoprotein D OS=Bos taurus OX=9913 GN=APOD PE=3 SV=1
169	1	ref_bos_taurus_241029	ALDOB_BOVIN	27	39518	1	1	1	1	0.08	Fructose-bisphosphate aldolase B OS=Bos taurus OX=9913 GN=ALDOB PE=2 SV=1
170	1	ref_bos_taurus_241029	A0AAA9TCG8_BOVIN	26	28629	1	1	1	1	0.11	Proteasome subunit beta type-8 OS=Bos taurus OX=9913 GN=PSMB8 PE=4 SV=1
171	1	ref_bos_taurus_241029	A0A3Q1LVU1_BOVIN	26	25923	2	2	1	1	0.12	Ferritin OS=Bos taurus OX=9913 GN=FTH1 PE=3 SV=2
172	1	ref_bos_taurus_241029	F1MJQ3_BOVIN	26	56920	1	1	1	1	0.05	Alpha-amylase OS=Bos taurus OX=9913 PE=3 SV=2
173	1	ref_bos_taurus_241029	A0AAA9T2V6_BOVIN	24	27668	3	3	2	2	0.24	Proteasome 20S subunit alpha 7 OS=Bos taurus OX=9913 GN=PSMA7 PE=1 SV=1
174	1	ref_bos_taurus_241029	A0AAA9SDR5_BOVIN	22	50108	1	1	1	1	0.06	Elongation factor 1-alpha OS=Bos taurus OX=9913 PE=3 SV=1
175	1	ref_bos_taurus_241029	A0AAA9RSA1_BOVIN	22	316009	3	3	1	1	0.01	Tetratricopeptide repeat and ankyrin repeat containing 1 OS=Bos taurus OX=9913 GN=TRANK1 PE=4 SV=1
176	1	ref_bos_taurus_241029	A0AAA9S3N4_BOVIN	22	84309	1	1	1	1	0.04	Phosphodiesterase OS=Bos taurus OX=9913 GN=PDE4D PE=3 SV=1
177	1	ref_bos_taurus_241029	A0AAF6Z0B1_BOVIN	21	33957	1	1	1	1	0.09	Lipocalin/cytosolic fatty-acid binding domain-containing protein OS=Bos taurus OX=9913 GN=PAEP PE=3 SV=1
178	1	ref_bos_taurus_241029	A0A3Q1M1N7_BOVIN	21	47326	1	1	1	1	0.07	Nucleosome assembly protein 1 like 4 OS=Bos taurus OX=9913 GN=NAP1L4 PE=3 SV=2
179	1	ref_bos_taurus_241029	A0AAA9RRW4_BOVIN	20	121368	1	1	1	1	0.03	Myosin IH OS=Bos taurus OX=9913 GN=MYO1H PE=3 SV=1
180	1	ref_bos_taurus_241029	PSB5_BOVIN	20	28591	1	1	1	1	0.11	Proteasome subunit beta type-5 OS=Bos taurus OX=9913 GN=PSMB5 PE=1 SV=1
181	1	ref_bos_taurus_241029	F1MNM7_BOVIN	19	119315	1	1	1	1	0.03	Perilipin 4 OS=Bos taurus OX=9913 GN=PLIN4 PE=1 SV=3
182	1	ref_bos_taurus_241029	A0A3Q1MH18_BOVIN	19	282977	1	1	1	1	0.01	Piezo type mechanosensitive ion channel component 1 OS=Bos taurus OX=9913 GN=PIEZO1 PE=3 SV=1
183	1	ref_bos_taurus_241029	A4IFM5_BOVIN	18	31373	1	1	1	1	0.10	Borealin OS=Bos taurus OX=9913 GN=CDCA8 PE=2 SV=1

## Sheet: Pool_2
User	clt-pfp-analyste
Search	title	P220100028 ReGIO3_Exos_PRM_pools_Bnk_btaurus_241029_ok
MS	data	file	\\147.100.166.184\pfem-proteo\proteo-data\Stockage\Machines\clt-proteohfx-l\PROJETS\2024\S40\P220100028 ReGIO3_Exos_PRM\Data_II\Pool_2.mgf
Database	1	ref_contaminants 20150916 (249 sequences
Database	2	ref_bos_taurus_241029 241029_20241029 (59,261 sequences
Taxonomy	1	(none)
Taxonomy	2	(none)
Timestamp	5 Dec 2024 at 08:03:09 GMT
Type	of	search	MS/MS Ion Search
Enzyme	Trypsin
Variable	modifications	Carbamidomethyl (C),Deamidated (NQ),Oxidation (M)
Mass	values	Monoisotopic
Protein	mass	Unrestricted
Peptide	mass	tolerance	10 ppm
Fragment	mass	tolerance	0.02 Da
Max	missed	cleavages	2
Instrument	type	ESI-TRAP
Number	of	queries	30.353
Significance	threshold	p<	0.05
Target	FDR	(overrides	sig.	threshold)	1
Target	FDR	type	psm
Max.	number	of	families	AUTO
Ions	score	or	expect	cut-off	-1
Min.	number	of	sig.	unique	sequences	1
Preferred	taxonomy	All entries
Show	Percolator	scores?	no
Family	Member	Database	Accession	Score	Mass	Num. of matches	Num. of significant matches	Num. of sequences	Num. of significant sequences	emPAI	Description
1	1	ref_contaminants	Q1RMK2	23880	65016	735	735	35	35	8.24	TREMBL:Q1RMK2 (Bos taurus) IGHM protein
1	2	ref_bos_taurus_241029	A0A3Q1LPI6_BOVIN	19424	48696	604	604	28	28	9.40	Ig-like domain-containing protein OS=Bos taurus OX=9913 PE=1 SV=2
1	3	ref_bos_taurus_241029	G5E5T5_BOVIN	16377	56008	509	509	26	26	5.20	Ig-like domain-containing protein OS=Bos taurus OX=9913 PE=1 SV=2
1	4	ref_bos_taurus_241029	A0A3Q1LLT0_BOVIN	1307	22943	20	20	3	3	0.47	Ig-like domain-containing protein OS=Bos taurus OX=9913 PE=4 SV=2
1	5	ref_bos_taurus_241029	A0A3Q1M458_BOVIN	1071	15181	24	24	6	6	3.62	Ig-like domain-containing protein OS=Bos taurus OX=9913 GN=LOC104968484 PE=4 SV=2
1	6	ref_bos_taurus_241029	A0A3Q1M667_BOVIN	681	23152	17	17	5	5	1.44	Ig-like domain-containing protein OS=Bos taurus OX=9913 PE=4 SV=2
1	7	ref_bos_taurus_241029	A0AAA9SKR8_BOVIN	515	10450	14	14	4	4	4.14	Ig-like domain-containing protein OS=Bos taurus OX=9913 PE=4 SV=1
1	8	ref_contaminants	ENSEMBL:ENSBTAP00000033053	466	14750	14	14	5	5	2.96	(Bos taurus) 15 kDa protein
1	9	ref_bos_taurus_241029	G3N148_BOVIN	154	13157	11	11	5	5	3.62	Ig-like domain-containing protein OS=Bos taurus OX=9913 PE=4 SV=2
1	10	ref_bos_taurus_241029	G3N1H5_BOVIN	139	18141	9	9	4	4	1.64	Ig-like domain-containing protein OS=Bos taurus OX=9913 PE=4 SV=2
2	1	ref_bos_taurus_241029	A0AAA9SUN5_BOVIN	14404	309823	448	448	91	91	2.03	von Willebrand factor OS=Bos taurus OX=9913 GN=VWF PE=4 SV=1
3	1	ref_bos_taurus_241029	A0AAA9SKJ1_BOVIN	8362	167502	334	334	70	70	3.03	Alpha-2-macroglobulin OS=Bos taurus OX=9913 GN=A2M PE=1 SV=1
3	2	ref_bos_taurus_241029	F1MJK3_BOVIN	1950	166162	82	82	37	37	1.04	Pregnancy zone protein OS=Bos taurus OX=9913 GN=LOC506828 PE=3 SV=4
4	1	ref_bos_taurus_241029	A0A3Q1LVV7_BOVIN	8361	66986	362	362	49	49	12.03	Fibrinogen alpha chain OS=Bos taurus OX=9913 GN=FGA PE=4 SV=2
4	2	ref_bos_taurus_241029	F6QND5_BOVIN	8340	94675	361	361	49	49	5.18	Fibrinogen alpha chain OS=Bos taurus OX=9913 GN=FGA PE=4 SV=1
5	1	ref_bos_taurus_241029	A0A140T897_BOVIN	7804	69278	331	331	59	59	15.95	Albumin OS=Bos taurus OX=9913 GN=ALB PE=4 SV=1
6	1	ref_bos_taurus_241029	A0A3Q1MG04_BOVIN	7697	55920	302	302	48	48	24.19	Fibrinogen beta chain OS=Bos taurus OX=9913 GN=FGB PE=4 SV=2
7	1	ref_bos_taurus_241029	A0AAA9T130_BOVIN	7087	49336	224	224	25	25	9.13	CD5 molecule like OS=Bos taurus OX=9913 GN=CD5L PE=4 SV=1
8	1	ref_bos_taurus_241029	F1MGU7_BOVIN	6850	50200	221	221	30	30	12.13	Fibrinogen gamma chain OS=Bos taurus OX=9913 GN=FGG PE=4 SV=1
9	1	ref_contaminants	Q1RMN8	5528	24521	124	124	11	11	3.80	TREMBL:Q1RMN8 (Bos taurus) Similar to Immunoglobulin lambda-like polypeptide 1
9	2	ref_bos_taurus_241029	A0AAA9TYE7_BOVIN	1466	11266	52	52	6	6	3.62	Ig-like domain-containing protein OS=Bos taurus OX=9913 PE=4 SV=1
9	3	ref_bos_taurus_241029	A0AAA9THP6_BOVIN	1022	3748	33	33	4	4	13.98	Ig-like domain-containing protein OS=Bos taurus OX=9913 PE=4 SV=1
10	1	ref_bos_taurus_241029	G5E5A8_BOVIN	3428	265557	131	131	57	57	0.99	Fibronectin OS=Bos taurus OX=9913 GN=FN1 PE=4 SV=2
11	1	ref_bos_taurus_241029	A0AAA9RYV6_BOVIN	3133	18912	96	96	13	13	9.30	Joining chain of multimeric IgA and IgM OS=Bos taurus OX=9913 GN=JCHAIN PE=1 SV=1
12	1	ref_contaminants	P04264	2991	65978	96	96	32	32	3.95	SWISS-PROT:P04264 Tax_Id=9606 Gene_Symbol=KRT1 Keratin, type II cytoskeletal 1
12	2	ref_contaminants	P35908	948	65825	42	42	19	19	1.39	SWISS-PROT:P35908 Tax_Id=9606 Gene_Symbol=KRT2 Keratin, type II cytoskeletal 2 epidermal
12	3	ref_contaminants	P02538	353	60008	21	21	12	12	0.83	SWISS-PROT:P02538 Tax_Id=9606 Gene_Symbol=KRT6A Keratin, type II cytoskeletal 6A
12	4	ref_contaminants	P13647	299	62340	16	16	11	11	0.70	SWISS-PROT:P13647 Tax_Id=9606 Gene_Symbol=KRT5 Keratin, type II cytoskeletal 5
12	5	ref_bos_taurus_241029	F1MTW5_BOVIN	115	26277	8	8	6	6	0.97	Liver mannan-binding lectin OS=Bos taurus OX=9913 GN=MBL1 PE=2 SV=1
13	1	ref_bos_taurus_241029	F1MZ96_BOVIN	2961	26577	105	105	12	12	6.48	Ig-like domain-containing protein OS=Bos taurus OX=9913 PE=1 SV=4
14	1	ref_contaminants	ENSEMBL:ENSBTAP00000024466	2866	43873	107	107	14	14	2.93	(Bos taurus) 44 kDa protein
14	2	ref_bos_taurus_241029	G3N0V0_BOVIN	1345	32711	75	75	11	11	2.58	Ig-like domain-containing protein OS=Bos taurus OX=9913 PE=4 SV=2
14	3	ref_bos_taurus_241029	A0A3Q1LPG0_BOVIN	320	43961	16	16	6	6	0.61	Ig-like domain-containing protein OS=Bos taurus OX=9913 PE=1 SV=2
15	1	ref_bos_taurus_241029	A0AAA9S3H4_BOVIN	2529	192871	103	103	50	50	1.34	C4a anaphylatoxin OS=Bos taurus OX=9913 PE=4 SV=1
15	2	ref_contaminants	P01030	2277	192676	91	91	40	40	1.00	SWISS-PROT:P01030 (Bos taurus) similar to Complement C4-A precursor
16	1	ref_bos_taurus_241029	CONG_BOVIN	2428	37971	76	76	14	14	2.82	Conglutinin OS=Bos taurus OX=9913 GN=CGN1 PE=1 SV=2
16	2	ref_bos_taurus_241029	CL43_BOVIN	638	33594	24	24	6	6	0.70	Collectin-43 OS=Bos taurus OX=9913 GN=CL43 PE=1 SV=2
17	1	ref_bos_taurus_241029	G3N0S9_BOVIN	2275	21474	91	91	17	17	19.62	Sushi domain-containing protein OS=Bos taurus OX=9913 PE=4 SV=2
18	1	ref_bos_taurus_241029	A0A3Q1MGP1_BOVIN	2266	81872	73	73	22	22	1.51	complement subcomponent C1r OS=Bos taurus OX=9913 GN=C1R PE=4 SV=2
19	1	ref_contaminants	P00761	2132	24394	68	68	4	4	1.98	SWISS-PROT:P00761|TRYP_PIG Trypsin - Sus scrofa (Pig).
20	1	ref_bos_taurus_241029	A0AAA9TPG5_BOVIN	2068	178250	88	88	41	41	1.08	Complement C3 OS=Bos taurus OX=9913 GN=C3 PE=1 SV=1
21	1	ref_contaminants	P35527	2014	62092	62	62	18	18	1.91	SWISS-PROT:P35527 Tax_Id=9606 Gene_Symbol=KRT9 Keratin, type I cytoskeletal 9
21	2	ref_contaminants	P13645	1747	59475	61	61	18	18	1.62	SWISS-PROT:P13645 Tax_Id=9606 Gene_Symbol=KRT10 Keratin, type I cytoskeletal 10
21	3	ref_contaminants	P02533	641	51589	32	32	13	13	1.26	SWISS-PROT:P02533 Tax_Id=9606 Gene_Symbol=KRT14 Keratin, type I cytoskeletal 14
21	4	ref_contaminants	P08779	631	51236	32	32	14	14	1.41	SWISS-PROT:P08779 Tax_Id=9606 Gene_Symbol=KRT16 Keratin, type I cytoskeletal 16
22	1	ref_bos_taurus_241029	G3X6N3_BOVIN	1953	77688	85	85	41	41	5.46	Serotransferrin OS=Bos taurus OX=9913 GN=TF PE=1 SV=2
23	1	ref_bos_taurus_241029	A0A3Q1LUE9_BOVIN	1700	16290	48	48	5	5	3.18	Ig-like domain-containing protein OS=Bos taurus OX=9913 PE=1 SV=2
23	2	ref_bos_taurus_241029	G3MZE0_BOVIN	530	16245	22	22	3	3	1.46	Ig-like domain-containing protein OS=Bos taurus OX=9913 PE=4 SV=3
23	3	ref_bos_taurus_241029	G5E604_BOVIN	519	16470	25	25	3	3	1.03	Ig-like domain-containing protein OS=Bos taurus OX=9913 PE=4 SV=3
23	4	ref_bos_taurus_241029	A0A3Q1LI44_BOVIN	389	16987	12	12	3	3	0.99	Ig-like domain-containing protein OS=Bos taurus OX=9913 PE=4 SV=2
23	5	ref_bos_taurus_241029	G5E5H2_BOVIN	358	16148	22	22	3	3	1.06	Ig-like domain-containing protein OS=Bos taurus OX=9913 PE=4 SV=3
23	6	ref_bos_taurus_241029	A0A3Q1LFA6_BOVIN	341	16321	19	19	3	3	1.04	Ig-like domain-containing protein OS=Bos taurus OX=9913 PE=4 SV=2
23	7	ref_bos_taurus_241029	A0A3Q1N2B9_BOVIN	279	16690	18	18	2	2	0.42	Ig-like domain-containing protein OS=Bos taurus OX=9913 PE=4 SV=2
23	8	ref_bos_taurus_241029	A0A3Q1MSF6_BOVIN	236	11828	15	15	3	3	1.63	Ig-like domain-containing protein OS=Bos taurus OX=9913 PE=4 SV=2
24	1	ref_contaminants	ENSEMBL:ENSBTAP00000014147	1666	11749	37	37	4	4	4.51	(Bos taurus) 12 kDa protein
25	1	ref_bos_taurus_241029	F1N3Q7_BOVIN	1605	51246	79	79	24	24	3.59	Apolipoprotein A-IV OS=Bos taurus OX=9913 GN=APOA4 PE=3 SV=3
26	1	ref_bos_taurus_241029	A0A140T881_BOVIN	1328	37171	49	49	12	12	2.92	Apolipoprotein E OS=Bos taurus OX=9913 GN=APOE PE=3 SV=3
27	1	ref_bos_taurus_241029	APOA1_BOVIN	1205	30258	47	47	21	21	6.86	Apolipoprotein A-I OS=Bos taurus OX=9913 GN=APOA1 PE=1 SV=3
28	1	ref_bos_taurus_241029	A0AAF6YIM3_BOVIN	1168	62414	34	34	11	11	0.79	Galectin-3-binding protein OS=Bos taurus OX=9913 GN=LGALS3BP PE=4 SV=1
29	1	ref_bos_taurus_241029	MBL2_BOVIN	1135	26454	34	34	9	9	2.07	Mannose-binding protein C OS=Bos taurus OX=9913 GN=MBL PE=2 SV=1
30	1	ref_bos_taurus_241029	A0AAF6YU71_BOVIN	1098	69546	48	48	20	20	1.38	Complement component 4 binding protein alpha OS=Bos taurus OX=9913 GN=C4BPA PE=4 SV=1
30	2	ref_bos_taurus_241029	Q1RMN9_BOVIN	691	21982	31	31	8	8	1.93	C4b-binding protein alpha-like OS=Bos taurus OX=9913 GN=LOC510860 PE=2 SV=1
31	1	ref_contaminants	ENSEMBL:ENSBTAP00000016046	907	77404	23	23	10	10	0.48	(Bos taurus) similar to fibulin-1 C isoform 1
31	2	ref_bos_taurus_241029	A0AAA9TLZ1_BOVIN	884	74919	21	21	10	10	0.50	Fibulin-1 OS=Bos taurus OX=9913 GN=FBLN1 PE=1 SV=1
32	1	ref_bos_taurus_241029	A0A3Q1LKN2_BOVIN	891	301029	29	29	26	26	0.30	Thyroglobulin OS=Bos taurus OX=9913 GN=TG PE=3 SV=2
32	2	ref_bos_taurus_241029	THYG_BOVIN	833	303028	29	29	26	26	0.30	Thyroglobulin OS=Bos taurus OX=9913 GN=TG PE=1 SV=1
33	1	ref_bos_taurus_241029	HBB_BOVIN	705	15944	22	22	8	8	4.16	Hemoglobin subunit beta OS=Bos taurus OX=9913 GN=HBB PE=1 SV=1
34	1	ref_bos_taurus_241029	A0AAA9SMJ2_BOVIN	592	42059	33	33	14	14	2.36	Actin, cytoplasmic 1 OS=Bos taurus OX=9913 GN=ACTB PE=3 SV=1
34	2	ref_bos_taurus_241029	ACTC_BOVIN	453	41992	27	27	12	12	1.72	Actin, alpha cardiac muscle 1 OS=Bos taurus OX=9913 GN=ACTC1 PE=1 SV=1
35	1	ref_bos_taurus_241029	A0AAA9SV57_BOVIN	571	326762	23	23	21	21	0.22	Collagen type VI alpha 3 chain OS=Bos taurus OX=9913 GN=COL6A3 PE=1 SV=1
36	1	ref_bos_taurus_241029	E1BNR0_BOVIN	537	515195	26	26	19	19	0.12	Apolipoprotein B OS=Bos taurus OX=9913 GN=APOB PE=1 SV=3
37	1	ref_bos_taurus_241029	A0A3Q1M944_BOVIN	526	28531	13	13	5	5	0.87	Collectin-11 OS=Bos taurus OX=9913 GN=COLEC11 PE=3 SV=1
38	1	ref_bos_taurus_241029	F6RQN4_BOVIN	504	34931	21	21	6	6	1.16	C1q and TNF related 3 OS=Bos taurus OX=9913 GN=C1QTNF3 PE=4 SV=1
39	1	ref_bos_taurus_241029	A0A3Q1M0U9_BOVIN	463	89323	18	18	13	13	0.55	Transitional endoplasmic reticulum ATPase OS=Bos taurus OX=9913 GN=VCP PE=3 SV=2
40	1	ref_bos_taurus_241029	A0AAA9SDV9_BOVIN	454	18386	21	21	7	7	2.57	Globin domain-containing protein OS=Bos taurus OX=9913 PE=3 SV=1
41	1	ref_bos_taurus_241029	A0AAA9S431_BOVIN	434	140733	19	19	14	14	0.35	Complement factor H OS=Bos taurus OX=9913 GN=CFH PE=4 SV=1
41	2	ref_bos_taurus_241029	A0AAA9T839_BOVIN	169	79113	8	8	6	6	0.26	Sushi domain-containing protein OS=Bos taurus OX=9913 GN=LOC100336868 PE=4 SV=1
42	1	ref_bos_taurus_241029	A0AAA9S490_BOVIN	409	50855	19	19	9	9	0.60	Clusterin OS=Bos taurus OX=9913 GN=CLU PE=1 SV=1
43	1	ref_bos_taurus_241029	A0AAA9SNX5_BOVIN	382	13877	17	17	6	6	3.31	Apolipoprotein C-III OS=Bos taurus OX=9913 GN=APOC3 PE=3 SV=1
44	1	ref_bos_taurus_241029	PIGR_BOVIN	374	82383	14	14	6	6	0.25	Polymeric immunoglobulin receptor OS=Bos taurus OX=9913 GN=PIGR PE=2 SV=1
45	1	ref_bos_taurus_241029	A0A3Q1LQ02_BOVIN	372	53335	15	15	9	9	0.66	Vitamin D-binding protein OS=Bos taurus OX=9913 GN=GC PE=4 SV=2
46	1	ref_bos_taurus_241029	A0AAF6YR36_BOVIN	372	47493	11	11	8	8	0.66	Creatine kinase U-type, mitochondrial OS=Bos taurus OX=9913 GN=CKMT1A PE=3 SV=1
47	1	ref_bos_taurus_241029	A0A3Q1LSF0_BOVIN	359	16605	7	7	1	1	0.42	Ig-like domain-containing protein OS=Bos taurus OX=9913 PE=4 SV=2
48	1	ref_bos_taurus_241029	A0AAA9SG32_BOVIN	354	35701	7	7	4	4	0.40	Potassium channel tetramerization domain containing 12 OS=Bos taurus OX=9913 GN=KCTD12 PE=1 SV=1
49	1	ref_bos_taurus_241029	A0AAA9SGY6_BOVIN	346	318780	14	14	13	13	0.13	Fc gamma binding protein OS=Bos taurus OX=9913 GN=FCGBP PE=1 SV=1
50	1	ref_bos_taurus_241029	A0A3Q1MIN7_BOVIN	336	16122	7	7	1	1	0.72	Ig-like domain-containing protein OS=Bos taurus OX=9913 PE=4 SV=2
51	1	ref_bos_taurus_241029	A0AAA9S2W2_BOVIN	334	28734	18	18	6	6	0.86	Adiponectin, C1Q and collagen domain containing OS=Bos taurus OX=9913 GN=ADIPOQ PE=4 SV=1
52	1	ref_bos_taurus_241029	A0A3Q1MB98_BOVIN	333	43744	16	16	10	10	0.98	Haptoglobin OS=Bos taurus OX=9913 GN=HP PE=1 SV=1
53	1	ref_bos_taurus_241029	A0A3Q1MQV3_BOVIN	324	129795	12	12	8	8	0.21	Thrombospondin 1 OS=Bos taurus OX=9913 GN=THBS1 PE=3 SV=1
54	1	ref_bos_taurus_241029	A0AAA9RS92_BOVIN	324	104571	16	16	11	11	0.37	Collagen type VI alpha 2 chain OS=Bos taurus OX=9913 GN=COL6A2 PE=1 SV=1
55	1	ref_bos_taurus_241029	TTHY_BOVIN	322	15717	9	9	4	4	1.09	Transthyretin OS=Bos taurus OX=9913 GN=TTR PE=1 SV=1
56	1	ref_bos_taurus_241029	A0A3Q1MGL5_BOVIN	309	34168	4	4	1	1	0.09	SRCR domain-containing protein OS=Bos taurus OX=9913 PE=1 SV=2
57	1	ref_bos_taurus_241029	CAP1_BOVIN	304	51240	14	14	10	10	0.80	Adenylyl cyclase-associated protein 1 OS=Bos taurus OX=9913 GN=CAP1 PE=2 SV=3
58	1	ref_bos_taurus_241029	A0A3Q1M057_BOVIN	304	280032	10	10	10	10	0.11	Filamin A OS=Bos taurus OX=9913 GN=FLNA PE=1 SV=2
59	1	ref_bos_taurus_241029	A0AAA9RTY1_BOVIN	289	29678	15	15	4	4	0.49	Tetraspanin OS=Bos taurus OX=9913 GN=CD9 PE=3 SV=1
60	1	ref_bos_taurus_241029	E1BI98_BOVIN	287	108603	19	19	11	11	0.36	Collagen type VI alpha 1 chain OS=Bos taurus OX=9913 GN=COL6A1 PE=1 SV=1
61	1	ref_bos_taurus_241029	A0AAA9S278_BOVIN	281	29067	7	7	6	6	0.85	Proteasome subunit alpha type OS=Bos taurus OX=9913 GN=PSMA6 PE=3 SV=1
62	1	ref_bos_taurus_241029	A0AAA9T2C4_BOVIN	277	63875	12	12	9	9	0.53	Carboxylic ester hydrolase OS=Bos taurus OX=9913 GN=BREH1 PE=1 SV=1
63	1	ref_bos_taurus_241029	F6PWN7_BOVIN	260	45965	7	7	5	5	0.39	Sex hormone-binding globulin OS=Bos taurus OX=9913 GN=SHBG PE=4 SV=1
64	1	ref_bos_taurus_241029	A0A3Q1N2E0_BOVIN	239	50414	10	10	5	5	0.35	Hemopexin OS=Bos taurus OX=9913 GN=HPX PE=4 SV=2
65	1	ref_bos_taurus_241029	A0AAF6YQA7_BOVIN	234	31046	7	7	5	5	0.61	Proteasome subunit alpha type OS=Bos taurus OX=9913 GN=PSMA1 PE=3 SV=1
66	1	ref_bos_taurus_241029	A0A3Q1MJT2_BOVIN	214	54178	6	6	4	4	0.25	Alpha-1-B glycoprotein OS=Bos taurus OX=9913 GN=A1BG PE=4 SV=2
67	1	ref_bos_taurus_241029	AOCX_BOVIN	209	84703	12	12	7	7	0.33	Primary amine oxidase, liver isozyme OS=Bos taurus OX=9913 PE=1 SV=1
68	1	ref_bos_taurus_241029	E1BFN6_BOVIN	205	60056	8	8	7	7	0.42	Dihydropyrimidinase OS=Bos taurus OX=9913 GN=DPYS PE=1 SV=4
69	1	ref_bos_taurus_241029	A0A3Q1MI98_BOVIN	203	55905	9	9	6	6	0.38	Argininosuccinate lyase OS=Bos taurus OX=9913 GN=ASL PE=3 SV=1
70	1	ref_bos_taurus_241029	A0A3Q1MI22_BOVIN	197	119289	5	5	5	5	0.14	ferroxidase OS=Bos taurus OX=9913 GN=CP PE=1 SV=1
71	1	ref_bos_taurus_241029	A0A3Q1MIS1_BOVIN	182	90084	9	9	7	7	0.26	Gelsolin OS=Bos taurus OX=9913 GN=GSN PE=3 SV=1
72	1	ref_bos_taurus_241029	COR1A_BOVIN	177	50947	4	4	4	4	0.27	Coronin-1A OS=Bos taurus OX=9913 GN=CORO1A PE=1 SV=3
73	1	ref_bos_taurus_241029	A0AAA9SUT3_BOVIN	175	80280	10	10	8	8	0.35	MBL associated serine protease 1 OS=Bos taurus OX=9913 GN=MASP1 PE=4 SV=1
74	1	ref_bos_taurus_241029	F1MNV5_BOVIN	173	48391	7	7	6	6	0.45	Kininogen 1 OS=Bos taurus OX=9913 GN=KNG1 PE=4 SV=2
75	1	ref_bos_taurus_241029	ALDOB_BOVIN	173	39518	6	6	1	1	0.08	Fructose-bisphosphate aldolase B OS=Bos taurus OX=9913 GN=ALDOB PE=2 SV=1
76	1	ref_bos_taurus_241029	A0A3Q1LJT1_BOVIN	169	25040	8	8	2	2	0.27	Ig-like domain-containing protein OS=Bos taurus OX=9913 PE=4 SV=1
77	1	ref_bos_taurus_241029	F1MY85_BOVIN	169	188677	8	8	7	7	0.12	Complement C5 OS=Bos taurus OX=9913 GN=C5 PE=1 SV=3
78	1	ref_bos_taurus_241029	A0A3Q1M010_BOVIN	167	55807	7	7	4	4	0.24	UTP--glucose-1-phosphate uridylyltransferase OS=Bos taurus OX=9913 GN=UGP2 PE=1 SV=2
79	1	ref_bos_taurus_241029	A0A3Q1MLF4_BOVIN	145	30407	4	4	3	3	0.34	Collectin subfamily member 10 OS=Bos taurus OX=9913 GN=COLEC10 PE=4 SV=1
80	1	ref_bos_taurus_241029	A0AAA9T666_BOVIN	142	33719	8	8	3	3	0.30	Complement C1q subcomponent subunit A OS=Bos taurus OX=9913 GN=C1QA PE=4 SV=1
81	1	ref_bos_taurus_241029	A0A3Q1MWQ1_BOVIN	141	74788	9	9	7	7	0.33	Coagulation factor XIII B chain OS=Bos taurus OX=9913 GN=F13B PE=4 SV=2
82	1	ref_bos_taurus_241029	A0A3Q1M442_BOVIN	136	49955	8	8	6	6	0.43	Tubulin beta chain OS=Bos taurus OX=9913 GN=TUBB1 PE=3 SV=2
83	1	ref_bos_taurus_241029	G3MXB5_BOVIN	134	14423	3	3	1	1	0.22	Ig-like domain-containing protein OS=Bos taurus OX=9913 PE=1 SV=3
84	1	ref_bos_taurus_241029	A0AAA9TB88_BOVIN	122	60538	4	4	4	4	0.22	Oncoprotein induced transcript 3 OS=Bos taurus OX=9913 GN=OIT3 PE=4 SV=1
85	1	ref_bos_taurus_241029	HSPB1_BOVIN	122	22379	6	6	4	4	0.69	Heat shock protein beta-1 OS=Bos taurus OX=9913 GN=HSPB1 PE=2 SV=1
86	1	ref_bos_taurus_241029	A0A3Q1LK49_BOVIN	120	96714	6	6	4	4	0.13	Inter-alpha-trypsin inhibitor heavy chain 2 OS=Bos taurus OX=9913 GN=ITIH2 PE=1 SV=1
87	1	ref_contaminants	Q3ZBS7	111	54065	4	4	3	3	0.18	TREMBL:Q3ZBS7 (Bos taurus) Vitronectin
88	1	ref_bos_taurus_241029	A0A3Q1M3Z8_BOVIN	110	31805	6	6	6	6	0.75	Nicotinate-nucleotide pyrophosphorylase [carboxylating] OS=Bos taurus OX=9913 GN=QPRT PE=3 SV=1
89	1	ref_bos_taurus_241029	A0AAA9U1C1_BOVIN	108	89802	6	6	6	6	0.22	Transferrin receptor protein 1 OS=Bos taurus OX=9913 GN=TFRC PE=3 SV=1
90	1	ref_bos_taurus_241029	A0AAA9TIS4_BOVIN	107	67672	7	7	7	7	0.37	Moesin OS=Bos taurus OX=9913 GN=MSN PE=1 SV=1
91	1	ref_bos_taurus_241029	PSA4_BOVIN	106	29465	5	5	4	4	0.50	Proteasome subunit alpha type-4 OS=Bos taurus OX=9913 GN=PSMA4 PE=1 SV=1
92	1	ref_bos_taurus_241029	CD81_BOVIN	106	25836	3	3	1	1	0.12	CD81 antigen OS=Bos taurus OX=9913 GN=CD81 PE=2 SV=1
93	1	ref_bos_taurus_241029	A5D7L1_BOVIN	105	35593	3	3	2	2	0.18	C-type lectin domain containing 11A OS=Bos taurus OX=9913 GN=CLEC11A PE=2 SV=1
94	1	ref_bos_taurus_241029	PGCA_BOVIN	102	246211	2	2	2	2	0.02	Aggrecan core protein OS=Bos taurus OX=9913 GN=ACAN PE=1 SV=3
95	1	ref_bos_taurus_241029	F1MM86_BOVIN	101	104469	2	2	2	2	0.06	Complement component C6 OS=Bos taurus OX=9913 GN=C6 PE=3 SV=2
96	1	ref_bos_taurus_241029	A0A3S5ZPN1_BOVIN	101	51098	2	2	1	1	0.06	Angiopoietin like 6 OS=Bos taurus OX=9913 GN=ANGPTL6 PE=2 SV=1
97	1	ref_bos_taurus_241029	A0A3Q1MU51_BOVIN	100	15115	5	5	2	2	0.47	Ig-like domain-containing protein OS=Bos taurus OX=9913 PE=4 SV=2
98	1	ref_bos_taurus_241029	A0A3Q1MGZ6_BOVIN	98	44894	6	6	3	3	0.22	Serpin domain-containing protein OS=Bos taurus OX=9913 PE=3 SV=1
98	2	ref_contaminants	A2I7N1	80	46368	6	6	2	2	0.14	TREMBL:A2I7N1 (Bos taurus) SERPINA3-5
99	1	ref_bos_taurus_241029	A0A3Q1M0L5_BOVIN	97	157372	5	5	5	5	0.10	ADAM metallopeptidase with thrombospondin type 1 motif 13 OS=Bos taurus OX=9913 GN=ADAMTS13 PE=4 SV=2
100	1	ref_bos_taurus_241029	A0AAA9TYT9_BOVIN	95	76695	6	6	6	6	0.27	Cartilage oligomeric matrix protein OS=Bos taurus OX=9913 GN=COMP PE=1 SV=1
101	1	ref_bos_taurus_241029	A1AG_BOVIN	94	23168	4	4	4	4	0.66	Alpha-1-acid glycoprotein OS=Bos taurus OX=9913 GN=ORM1 PE=2 SV=1
102	1	ref_bos_taurus_241029	A0A3Q1M8J9_BOVIN	93	35553	2	2	2	2	0.18	Glyceraldehyde-3-phosphate dehydrogenase OS=Bos taurus OX=9913 GN=GAPDH PE=3 SV=2
103	1	ref_bos_taurus_241029	F1MX87_BOVIN	93	66234	1	1	1	1	0.05	Complement C8 alpha chain OS=Bos taurus OX=9913 GN=C8A PE=3 SV=1
104	1	ref_bos_taurus_241029	E1B805_BOVIN	92	186235	2	2	2	2	0.03	Complement C3 OS=Bos taurus OX=9913 PE=4 SV=3
105	1	ref_bos_taurus_241029	A0A3Q1LRP5_BOVIN	90	81409	3	3	3	3	0.12	Complement factor B OS=Bos taurus OX=9913 GN=CFB PE=1 SV=1
106	1	ref_contaminants	ENSEMBL:ENSBTAP00000038329	90	8573	2	2	1	1	0.39	(Bos taurus) 9 kDa protein
107	1	ref_bos_taurus_241029	F1MM07_BOVIN	89	223100	6	6	5	5	0.07	Myosin-7 OS=Bos taurus OX=9913 GN=MYH7 PE=3 SV=3
108	1	ref_bos_taurus_241029	RS27A_BOVIN	89	17953	2	2	1	1	0.18	Ubiquitin-ribosomal protein eS31 fusion protein OS=Bos taurus OX=9913 GN=RPS27A PE=1 SV=2
109	1	ref_bos_taurus_241029	A1AT_BOVIN	88	46075	4	4	2	2	0.14	Alpha-1-antiproteinase OS=Bos taurus OX=9913 GN=SERPINA1 PE=1 SV=1
110	1	ref_bos_taurus_241029	A0AAA9TM63_BOVIN	87	26149	3	3	3	3	0.40	Complement C1q B chain OS=Bos taurus OX=9913 GN=C1QB PE=4 SV=1
110	2	ref_bos_taurus_241029	C1QB_BOVIN	48	26383	3	3	3	3	0.40	Complement C1q subcomponent subunit B OS=Bos taurus OX=9913 GN=C1QB PE=1 SV=1
111	1	ref_bos_taurus_241029	A0A3Q1N4M0_BOVIN	86	51294	3	3	2	2	0.12	Suprabasin OS=Bos taurus OX=9913 GN=SBSN PE=4 SV=2
112	1	ref_bos_taurus_241029	A0A3Q1M168_BOVIN	86	98095	4	4	4	4	0.13	Alpha-1,4 glucan phosphorylase OS=Bos taurus OX=9913 GN=PYGL PE=1 SV=1
113	1	ref_bos_taurus_241029	A0A3Q1LVM5_BOVIN	85	101588	4	4	4	4	0.13	Inter-alpha-trypsin inhibitor heavy chain H1 OS=Bos taurus OX=9913 GN=ITIH1 PE=3 SV=2
114	1	ref_bos_taurus_241029	A0A3Q1MGB8_BOVIN	83	39312	3	3	3	3	0.26	Protein AMBP OS=Bos taurus OX=9913 GN=AMBP PE=3 SV=2
115	1	ref_bos_taurus_241029	PSA7_BOVIN	82	27852	6	6	5	5	0.70	Proteasome subunit alpha type-7 OS=Bos taurus OX=9913 GN=PSMA7 PE=1 SV=1
116	1	ref_bos_taurus_241029	A0A452DJ62_BOVIN	82	105879	4	4	4	4	0.12	Thrombospondin 4 OS=Bos taurus OX=9913 GN=THBS4 PE=3 SV=1
117	1	ref_bos_taurus_241029	A0A3Q1LLF6_BOVIN	81	61726	7	7	1	1	0.05	Neurexophilin and PC-esterase domain family, member 4 OS=Bos taurus OX=9913 GN=NXPE4 PE=3 SV=2
118	1	ref_bos_taurus_241029	F1MW44_BOVIN	80	82752	6	6	6	6	0.24	Coagulation factor XIII A chain OS=Bos taurus OX=9913 GN=F13A1 PE=3 SV=2
119	1	ref_bos_taurus_241029	A0A3Q1MWC7_BOVIN	77	63347	2	2	2	2	0.10	Malic enzyme OS=Bos taurus OX=9913 GN=ME1 PE=3 SV=1
120	1	ref_bos_taurus_241029	SAMP_BOVIN	77	25167	2	2	2	2	0.27	Serum amyloid P-component OS=Bos taurus OX=9913 GN=APCS PE=2 SV=1
121	1	ref_bos_taurus_241029	A0A140T871_BOVIN	72	61592	2	2	2	2	0.10	Glutamate dehydrogenase 1, mitochondrial OS=Bos taurus OX=9913 GN=GLUD1 PE=1 SV=1
122	1	ref_bos_taurus_241029	A0A3Q1M5R4_BOVIN	72	37447	4	4	4	4	0.38	L-lactate dehydrogenase OS=Bos taurus OX=9913 GN=LDHB PE=1 SV=1
123	1	ref_bos_taurus_241029	A0A3Q1NN33_BOVIN	70	19501	2	2	1	1	0.16	CD99 molecule OS=Bos taurus OX=9913 GN=CD99 PE=1 SV=1
124	1	ref_bos_taurus_241029	A0AAF6YYP8_BOVIN	69	43543	4	4	3	3	0.23	proteasome endopeptidase complex OS=Bos taurus OX=9913 GN=GLTPD2 PE=4 SV=1
125	1	ref_bos_taurus_241029	Q17QH1_BOVIN	69	33656	2	2	2	2	0.19	APOF protein OS=Bos taurus OX=9913 GN=APOF PE=2 SV=2
126	1	ref_bos_taurus_241029	A0A3Q1MES8_BOVIN	69	27673	2	2	2	2	0.24	Hydroxysteroid 17-beta dehydrogenase 14 OS=Bos taurus OX=9913 GN=HSD17B14 PE=4 SV=1
127	1	ref_bos_taurus_241029	F1MJQ3_BOVIN	68	56920	1	1	1	1	0.05	Alpha-amylase OS=Bos taurus OX=9913 PE=3 SV=2
128	1	ref_bos_taurus_241029	A0A140T843_BOVIN	68	37947	1	1	1	1	0.08	Beta-2-glycoprotein 1 OS=Bos taurus OX=9913 GN=APOH PE=4 SV=2
129	1	ref_bos_taurus_241029	A0AAA9TI62_BOVIN	67	36944	2	2	1	1	0.08	Alpha-2-HS-glycoprotein OS=Bos taurus OX=9913 GN=AHSG PE=4 SV=1
130	1	ref_bos_taurus_241029	A0AAA9SX10_BOVIN	66	42401	2	2	2	2	0.15	Pentraxin 3 OS=Bos taurus OX=9913 GN=PTX3 PE=4 SV=1
131	1	ref_bos_taurus_241029	A0AAA9RUA3_BOVIN	65	22306	2	2	2	2	0.30	Peroxiredoxin-2 OS=Bos taurus OX=9913 GN=PRDX2 PE=3 SV=1
132	1	ref_bos_taurus_241029	A0A3Q1NJ66_BOVIN	62	24938	3	3	3	3	0.43	Surfactant protein A1 OS=Bos taurus OX=9913 GN=SFTPA1 PE=4 SV=2
133	1	ref_bos_taurus_241029	MYOC_BOVIN	62	54853	1	1	1	1	0.06	Myocilin OS=Bos taurus OX=9913 GN=MYOC PE=2 SV=1
134	1	ref_bos_taurus_241029	A0A452DHV9_BOVIN	61	21973	3	3	2	2	0.31	Proteasome subunit beta OS=Bos taurus OX=9913 GN=PSMB2 PE=1 SV=1
135	1	ref_bos_taurus_241029	A0AAA9SRQ9_BOVIN	59	18685	2	2	1	1	0.17	Proteasome 20S subunit beta 9 OS=Bos taurus OX=9913 GN=PSMB9 PE=4 SV=1
136	1	ref_bos_taurus_241029	A0AAA9TZS7_BOVIN	59	19786	3	3	3	3	0.56	Ferritin OS=Bos taurus OX=9913 PE=3 SV=1
137	1	ref_bos_taurus_241029	A0AAA9RSD5_BOVIN	58	50306	1	1	1	1	0.06	Golgi membrane protein 1 OS=Bos taurus OX=9913 GN=GOLM1 PE=3 SV=1
138	1	ref_bos_taurus_241029	A0A452DI85_BOVIN	58	84668	1	1	1	1	0.04	Heat shock protein HSP 90-alpha OS=Bos taurus OX=9913 GN=HSP90AA1 PE=3 SV=1
139	1	ref_bos_taurus_241029	A0AAA9RZG4_BOVIN	56	48136	4	4	3	3	0.21	Bleomycin hydrolase OS=Bos taurus OX=9913 GN=BLMH PE=3 SV=1
140	1	ref_bos_taurus_241029	A0A3Q1LQC2_BOVIN	56	44589	1	1	1	1	0.07	Nucleosome assembly protein 1-like 1 OS=Bos taurus OX=9913 PE=3 SV=2
141	1	ref_bos_taurus_241029	A0A3Q1LX83_BOVIN	55	31559	3	3	2	2	0.21	Proteasome subunit alpha type OS=Bos taurus OX=9913 PE=3 SV=2
142	1	ref_bos_taurus_241029	A0A3Q1MEK3_BOVIN	55	93914	1	1	1	1	0.03	Neural cell adhesion molecule 1 OS=Bos taurus OX=9913 GN=NCAM1 PE=4 SV=2
143	1	ref_bos_taurus_241029	COAA1_BOVIN	53	65505	2	2	1	1	0.05	Collagen alpha-1(X) chain OS=Bos taurus OX=9913 GN=COL10A1 PE=2 SV=1
144	1	ref_bos_taurus_241029	A0AAF6ZXU6_BOVIN	53	31776	2	2	2	2	0.21	Crystallin zeta OS=Bos taurus OX=9913 GN=CRYZ PE=1 SV=1
145	1	ref_bos_taurus_241029	A0AAA9SP21_BOVIN	51	38556	1	1	1	1	0.08	Syndecan binding protein OS=Bos taurus OX=9913 GN=SDCBP PE=4 SV=1
146	1	ref_bos_taurus_241029	A0A3Q1LKG9_BOVIN	51	32106	1	1	1	1	0.10	Glucosamine-6-phosphate isomerase OS=Bos taurus OX=9913 GN=GNPDA2 PE=3 SV=2
147	1	ref_bos_taurus_241029	A0A3Q1LM47_BOVIN	49	49179	1	1	1	1	0.06	Dermokine OS=Bos taurus OX=9913 GN=DMKN PE=4 SV=2
148	1	ref_bos_taurus_241029	E1BIM6_BOVIN	49	47189	1	1	1	1	0.07	Neuronal pentraxin 1 OS=Bos taurus OX=9913 GN=NPTX1 PE=4 SV=1
149	1	ref_bos_taurus_241029	A0A3Q1M5A0_BOVIN	47	72761	4	4	1	1	0.04	RNA-binding protein FXR1 OS=Bos taurus OX=9913 GN=FXR1 PE=3 SV=2
150	1	ref_bos_taurus_241029	A0A3Q1M1N7_BOVIN	44	47326	1	1	1	1	0.07	Nucleosome assembly protein 1 like 4 OS=Bos taurus OX=9913 GN=NAP1L4 PE=3 SV=2
151	1	ref_bos_taurus_241029	A0AAA9TLM1_BOVIN	44	22393	2	2	2	2	0.30	Proteasome 20S subunit beta 1 OS=Bos taurus OX=9913 GN=PSMB1 PE=4 SV=1
152	1	ref_bos_taurus_241029	A0AAA9SCV8_BOVIN	43	89525	1	1	1	1	0.03	Integrin beta OS=Bos taurus OX=9913 GN=ITGB3 PE=3 SV=1
153	1	ref_bos_taurus_241029	RETN_BOVIN	42	11462	2	2	1	1	0.28	Resistin OS=Bos taurus OX=9913 GN=RETN PE=3 SV=1
154	1	ref_bos_taurus_241029	A0A3Q1LIW2_BOVIN	42	220826	2	2	2	2	0.03	Tenascin C OS=Bos taurus OX=9913 GN=TNC PE=3 SV=1
155	1	ref_bos_taurus_241029	A0AAA9TDF9_BOVIN	42	38764	1	1	1	1	0.08	Paraoxonase OS=Bos taurus OX=9913 GN=PON1 PE=1 SV=1
156	1	ref_bos_taurus_241029	COF1_BOVIN	40	18507	3	3	3	3	0.61	Cofilin-1 OS=Bos taurus OX=9913 GN=CFL1 PE=2 SV=3
157	1	ref_bos_taurus_241029	A0AAA9S0T2_BOVIN	40	59118	2	2	2	2	0.11	Serpin family F member 2 OS=Bos taurus OX=9913 GN=SERPINF2 PE=1 SV=1
158	1	ref_bos_taurus_241029	A0A452DI66_BOVIN	40	71071	1	1	1	1	0.04	Prothrombin OS=Bos taurus OX=9913 GN=F2 PE=4 SV=2
159	1	ref_bos_taurus_241029	A0A452DJ43_BOVIN	39	19421	2	2	1	1	0.16	Serum amyloid A protein OS=Bos taurus OX=9913 PE=3 SV=1
160	1	ref_bos_taurus_241029	F1MNM7_BOVIN	38	119315	1	1	1	1	0.03	Perilipin 4 OS=Bos taurus OX=9913 GN=PLIN4 PE=1 SV=3
161	1	ref_bos_taurus_241029	A5PJL8_BOVIN	37	25334	1	1	1	1	0.12	C1QTNF5 protein OS=Bos taurus OX=9913 GN=C1QTNF5 PE=2 SV=1
162	1	ref_bos_taurus_241029	A0A3Q1MBS5_BOVIN	36	102359	1	1	1	1	0.03	Alpha-actinin-1 OS=Bos taurus OX=9913 GN=ACTN1 PE=1 SV=1
163	1	ref_bos_taurus_241029	A0A3Q1LZ40_BOVIN	34	48512	1	1	1	1	0.06	Ig-like domain-containing protein OS=Bos taurus OX=9913 PE=3 SV=2
164	1	ref_bos_taurus_241029	A0A3Q1LGW7_BOVIN	34	62748	1	1	1	1	0.05	Keratin 76 OS=Bos taurus OX=9913 GN=KRT76 PE=4 SV=2
165	1	ref_bos_taurus_241029	A0AAF6Z8I1_BOVIN	33	27591	3	3	2	2	0.24	Proteasome subunit alpha type-5 OS=Bos taurus OX=9913 GN=PSMA5 PE=3 SV=1
166	1	ref_bos_taurus_241029	AMPL_BOVIN	32	56254	2	2	2	2	0.11	Cytosol aminopeptidase OS=Bos taurus OX=9913 GN=LAP3 PE=1 SV=3
167	1	ref_bos_taurus_241029	A0A3Q1LVU1_BOVIN	31	25923	2	2	1	1	0.12	Ferritin OS=Bos taurus OX=9913 GN=FTH1 PE=3 SV=2
168	1	ref_bos_taurus_241029	A0AAA9TTX1_BOVIN	31	103288	1	1	1	1	0.03	Integrin subunit alpha 2b OS=Bos taurus OX=9913 GN=ITGA2B PE=3 SV=1
169	1	ref_bos_taurus_241029	A0AAA9RUT9_BOVIN	31	55795	1	1	1	1	0.06	Coronin OS=Bos taurus OX=9913 GN=CORO1C PE=3 SV=1
170	1	ref_bos_taurus_241029	A0A3Q1M8H6_BOVIN	31	37123	3	3	1	1	0.08	NUBP iron-sulfur cluster assembly factor, mitochondrial OS=Bos taurus OX=9913 GN=NUBPL PE=3 SV=2
171	1	ref_bos_taurus_241029	A0AAF6Z9U4_BOVIN	30	34797	1	1	1	1	0.09	Claudin 5 OS=Bos taurus OX=9913 GN=CLDN5 PE=3 SV=1
172	1	ref_bos_taurus_241029	A0AAA9RY44_BOVIN	30	12742	2	2	1	1	0.25	Uncharacterized protein OS=Bos taurus OX=9913 PE=4 SV=1
173	1	ref_bos_taurus_241029	APOC4_BOVIN	29	14428	2	2	1	1	0.49	Apolipoprotein C-IV OS=Bos taurus OX=9913 GN=APOC4 PE=2 SV=1
174	1	ref_bos_taurus_241029	A0A3Q1MN72_BOVIN	29	13626	1	1	1	1	0.24	Ig-like domain-containing protein OS=Bos taurus OX=9913 PE=4 SV=1
175	1	ref_bos_taurus_241029	A0A3Q1LMS5_BOVIN	28	72212	1	1	1	1	0.04	Heat shock cognate 71 kDa protein OS=Bos taurus OX=9913 GN=HSPA8 PE=3 SV=2
176	1	ref_bos_taurus_241029	MYL6_BOVIN	28	16919	1	1	1	1	0.19	Myosin light polypeptide 6 OS=Bos taurus OX=9913 GN=MYL6 PE=2 SV=2
177	1	ref_bos_taurus_241029	A0A3Q1LSS3_BOVIN	27	38378	1	1	1	1	0.08	Vasodilator stimulated phosphoprotein OS=Bos taurus OX=9913 GN=VASP PE=1 SV=2
178	1	ref_bos_taurus_241029	PSB5_BOVIN	27	28591	1	1	1	1	0.11	Proteasome subunit beta type-5 OS=Bos taurus OX=9913 GN=PSMB5 PE=1 SV=1
179	1	ref_bos_taurus_241029	A0A3Q1MLQ7_BOVIN	26	270580	1	1	1	1	0.01	Talin 1 OS=Bos taurus OX=9913 GN=TLN1 PE=1 SV=1
180	1	ref_bos_taurus_241029	A0AAA9SHT1_BOVIN	26	16676	1	1	1	1	0.19	Myosin light chain 1/3, skeletal muscle isoform OS=Bos taurus OX=9913 GN=MYL1 PE=4 SV=1
181	1	ref_bos_taurus_241029	A0AAA9TES5_BOVIN	26	35347	1	1	1	1	0.09	Pyrroline-5-carboxylate reductase OS=Bos taurus OX=9913 GN=PYCR3 PE=3 SV=1
182	1	ref_bos_taurus_241029	A0A3Q1M1W2_BOVIN	25	41170	1	1	1	1	0.08	Paraoxonase OS=Bos taurus OX=9913 GN=PON2 PE=3 SV=2
183	1	ref_bos_taurus_241029	A0AAA9S711_BOVIN	25	29856	2	2	1	1	0.10	Proteasome subunit alpha type OS=Bos taurus OX=9913 GN=PSMA3 PE=3 SV=1
184	1	ref_bos_taurus_241029	F1MD83_BOVIN	25	31744	2	2	2	2	0.21	C-X-C motif chemokine OS=Bos taurus OX=9913 PE=1 SV=2
185	1	ref_bos_taurus_241029	A0AAA9RZQ5_BOVIN	24	521431	2	2	1	1	0.01	RCR-type E3 ubiquitin transferase OS=Bos taurus OX=9913 GN=MYCBP2 PE=3 SV=1
186	1	ref_bos_taurus_241029	A0A3Q1MR36_BOVIN	24	100936	1	1	1	1	0.03	Anion exchange protein OS=Bos taurus OX=9913 GN=SLC4A1 PE=3 SV=1
187	1	ref_bos_taurus_241029	F1MS86_BOVIN	24	34293	4	4	1	1	0.09	Derlin OS=Bos taurus OX=9913 GN=DERL3 PE=3 SV=2
188	1	ref_bos_taurus_241029	A0A3Q1MJY0_BOVIN	23	30016	1	1	1	1	0.10	Proteasome subunit beta OS=Bos taurus OX=9913 GN=PSMB7 PE=3 SV=2
189	1	ref_bos_taurus_241029	A0A3Q1MU98_BOVIN	23	57363	1	1	1	1	0.05	Complement component C9 OS=Bos taurus OX=9913 GN=C9 PE=1 SV=1
190	1	ref_contaminants	P07477	22	26541	1	1	1	1	0.12	SWISS-PROT:P07477 Tax_Id=9606 Gene_Symbol=PRSS1 Trypsin-1 precursor
191	1	ref_bos_taurus_241029	A0AAA9SCX4_BOVIN	22	30644	1	1	1	1	0.10	Microtubule-associated protein RP/EB family member 2 OS=Bos taurus OX=9913 GN=MAPRE2 PE=3 SV=1
192	1	ref_bos_taurus_241029	A0AAA9THP0_BOVIN	22	21060	1	1	1	1	0.15	Apolipoprotein D OS=Bos taurus OX=9913 GN=APOD PE=3 SV=1
193	1	ref_bos_taurus_241029	A0A3Q1LQR2_BOVIN	22	49813	1	1	1	1	0.06	Tubulin alpha chain OS=Bos taurus OX=9913 GN=TUBA1C PE=3 SV=1
194	1	ref_bos_taurus_241029	A0AAA9RSA1_BOVIN	21	316009	2	2	1	1	0.01	Tetratricopeptide repeat and ankyrin repeat containing 1 OS=Bos taurus OX=9913 GN=TRANK1 PE=4 SV=1
195	1	ref_bos_taurus_241029	A0AAA9RXQ2_BOVIN	21	58023	1	1	1	1	0.05	Pyruvate kinase OS=Bos taurus OX=9913 GN=PKM PE=1 SV=1
196	1	ref_bos_taurus_241029	A0AAA9TVT0_BOVIN	20	50596	1	1	1	1	0.06	Plasminogen OS=Bos taurus OX=9913 GN=PLG PE=4 SV=1
197	1	ref_bos_taurus_241029	A0A3Q1M3A8_BOVIN	19	19236	1	1	1	1	0.17	Ig-like domain-containing protein OS=Bos taurus OX=9913 PE=4 SV=2
198	1	ref_bos_taurus_241029	A0AAA9SDR5_BOVIN	19	50108	1	1	1	1	0.06	Elongation factor 1-alpha OS=Bos taurus OX=9913 PE=3 SV=1
199	1	ref_bos_taurus_241029	A0A452DIH7_BOVIN	17	49449	1	1	1	1	0.06	Tubulin alpha chain OS=Bos taurus OX=9913 GN=TUBA4A PE=3 SV=1

## Sheet: Pool_3
User	clt-pfp-analyste
Search	title	P220100028 ReGIO3_Exos_PRM_pools_Bnk_btaurus_241029_ok
MS	data	file	\\147.100.166.184\pfem-proteo\proteo-data\Stockage\Machines\clt-proteohfx-l\PROJETS\2024\S40\P220100028 ReGIO3_Exos_PRM\Data_II\Pool_3.mgf
Database	1	ref_contaminants 20150916 (249 sequences
Database	2	ref_bos_taurus_241029 241029_20241029 (59,261 sequences
Taxonomy	1	(none)
Taxonomy	2	(none)
Timestamp	5 Dec 2024 at 08:06:57 GMT
Type	of	search	MS/MS Ion Search
Enzyme	Trypsin
Variable	modifications	Carbamidomethyl (C),Deamidated (NQ),Oxidation (M)
Mass	values	Monoisotopic
Protein	mass	Unrestricted
Peptide	mass	tolerance	10 ppm
Fragment	mass	tolerance	0.02 Da
Max	missed	cleavages	2
Instrument	type	ESI-TRAP
Number	of	queries	31.341
Significance	threshold	p<	0.05
Target	FDR	(overrides	sig.	threshold)	1
Target	FDR	type	psm
Max.	number	of	families	AUTO
Ions	score	or	expect	cut-off	-1
Min.	number	of	sig.	unique	sequences	1
Preferred	taxonomy	All entries
Show	Percolator	scores?	no
Family	Member	Database	Accession	Score	Mass	Num. of matches	Num. of significant matches	Num. of sequences	Num. of significant sequences	emPAI	Description
1	1	ref_contaminants	Q1RMK2	25162	65016	786	786	34	34	7.05	TREMBL:Q1RMK2 (Bos taurus) IGHM protein
1	2	ref_bos_taurus_241029	A0A3Q1LPI6_BOVIN	21110	48696	663	663	27	27	7.64	Ig-like domain-containing protein OS=Bos taurus OX=9913 PE=1 SV=2
1	3	ref_bos_taurus_241029	G5E5T5_BOVIN	17931	56008	564	564	25	25	4.28	Ig-like domain-containing protein OS=Bos taurus OX=9913 PE=1 SV=2
1	4	ref_bos_taurus_241029	A0A3Q1LLT0_BOVIN	1311	22943	20	20	3	3	0.67	Ig-like domain-containing protein OS=Bos taurus OX=9913 PE=4 SV=2
1	5	ref_bos_taurus_241029	A0A3Q1M458_BOVIN	1085	15181	21	21	6	6	4.59	Ig-like domain-containing protein OS=Bos taurus OX=9913 GN=LOC104968484 PE=4 SV=2
1	6	ref_bos_taurus_241029	A0AAA9SKR8_BOVIN	612	10450	14	14	5	5	5.76	Ig-like domain-containing protein OS=Bos taurus OX=9913 PE=4 SV=1
1	7	ref_contaminants	ENSEMBL:ENSBTAP00000033053	577	14750	14	14	5	5	2.96	(Bos taurus) 15 kDa protein
1	8	ref_bos_taurus_241029	A0A3Q1M667_BOVIN	362	23152	10	10	5	5	1.44	Ig-like domain-containing protein OS=Bos taurus OX=9913 PE=4 SV=2
1	9	ref_bos_taurus_241029	G3N1H5_BOVIN	184	18141	8	8	4	4	1.64	Ig-like domain-containing protein OS=Bos taurus OX=9913 PE=4 SV=2
1	10	ref_bos_taurus_241029	G3N148_BOVIN	167	13157	9	9	5	5	3.62	Ig-like domain-containing protein OS=Bos taurus OX=9913 PE=4 SV=2
2	1	ref_bos_taurus_241029	A0AAA9SUN5_BOVIN	14945	309823	478	478	96	96	2.09	von Willebrand factor OS=Bos taurus OX=9913 GN=VWF PE=4 SV=1
3	1	ref_bos_taurus_241029	A0AAA9SKJ1_BOVIN	9196	167502	375	375	70	70	3.11	Alpha-2-macroglobulin OS=Bos taurus OX=9913 GN=A2M PE=1 SV=1
3	2	ref_bos_taurus_241029	F1MJK3_BOVIN	1952	166162	97	97	42	42	1.23	Pregnancy zone protein OS=Bos taurus OX=9913 GN=LOC506828 PE=3 SV=4
4	1	ref_bos_taurus_241029	A0A140T897_BOVIN	8945	69278	362	362	56	56	12.63	Albumin OS=Bos taurus OX=9913 GN=ALB PE=4 SV=1
5	1	ref_bos_taurus_241029	F6QND5_BOVIN	8624	94675	365	365	46	46	5.18	Fibrinogen alpha chain OS=Bos taurus OX=9913 GN=FGA PE=4 SV=1
5	2	ref_contaminants	P02672	8618	66971	365	365	46	46	12.03	SWISS-PROT:P02672 (Bos taurus) Fibrinogen alpha chain precursor
6	1	ref_bos_taurus_241029	A0AAA9T130_BOVIN	8377	49336	262	262	24	24	11.16	CD5 molecule like OS=Bos taurus OX=9913 GN=CD5L PE=4 SV=1
7	1	ref_bos_taurus_241029	A0A3Q1MG04_BOVIN	8363	55920	317	317	47	47	21.62	Fibrinogen beta chain OS=Bos taurus OX=9913 GN=FGB PE=4 SV=2
8	1	ref_bos_taurus_241029	F1MGU7_BOVIN	7081	50200	226	226	28	28	9.97	Fibrinogen gamma chain OS=Bos taurus OX=9913 GN=FGG PE=4 SV=1
9	1	ref_contaminants	Q1RMN8	5436	24521	121	121	8	8	2.77	TREMBL:Q1RMN8 (Bos taurus) Similar to Immunoglobulin lambda-like polypeptide 1
9	2	ref_bos_taurus_241029	A0A3Q1LT19_BOVIN	1980	11393	62	62	7	7	6.42	Ig-like domain-containing protein OS=Bos taurus OX=9913 PE=4 SV=2
9	3	ref_bos_taurus_241029	A0AAA9THP6_BOVIN	1482	3748	42	42	4	4	28.47	Ig-like domain-containing protein OS=Bos taurus OX=9913 PE=4 SV=1
10	1	ref_bos_taurus_241029	A0AAA9RYV6_BOVIN	3814	18912	114	114	11	11	5.46	Joining chain of multimeric IgA and IgM OS=Bos taurus OX=9913 GN=JCHAIN PE=1 SV=1
11	1	ref_contaminants	ENSEMBL:ENSBTAP00000024466	3396	43873	107	107	12	12	1.79	(Bos taurus) 44 kDa protein
11	2	ref_bos_taurus_241029	G3N0V0_BOVIN	1347	32711	74	74	11	11	1.72	Ig-like domain-containing protein OS=Bos taurus OX=9913 PE=4 SV=2
11	3	ref_bos_taurus_241029	A0A3Q1LPG0_BOVIN	366	43961	18	18	7	7	0.61	Ig-like domain-containing protein OS=Bos taurus OX=9913 PE=1 SV=2
12	1	ref_bos_taurus_241029	G5E5A8_BOVIN	3415	265557	118	118	54	54	0.94	Fibronectin OS=Bos taurus OX=9913 GN=FN1 PE=4 SV=2
13	1	ref_bos_taurus_241029	F1MZ96_BOVIN	3353	26577	125	125	13	13	7.37	Ig-like domain-containing protein OS=Bos taurus OX=9913 PE=1 SV=4
14	1	ref_bos_taurus_241029	CONG_BOVIN	2779	37971	83	83	16	16	3.47	Conglutinin OS=Bos taurus OX=9913 GN=CGN1 PE=1 SV=2
14	2	ref_bos_taurus_241029	CL43_BOVIN	722	33594	22	22	6	6	0.70	Collectin-43 OS=Bos taurus OX=9913 GN=CL43 PE=1 SV=2
15	1	ref_bos_taurus_241029	A0AAA9S3H4_BOVIN	2762	192871	107	107	47	47	1.23	C4a anaphylatoxin OS=Bos taurus OX=9913 PE=4 SV=1
15	2	ref_contaminants	P01030	2619	192676	99	99	42	42	1.06	SWISS-PROT:P01030 (Bos taurus) similar to Complement C4-A precursor
16	1	ref_contaminants	P04264	2589	65978	86	86	27	27	2.94	SWISS-PROT:P04264 Tax_Id=9606 Gene_Symbol=KRT1 Keratin, type II cytoskeletal 1
16	2	ref_contaminants	P35908	1033	65825	46	46	21	21	1.62	SWISS-PROT:P35908 Tax_Id=9606 Gene_Symbol=KRT2 Keratin, type II cytoskeletal 2 epidermal
16	3	ref_contaminants	P02538	351	60008	17	17	11	11	0.74	SWISS-PROT:P02538 Tax_Id=9606 Gene_Symbol=KRT6A Keratin, type II cytoskeletal 6A
16	4	ref_contaminants	P13647	258	62340	15	15	11	11	0.70	SWISS-PROT:P13647 Tax_Id=9606 Gene_Symbol=KRT5 Keratin, type II cytoskeletal 5
16	5	ref_bos_taurus_241029	F1MTW5_BOVIN	119	26277	5	5	4	4	0.57	Liver mannan-binding lectin OS=Bos taurus OX=9913 GN=MBL1 PE=2 SV=1
17	1	ref_bos_taurus_241029	A0A3Q1MGP1_BOVIN	2500	81872	78	78	20	20	1.34	complement subcomponent C1r OS=Bos taurus OX=9913 GN=C1R PE=4 SV=2
18	1	ref_contaminants	P00761	2453	24394	74	74	4	4	1.98	SWISS-PROT:P00761|TRYP_PIG Trypsin - Sus scrofa (Pig).
19	1	ref_bos_taurus_241029	A0AAA9TPG5_BOVIN	2285	178250	89	89	46	46	1.23	Complement C3 OS=Bos taurus OX=9913 GN=C3 PE=1 SV=1
20	1	ref_bos_taurus_241029	G3N0S9_BOVIN	2163	21474	81	81	16	16	14.66	Sushi domain-containing protein OS=Bos taurus OX=9913 PE=4 SV=2
21	1	ref_bos_taurus_241029	G3X6N3_BOVIN	2091	77688	79	79	36	36	3.92	Serotransferrin OS=Bos taurus OX=9913 GN=TF PE=1 SV=2
22	1	ref_contaminants	P35527	1879	62092	58	58	17	17	1.77	SWISS-PROT:P35527 Tax_Id=9606 Gene_Symbol=KRT9 Keratin, type I cytoskeletal 9
22	2	ref_contaminants	P13645	1696	59475	63	63	19	19	1.89	SWISS-PROT:P13645 Tax_Id=9606 Gene_Symbol=KRT10 Keratin, type I cytoskeletal 10
22	3	ref_contaminants	P02533	696	51589	33	33	13	13	1.26	SWISS-PROT:P02533 Tax_Id=9606 Gene_Symbol=KRT14 Keratin, type I cytoskeletal 14
22	4	ref_contaminants	P08779	691	51236	32	32	14	14	1.41	SWISS-PROT:P08779 Tax_Id=9606 Gene_Symbol=KRT16 Keratin, type I cytoskeletal 16
22	5	ref_bos_taurus_241029	A0AAF6DLG1_BOVIN	121	50566	6	6	2	2	0.13	Keratin 31 OS=Bos taurus OX=9913 GN=KRT31 PE=3 SV=1
23	1	ref_bos_taurus_241029	A0A3Q1LUE9_BOVIN	1798	16290	52	52	5	5	3.18	Ig-like domain-containing protein OS=Bos taurus OX=9913 PE=1 SV=2
23	2	ref_bos_taurus_241029	G3MZE0_BOVIN	559	16245	26	26	3	3	1.46	Ig-like domain-containing protein OS=Bos taurus OX=9913 PE=4 SV=3
23	3	ref_bos_taurus_241029	G5E604_BOVIN	511	16470	28	28	3	3	1.03	Ig-like domain-containing protein OS=Bos taurus OX=9913 PE=4 SV=3
23	4	ref_bos_taurus_241029	G5E5H2_BOVIN	336	16148	23	23	3	3	1.06	Ig-like domain-containing protein OS=Bos taurus OX=9913 PE=4 SV=3
23	5	ref_bos_taurus_241029	A0A3Q1MKI2_BOVIN	327	19076	20	20	4	4	0.85	Ig-like domain-containing protein OS=Bos taurus OX=9913 PE=4 SV=2
23	6	ref_bos_taurus_241029	A0A3Q1LI44_BOVIN	298	16987	12	12	3	3	0.99	Ig-like domain-containing protein OS=Bos taurus OX=9913 PE=4 SV=2
23	7	ref_bos_taurus_241029	A0A3Q1N2B9_BOVIN	291	16690	18	18	2	2	0.42	Ig-like domain-containing protein OS=Bos taurus OX=9913 PE=4 SV=2
23	8	ref_bos_taurus_241029	A0A3Q1MSF6_BOVIN	276	11828	17	17	3	3	1.63	Ig-like domain-containing protein OS=Bos taurus OX=9913 PE=4 SV=2
24	1	ref_bos_taurus_241029	F1N3Q7_BOVIN	1634	51246	79	79	21	21	2.85	Apolipoprotein A-IV OS=Bos taurus OX=9913 GN=APOA4 PE=3 SV=3
25	1	ref_contaminants	ENSEMBL:ENSBTAP00000014147	1568	11749	31	31	5	5	6.04	(Bos taurus) 12 kDa protein
25	2	ref_bos_taurus_241029	A0A3Q1LSF0_BOVIN	386	16605	8	8	2	2	0.69	Ig-like domain-containing protein OS=Bos taurus OX=9913 PE=4 SV=2
25	3	ref_bos_taurus_241029	A0A3Q1MIN7_BOVIN	306	16122	8	8	2	2	0.44	Ig-like domain-containing protein OS=Bos taurus OX=9913 PE=4 SV=2
26	1	ref_bos_taurus_241029	A0A140T881_BOVIN	1422	37171	45	45	12	12	2.34	Apolipoprotein E OS=Bos taurus OX=9913 GN=APOE PE=3 SV=3
27	1	ref_bos_taurus_241029	APOA1_BOVIN	1284	30258	49	49	20	20	6.13	Apolipoprotein A-I OS=Bos taurus OX=9913 GN=APOA1 PE=1 SV=3
28	1	ref_bos_taurus_241029	MBL2_BOVIN	1279	26454	41	41	8	8	2.07	Mannose-binding protein C OS=Bos taurus OX=9913 GN=MBL PE=2 SV=1
29	1	ref_bos_taurus_241029	A0AAF6YIM3_BOVIN	1248	62414	34	34	11	11	0.79	Galectin-3-binding protein OS=Bos taurus OX=9913 GN=LGALS3BP PE=4 SV=1
30	1	ref_bos_taurus_241029	A0AAF6YU71_BOVIN	1077	69546	51	51	18	18	1.18	Complement component 4 binding protein alpha OS=Bos taurus OX=9913 GN=C4BPA PE=4 SV=1
30	2	ref_bos_taurus_241029	Q1RMN9_BOVIN	708	21982	31	31	8	8	1.93	C4b-binding protein alpha-like OS=Bos taurus OX=9913 GN=LOC510860 PE=2 SV=1
31	1	ref_contaminants	ENSEMBL:ENSBTAP00000016046	860	77404	26	26	10	10	0.54	(Bos taurus) similar to fibulin-1 C isoform 1
31	2	ref_bos_taurus_241029	A0AAA9TLZ1_BOVIN	784	74919	20	20	8	8	0.44	Fibulin-1 OS=Bos taurus OX=9913 GN=FBLN1 PE=1 SV=1
32	1	ref_bos_taurus_241029	A0A3Q1LKN2_BOVIN	739	301029	29	29	23	23	0.26	Thyroglobulin OS=Bos taurus OX=9913 GN=TG PE=3 SV=2
33	1	ref_bos_taurus_241029	E1BNR0_BOVIN	651	515195	31	31	23	23	0.15	Apolipoprotein B OS=Bos taurus OX=9913 GN=APOB PE=1 SV=3
34	1	ref_bos_taurus_241029	A0A3Q1M0U9_BOVIN	648	89323	23	23	16	16	0.84	Transitional endoplasmic reticulum ATPase OS=Bos taurus OX=9913 GN=VCP PE=3 SV=2
35	1	ref_bos_taurus_241029	A0AAA9S431_BOVIN	645	140733	21	21	15	15	0.38	Complement factor H OS=Bos taurus OX=9913 GN=CFH PE=4 SV=1
35	2	ref_contaminants	Q28085	628	140282	20	20	15	15	0.38	SWISS-PROT:Q28085 (Bos taurus) Complement factor H precursor
35	3	ref_bos_taurus_241029	A0AAA9T839_BOVIN	256	79113	8	8	7	7	0.31	Sushi domain-containing protein OS=Bos taurus OX=9913 GN=LOC100336868 PE=4 SV=1
36	1	ref_bos_taurus_241029	A0AAA9SMJ2_BOVIN	610	42059	31	31	11	11	1.52	Actin, cytoplasmic 1 OS=Bos taurus OX=9913 GN=ACTB PE=3 SV=1
36	2	ref_bos_taurus_241029	ACTA_BOVIN	496	41982	27	27	10	10	1.53	Actin, aortic smooth muscle OS=Bos taurus OX=9913 GN=ACTA2 PE=1 SV=1
37	1	ref_bos_taurus_241029	HBB_BOVIN	592	15944	23	23	9	9	5.19	Hemoglobin subunit beta OS=Bos taurus OX=9913 GN=HBB PE=1 SV=1
38	1	ref_bos_taurus_241029	A0AAA9S490_BOVIN	527	50855	20	20	10	10	0.70	Clusterin OS=Bos taurus OX=9913 GN=CLU PE=1 SV=1
39	1	ref_bos_taurus_241029	F6RQN4_BOVIN	516	34931	21	21	5	5	0.82	C1q and TNF related 3 OS=Bos taurus OX=9913 GN=C1QTNF3 PE=4 SV=1
40	1	ref_bos_taurus_241029	A0AAA9SDV9_BOVIN	510	18386	21	21	7	7	2.57	Globin domain-containing protein OS=Bos taurus OX=9913 PE=3 SV=1
41	1	ref_bos_taurus_241029	A0A3Q1M944_BOVIN	503	28531	14	14	5	5	1.07	Collectin-11 OS=Bos taurus OX=9913 GN=COLEC11 PE=3 SV=1
42	1	ref_bos_taurus_241029	PIGR_BOVIN	460	82383	16	16	7	7	0.29	Polymeric immunoglobulin receptor OS=Bos taurus OX=9913 GN=PIGR PE=2 SV=1
43	1	ref_bos_taurus_241029	A0AAA9RTY1_BOVIN	433	29678	20	20	4	4	0.49	Tetraspanin OS=Bos taurus OX=9913 GN=CD9 PE=3 SV=1
44	1	ref_bos_taurus_241029	A0AAA9SV57_BOVIN	415	326762	21	21	16	16	0.16	Collagen type VI alpha 3 chain OS=Bos taurus OX=9913 GN=COL6A3 PE=1 SV=1
45	1	ref_bos_taurus_241029	E1BI98_BOVIN	398	108603	23	23	12	12	0.40	Collagen type VI alpha 1 chain OS=Bos taurus OX=9913 GN=COL6A1 PE=1 SV=1
46	1	ref_bos_taurus_241029	A0AAA9RXP2_BOVIN	386	121208	5	5	2	2	0.05	Deleted in malignant brain tumors 1 protein OS=Bos taurus OX=9913 PE=1 SV=1
46	2	ref_bos_taurus_241029	A0A3Q1LWD3_BOVIN	373	142655	5	5	2	2	0.04	Deleted in malignant brain tumors 1 protein OS=Bos taurus OX=9913 PE=1 SV=2
47	1	ref_bos_taurus_241029	A0AAF6YXN2_BOVIN	385	10556	12	12	4	4	2.86	Apolipoprotein C-III OS=Bos taurus OX=9913 GN=APOC3 PE=3 SV=1
48	1	ref_bos_taurus_241029	A0A3Q1M057_BOVIN	372	280032	13	13	13	13	0.15	Filamin A OS=Bos taurus OX=9913 GN=FLNA PE=1 SV=2
49	1	ref_bos_taurus_241029	A0AAA9SG32_BOVIN	371	35701	8	8	4	4	0.40	Potassium channel tetramerization domain containing 12 OS=Bos taurus OX=9913 GN=KCTD12 PE=1 SV=1
50	1	ref_bos_taurus_241029	A0AAA9RS92_BOVIN	367	104571	19	19	11	11	0.42	Collagen type VI alpha 2 chain OS=Bos taurus OX=9913 GN=COL6A2 PE=1 SV=1
51	1	ref_bos_taurus_241029	A0A3Q1MB98_BOVIN	355	43744	16	16	11	11	1.13	Haptoglobin OS=Bos taurus OX=9913 GN=HP PE=1 SV=1
52	1	ref_bos_taurus_241029	A0AAA9SGY6_BOVIN	345	318780	15	15	14	14	0.14	Fc gamma binding protein OS=Bos taurus OX=9913 GN=FCGBP PE=1 SV=1
53	1	ref_bos_taurus_241029	A0AAF6YR36_BOVIN	343	47493	10	10	6	6	0.46	Creatine kinase U-type, mitochondrial OS=Bos taurus OX=9913 GN=CKMT1A PE=3 SV=1
54	1	ref_bos_taurus_241029	A0AAA9S278_BOVIN	332	29067	10	10	6	6	0.85	Proteasome subunit alpha type OS=Bos taurus OX=9913 GN=PSMA6 PE=3 SV=1
55	1	ref_bos_taurus_241029	A0A3Q1MIS1_BOVIN	311	90084	13	13	9	9	0.35	Gelsolin OS=Bos taurus OX=9913 GN=GSN PE=3 SV=1
56	1	ref_bos_taurus_241029	TTHY_BOVIN	306	15717	9	9	3	3	0.74	Transthyretin OS=Bos taurus OX=9913 GN=TTR PE=1 SV=1
57	1	ref_bos_taurus_241029	F1N5M2_BOVIN	304	53321	14	14	10	10	0.76	Vitamin D-binding protein OS=Bos taurus OX=9913 GN=GC PE=4 SV=2
58	1	ref_bos_taurus_241029	A0AAA9TX29_BOVIN	290	26845	13	13	6	6	0.94	Adiponectin, C1Q and collagen domain containing OS=Bos taurus OX=9913 GN=ADIPOQ PE=4 SV=1
59	1	ref_bos_taurus_241029	F6PWN7_BOVIN	279	45965	7	7	5	5	0.39	Sex hormone-binding globulin OS=Bos taurus OX=9913 GN=SHBG PE=4 SV=1
60	1	ref_bos_taurus_241029	A0A3Q1MJT2_BOVIN	275	54178	8	8	5	5	0.32	Alpha-1-B glycoprotein OS=Bos taurus OX=9913 GN=A1BG PE=4 SV=2
61	1	ref_bos_taurus_241029	A0A3Q1MQV3_BOVIN	266	129795	10	10	7	7	0.18	Thrombospondin 1 OS=Bos taurus OX=9913 GN=THBS1 PE=3 SV=1
62	1	ref_bos_taurus_241029	A0A3Q1MI98_BOVIN	257	55905	9	9	7	7	0.46	Argininosuccinate lyase OS=Bos taurus OX=9913 GN=ASL PE=3 SV=1
63	1	ref_bos_taurus_241029	A0A3Q1LJT1_BOVIN	220	25040	10	10	2	2	0.27	Ig-like domain-containing protein OS=Bos taurus OX=9913 PE=4 SV=1
64	1	ref_bos_taurus_241029	E1BFN6_BOVIN	218	60056	9	9	7	7	0.42	Dihydropyrimidinase OS=Bos taurus OX=9913 GN=DPYS PE=1 SV=4
65	1	ref_bos_taurus_241029	A0AAF6YQA7_BOVIN	212	31046	6	6	4	4	0.47	Proteasome subunit alpha type OS=Bos taurus OX=9913 GN=PSMA1 PE=3 SV=1
66	1	ref_bos_taurus_241029	A0AAA9T2C4_BOVIN	209	63875	8	8	5	5	0.27	Carboxylic ester hydrolase OS=Bos taurus OX=9913 GN=BREH1 PE=1 SV=1
67	1	ref_bos_taurus_241029	A0AAA9SUT3_BOVIN	201	80280	11	11	8	8	0.35	MBL associated serine protease 1 OS=Bos taurus OX=9913 GN=MASP1 PE=4 SV=1
68	1	ref_bos_taurus_241029	CAP1_BOVIN	197	51240	11	11	7	7	0.51	Adenylyl cyclase-associated protein 1 OS=Bos taurus OX=9913 GN=CAP1 PE=2 SV=3
69	1	ref_bos_taurus_241029	A0A3Q1M5R4_BOVIN	192	37447	6	6	5	5	0.49	L-lactate dehydrogenase OS=Bos taurus OX=9913 GN=LDHB PE=1 SV=1
70	1	ref_bos_taurus_241029	ALDOB_BOVIN	176	39518	6	6	1	1	0.16	Fructose-bisphosphate aldolase B OS=Bos taurus OX=9913 GN=ALDOB PE=2 SV=1
71	1	ref_bos_taurus_241029	A0A3Q1M442_BOVIN	168	49955	10	10	9	9	0.72	Tubulin beta chain OS=Bos taurus OX=9913 GN=TUBB1 PE=3 SV=2
72	1	ref_bos_taurus_241029	A1AG_BOVIN	168	23168	6	6	4	4	0.66	Alpha-1-acid glycoprotein OS=Bos taurus OX=9913 GN=ORM1 PE=2 SV=1
73	1	ref_bos_taurus_241029	A0A3Q1N2E0_BOVIN	165	50414	7	7	6	6	0.43	Hemopexin OS=Bos taurus OX=9913 GN=HPX PE=4 SV=2
74	1	ref_bos_taurus_241029	A0A3Q1M010_BOVIN	163	55807	7	7	4	4	0.24	UTP--glucose-1-phosphate uridylyltransferase OS=Bos taurus OX=9913 GN=UGP2 PE=1 SV=2
75	1	ref_bos_taurus_241029	A0A3Q1LVM5_BOVIN	161	101588	6	6	4	4	0.13	Inter-alpha-trypsin inhibitor heavy chain H1 OS=Bos taurus OX=9913 GN=ITIH1 PE=3 SV=2
76	1	ref_bos_taurus_241029	A0AAF6Z8I1_BOVIN	159	27591	6	6	5	5	0.71	Proteasome subunit alpha type-5 OS=Bos taurus OX=9913 GN=PSMA5 PE=3 SV=1
77	1	ref_bos_taurus_241029	PSA4_BOVIN	159	29465	7	7	6	6	0.83	Proteasome subunit alpha type-4 OS=Bos taurus OX=9913 GN=PSMA4 PE=1 SV=1
78	1	ref_bos_taurus_241029	G3MXB5_BOVIN	157	14423	5	5	3	3	0.83	Ig-like domain-containing protein OS=Bos taurus OX=9913 PE=1 SV=3
79	1	ref_bos_taurus_241029	A0A3Q1M0L5_BOVIN	154	157372	6	6	6	6	0.12	ADAM metallopeptidase with thrombospondin type 1 motif 13 OS=Bos taurus OX=9913 GN=ADAMTS13 PE=4 SV=2
80	1	ref_bos_taurus_241029	AOCX_BOVIN	153	84703	9	9	6	6	0.28	Primary amine oxidase, liver isozyme OS=Bos taurus OX=9913 PE=1 SV=1
81	1	ref_contaminants	Q2TBQ1	151	75118	10	10	9	9	0.44	TREMBL:Q2TBQ1 (Bos taurus) Coagulation factor XIII, B polypeptide
82	1	ref_bos_taurus_241029	A0A3Q1MGB8_BOVIN	149	39312	5	5	5	5	0.46	Protein AMBP OS=Bos taurus OX=9913 GN=AMBP PE=3 SV=2
83	1	ref_bos_taurus_241029	A0A3Q1LK49_BOVIN	148	96714	8	8	7	7	0.24	Inter-alpha-trypsin inhibitor heavy chain 2 OS=Bos taurus OX=9913 GN=ITIH2 PE=1 SV=1
84	1	ref_bos_taurus_241029	F1MY85_BOVIN	145	188677	7	7	6	6	0.10	Complement C5 OS=Bos taurus OX=9913 GN=C5 PE=1 SV=3
85	1	ref_bos_taurus_241029	A5D7L1_BOVIN	140	35593	3	3	2	2	0.18	C-type lectin domain containing 11A OS=Bos taurus OX=9913 GN=CLEC11A PE=2 SV=1
86	1	ref_bos_taurus_241029	PGCA_BOVIN	139	246211	3	3	3	3	0.04	Aggrecan core protein OS=Bos taurus OX=9913 GN=ACAN PE=1 SV=3
87	1	ref_bos_taurus_241029	A0AAA9TB88_BOVIN	139	60538	3	3	3	3	0.16	Oncoprotein induced transcript 3 OS=Bos taurus OX=9913 GN=OIT3 PE=4 SV=1
88	1	ref_bos_taurus_241029	A0AAA9U1C1_BOVIN	138	89802	5	5	5	5	0.18	Transferrin receptor protein 1 OS=Bos taurus OX=9913 GN=TFRC PE=3 SV=1
89	1	ref_bos_taurus_241029	HSPB1_BOVIN	137	22379	7	7	5	5	0.93	Heat shock protein beta-1 OS=Bos taurus OX=9913 GN=HSPB1 PE=2 SV=1
90	1	ref_bos_taurus_241029	F1N076_BOVIN	130	120840	5	5	5	5	0.13	ferroxidase OS=Bos taurus OX=9913 GN=CP PE=1 SV=4
91	1	ref_bos_taurus_241029	A0AAA9T666_BOVIN	128	33719	8	8	3	3	0.30	Complement C1q subcomponent subunit A OS=Bos taurus OX=9913 GN=C1QA PE=4 SV=1
92	1	ref_bos_taurus_241029	A0A140T8C8_BOVIN	117	67996	4	4	3	3	0.14	Kininogen 1 OS=Bos taurus OX=9913 GN=KNG1 PE=4 SV=2
93	1	ref_bos_taurus_241029	F1MW44_BOVIN	115	82752	8	8	7	7	0.29	Coagulation factor XIII A chain OS=Bos taurus OX=9913 GN=F13A1 PE=3 SV=2
94	1	ref_bos_taurus_241029	A0A3Q1MU51_BOVIN	114	15115	6	6	2	2	0.47	Ig-like domain-containing protein OS=Bos taurus OX=9913 PE=4 SV=2
95	1	ref_bos_taurus_241029	E1BIM6_BOVIN	102	47189	2	2	2	2	0.14	Neuronal pentraxin 1 OS=Bos taurus OX=9913 GN=NPTX1 PE=4 SV=1
96	1	ref_bos_taurus_241029	RS27A_BOVIN	100	17953	2	2	1	1	0.18	Ubiquitin-ribosomal protein eS31 fusion protein OS=Bos taurus OX=9913 GN=RPS27A PE=1 SV=2
97	1	ref_contaminants	Q3ZBS7	95	54065	2	2	2	2	0.12	TREMBL:Q3ZBS7 (Bos taurus) Vitronectin
98	1	ref_bos_taurus_241029	A0A140T871_BOVIN	94	61592	2	2	2	2	0.10	Glutamate dehydrogenase 1, mitochondrial OS=Bos taurus OX=9913 GN=GLUD1 PE=1 SV=1
99	1	ref_bos_taurus_241029	A0A3Q1MLF4_BOVIN	94	30407	3	3	3	3	0.34	Collectin subfamily member 10 OS=Bos taurus OX=9913 GN=COLEC10 PE=4 SV=1
100	1	ref_bos_taurus_241029	A1AT_BOVIN	94	46075	4	4	2	2	0.14	Alpha-1-antiproteinase OS=Bos taurus OX=9913 GN=SERPINA1 PE=1 SV=1
101	1	ref_bos_taurus_241029	F1MX87_BOVIN	93	66234	1	1	1	1	0.05	Complement C8 alpha chain OS=Bos taurus OX=9913 GN=C8A PE=3 SV=1
102	1	ref_bos_taurus_241029	E1B805_BOVIN	92	186235	1	1	1	1	0.02	Complement C3 OS=Bos taurus OX=9913 PE=4 SV=3
103	1	ref_bos_taurus_241029	A0AAA9RUA3_BOVIN	91	22306	3	3	2	2	0.30	Peroxiredoxin-2 OS=Bos taurus OX=9913 GN=PRDX2 PE=3 SV=1
104	1	ref_bos_taurus_241029	A0AAA9TI62_BOVIN	88	36944	3	3	2	2	0.18	Alpha-2-HS-glycoprotein OS=Bos taurus OX=9913 GN=AHSG PE=4 SV=1
105	1	ref_bos_taurus_241029	A0A3Q1MWC7_BOVIN	87	63347	3	3	2	2	0.10	Malic enzyme OS=Bos taurus OX=9913 GN=ME1 PE=3 SV=1
106	1	ref_bos_taurus_241029	A0A3Q1MGZ6_BOVIN	86	44894	6	6	3	3	0.22	Serpin domain-containing protein OS=Bos taurus OX=9913 PE=3 SV=1
106	2	ref_contaminants	A2I7N1	63	46368	6	6	2	2	0.14	TREMBL:A2I7N1 (Bos taurus) SERPINA3-5
107	1	ref_bos_taurus_241029	A0A452DJ62_BOVIN	84	105879	5	5	4	4	0.12	Thrombospondin 4 OS=Bos taurus OX=9913 GN=THBS4 PE=3 SV=1
108	1	ref_bos_taurus_241029	A0A3Q1M3Z8_BOVIN	82	31805	7	7	5	5	0.60	Nicotinate-nucleotide pyrophosphorylase [carboxylating] OS=Bos taurus OX=9913 GN=QPRT PE=3 SV=1
109	1	ref_bos_taurus_241029	A0AAA9TIS4_BOVIN	82	67672	4	4	4	4	0.19	Moesin OS=Bos taurus OX=9913 GN=MSN PE=1 SV=1
110	1	ref_bos_taurus_241029	A0A3Q1MEK3_BOVIN	81	93914	1	1	1	1	0.03	Neural cell adhesion molecule 1 OS=Bos taurus OX=9913 GN=NCAM1 PE=4 SV=2
111	1	ref_bos_taurus_241029	A0AAF6YYP8_BOVIN	80	43543	4	4	3	3	0.23	proteasome endopeptidase complex OS=Bos taurus OX=9913 GN=GLTPD2 PE=4 SV=1
112	1	ref_bos_taurus_241029	PSA7_BOVIN	80	27852	4	4	4	4	0.53	Proteasome subunit alpha type-7 OS=Bos taurus OX=9913 GN=PSMA7 PE=1 SV=1
113	1	ref_bos_taurus_241029	A0AAA9SX10_BOVIN	79	42401	4	4	3	3	0.24	Pentraxin 3 OS=Bos taurus OX=9913 GN=PTX3 PE=4 SV=1
114	1	ref_bos_taurus_241029	A0AAA9TYT9_BOVIN	79	76695	4	4	4	4	0.17	Cartilage oligomeric matrix protein OS=Bos taurus OX=9913 GN=COMP PE=1 SV=1
115	1	ref_bos_taurus_241029	A0A3Q1M8J9_BOVIN	78	35553	2	2	2	2	0.18	Glyceraldehyde-3-phosphate dehydrogenase OS=Bos taurus OX=9913 GN=GAPDH PE=3 SV=2
116	1	ref_bos_taurus_241029	A0AAA9RWG6_BOVIN	76	223711	4	4	4	4	0.06	Myosin-6 OS=Bos taurus OX=9913 GN=MYH6 PE=3 SV=1
117	1	ref_bos_taurus_241029	A0A3Q1N4M0_BOVIN	75	51294	3	3	2	2	0.12	Suprabasin OS=Bos taurus OX=9913 GN=SBSN PE=4 SV=2
118	1	ref_bos_taurus_241029	A0A3Q1NN33_BOVIN	74	19501	2	2	1	1	0.16	CD99 molecule OS=Bos taurus OX=9913 GN=CD99 PE=1 SV=1
119	1	ref_bos_taurus_241029	A0AAA9TTX1_BOVIN	73	103288	3	3	3	3	0.09	Integrin subunit alpha 2b OS=Bos taurus OX=9913 GN=ITGA2B PE=3 SV=1
120	1	ref_contaminants	ENSEMBL:ENSBTAP00000038329	71	8573	3	3	1	1	0.39	(Bos taurus) 9 kDa protein
121	1	ref_bos_taurus_241029	A0A3Q1M168_BOVIN	70	98095	4	4	3	3	0.10	Alpha-1,4 glucan phosphorylase OS=Bos taurus OX=9913 GN=PYGL PE=1 SV=1
122	1	ref_bos_taurus_241029	APOC4_BOVIN	70	14428	5	5	4	4	1.73	Apolipoprotein C-IV OS=Bos taurus OX=9913 GN=APOC4 PE=2 SV=1
123	1	ref_bos_taurus_241029	A0A452DI66_BOVIN	70	71071	2	2	2	2	0.09	Prothrombin OS=Bos taurus OX=9913 GN=F2 PE=4 SV=2
124	1	ref_bos_taurus_241029	A0A3Q1MBS5_BOVIN	70	102359	3	3	3	3	0.09	Alpha-actinin-1 OS=Bos taurus OX=9913 GN=ACTN1 PE=1 SV=1
125	1	ref_bos_taurus_241029	COR1A_BOVIN	69	50947	3	3	3	3	0.19	Coronin-1A OS=Bos taurus OX=9913 GN=CORO1A PE=1 SV=3
126	1	ref_bos_taurus_241029	A0A3Q1MF87_BOVIN	68	18442	3	3	2	2	0.61	Ferritin OS=Bos taurus OX=9913 GN=LOC788801 PE=3 SV=1
127	1	ref_bos_taurus_241029	A0AAA9SP21_BOVIN	68	38556	1	1	1	1	0.08	Syndecan binding protein OS=Bos taurus OX=9913 GN=SDCBP PE=4 SV=1
128	1	ref_bos_taurus_241029	A0A3Q1LLF6_BOVIN	66	61726	5	5	1	1	0.05	Neurexophilin and PC-esterase domain family, member 4 OS=Bos taurus OX=9913 GN=NXPE4 PE=3 SV=2
129	1	ref_bos_taurus_241029	Q17QH1_BOVIN	64	33656	2	2	2	2	0.19	APOF protein OS=Bos taurus OX=9913 GN=APOF PE=2 SV=2
130	1	ref_bos_taurus_241029	SAMP_BOVIN	63	25167	2	2	1	1	0.12	Serum amyloid P-component OS=Bos taurus OX=9913 GN=APCS PE=2 SV=1
131	1	ref_bos_taurus_241029	A0A3Q1NJ66_BOVIN	61	24938	3	3	3	3	0.43	Surfactant protein A1 OS=Bos taurus OX=9913 GN=SFTPA1 PE=4 SV=2
132	1	ref_bos_taurus_241029	A0AAA9SRQ9_BOVIN	58	18685	1	1	1	1	0.17	Proteasome 20S subunit beta 9 OS=Bos taurus OX=9913 GN=PSMB9 PE=4 SV=1
133	1	ref_bos_taurus_241029	A0A3S5ZPN1_BOVIN	57	51098	1	1	1	1	0.06	Angiopoietin like 6 OS=Bos taurus OX=9913 GN=ANGPTL6 PE=2 SV=1
134	1	ref_bos_taurus_241029	A0A3Q1MLQ7_BOVIN	57	270580	2	2	2	2	0.02	Talin 1 OS=Bos taurus OX=9913 GN=TLN1 PE=1 SV=1
135	1	ref_bos_taurus_241029	A0A3Q1LRP5_BOVIN	57	81409	2	2	2	2	0.08	Complement factor B OS=Bos taurus OX=9913 GN=CFB PE=1 SV=1
136	1	ref_bos_taurus_241029	C1QB_BOVIN	57	26383	2	2	2	2	0.25	Complement C1q subcomponent subunit B OS=Bos taurus OX=9913 GN=C1QB PE=1 SV=1
137	1	ref_bos_taurus_241029	A0AAA9TLM1_BOVIN	56	22393	2	2	2	2	0.30	Proteasome 20S subunit beta 1 OS=Bos taurus OX=9913 GN=PSMB1 PE=4 SV=1
138	1	ref_bos_taurus_241029	SAHH_BOVIN	55	47607	3	3	3	3	0.21	Adenosylhomocysteinase OS=Bos taurus OX=9913 GN=AHCY PE=2 SV=3
139	1	ref_bos_taurus_241029	A0A3Q1LX83_BOVIN	55	31559	2	2	2	2	0.21	Proteasome subunit alpha type OS=Bos taurus OX=9913 PE=3 SV=2
140	1	ref_bos_taurus_241029	A0A3Q1M5A0_BOVIN	55	72761	4	4	1	1	0.04	RNA-binding protein FXR1 OS=Bos taurus OX=9913 GN=FXR1 PE=3 SV=2
141	1	ref_bos_taurus_241029	MYOC_BOVIN	55	54853	2	2	2	2	0.12	Myocilin OS=Bos taurus OX=9913 GN=MYOC PE=2 SV=1
142	1	ref_bos_taurus_241029	A0A3Q1LZ09_BOVIN	54	96869	1	1	1	1	0.03	Inter-alpha-trypsin inhibitor heavy chain 4 OS=Bos taurus OX=9913 GN=ITIH4 PE=3 SV=2
143	1	ref_bos_taurus_241029	A0AAF6ZXU6_BOVIN	54	31776	1	1	1	1	0.10	Crystallin zeta OS=Bos taurus OX=9913 GN=CRYZ PE=1 SV=1
144	1	ref_bos_taurus_241029	A0AAA9SHT1_BOVIN	53	16676	2	2	2	2	0.42	Myosin light chain 1/3, skeletal muscle isoform OS=Bos taurus OX=9913 GN=MYL1 PE=4 SV=1
145	1	ref_bos_taurus_241029	A0A3Q1MFI5_BOVIN	53	73489	1	1	1	1	0.04	Dihydropyrimidinase-related protein 2 OS=Bos taurus OX=9913 GN=DPYSL2 PE=1 SV=1
146	1	ref_bos_taurus_241029	A0A452DJ43_BOVIN	53	19421	2	2	1	1	0.16	Serum amyloid A protein OS=Bos taurus OX=9913 PE=3 SV=1
147	1	ref_bos_taurus_241029	COAA1_BOVIN	51	65505	2	2	1	1	0.05	Collagen alpha-1(X) chain OS=Bos taurus OX=9913 GN=COL10A1 PE=2 SV=1
148	1	ref_bos_taurus_241029	A0A452DHV9_BOVIN	50	21973	2	2	2	2	0.31	Proteasome subunit beta OS=Bos taurus OX=9913 GN=PSMB2 PE=1 SV=1
149	1	ref_bos_taurus_241029	F1MM86_BOVIN	50	104469	1	1	1	1	0.03	Complement component C6 OS=Bos taurus OX=9913 GN=C6 PE=3 SV=2
150	1	ref_bos_taurus_241029	A0AAF6YYN3_BOVIN	48	68979	2	2	2	2	0.09	Uncharacterized protein OS=Bos taurus OX=9913 PE=3 SV=1
151	1	ref_bos_taurus_241029	A0AAA9RSD5_BOVIN	46	50306	1	1	1	1	0.06	Golgi membrane protein 1 OS=Bos taurus OX=9913 GN=GOLM1 PE=3 SV=1
152	1	ref_bos_taurus_241029	A0A140T843_BOVIN	46	37947	1	1	1	1	0.08	Beta-2-glycoprotein 1 OS=Bos taurus OX=9913 GN=APOH PE=4 SV=2
153	1	ref_bos_taurus_241029	RETN_BOVIN	45	11462	2	2	1	1	0.28	Resistin OS=Bos taurus OX=9913 GN=RETN PE=3 SV=1
154	1	ref_bos_taurus_241029	CD81_BOVIN	45	25836	4	4	1	1	0.12	CD81 antigen OS=Bos taurus OX=9913 GN=CD81 PE=2 SV=1
155	1	ref_bos_taurus_241029	A0A452DIC9_BOVIN	45	38235	2	2	2	2	0.17	Glucosamine-6-phosphate isomerase OS=Bos taurus OX=9913 GN=GNPDA2 PE=3 SV=1
156	1	ref_bos_taurus_241029	A0A3Q1LIW2_BOVIN	44	220826	2	2	2	2	0.03	Tenascin C OS=Bos taurus OX=9913 GN=TNC PE=3 SV=1
157	1	ref_bos_taurus_241029	A0AAA9SCV8_BOVIN	43	89525	1	1	1	1	0.03	Integrin beta OS=Bos taurus OX=9913 GN=ITGB3 PE=3 SV=1
158	1	ref_bos_taurus_241029	A0A3Q1M338_BOVIN	41	29972	1	1	1	1	0.10	Glucosamine-6-phosphate isomerase OS=Bos taurus OX=9913 GN=GNPDA1 PE=3 SV=1
159	1	ref_bos_taurus_241029	A0AAA9S494_BOVIN	40	33019	1	1	1	1	0.09	Microtubule-associated protein RP/EB family member 1 OS=Bos taurus OX=9913 GN=MAPRE1 PE=3 SV=1
160	1	ref_bos_taurus_241029	A0AAA9RZG4_BOVIN	40	48136	3	3	2	2	0.13	Bleomycin hydrolase OS=Bos taurus OX=9913 GN=BLMH PE=3 SV=1
161	1	ref_bos_taurus_241029	COF1_BOVIN	39	18507	2	2	2	2	0.37	Cofilin-1 OS=Bos taurus OX=9913 GN=CFL1 PE=2 SV=3
162	1	ref_bos_taurus_241029	E1B726_BOVIN	37	92879	4	4	4	4	0.14	Plasminogen OS=Bos taurus OX=9913 GN=PLG PE=4 SV=3
163	1	ref_bos_taurus_241029	F1MNM7_BOVIN	37	119315	1	1	1	1	0.03	Perilipin 4 OS=Bos taurus OX=9913 GN=PLIN4 PE=1 SV=3
164	1	ref_bos_taurus_241029	A0AAA9RY44_BOVIN	35	12742	2	2	1	1	0.25	Uncharacterized protein OS=Bos taurus OX=9913 PE=4 SV=1
165	1	ref_bos_taurus_241029	A0A3Q1MSA1_BOVIN	35	58063	1	1	1	1	0.05	Lectin, mannose binding 1 OS=Bos taurus OX=9913 GN=LMAN1 PE=1 SV=2
166	1	ref_bos_taurus_241029	A0A452DIH7_BOVIN	35	49449	1	1	1	1	0.06	Tubulin alpha chain OS=Bos taurus OX=9913 GN=TUBA4A PE=3 SV=1
167	1	ref_bos_taurus_241029	A0A452DI85_BOVIN	34	84668	1	1	1	1	0.04	Heat shock protein HSP 90-alpha OS=Bos taurus OX=9913 GN=HSP90AA1 PE=3 SV=1
168	1	ref_bos_taurus_241029	A0AAA9SDR5_BOVIN	33	50108	2	2	2	2	0.13	Elongation factor 1-alpha OS=Bos taurus OX=9913 PE=3 SV=1
169	1	ref_bos_taurus_241029	A0A3Q1LGW7_BOVIN	33	62748	1	1	1	1	0.05	Keratin 76 OS=Bos taurus OX=9913 GN=KRT76 PE=4 SV=2
170	1	ref_bos_taurus_241029	A0A3Q1M8H6_BOVIN	32	37123	3	3	1	1	0.08	NUBP iron-sulfur cluster assembly factor, mitochondrial OS=Bos taurus OX=9913 GN=NUBPL PE=3 SV=2
171	1	ref_bos_taurus_241029	A0A452DIZ9_BOVIN	32	228659	1	1	1	1	0.01	Myosin heavy chain 10 OS=Bos taurus OX=9913 GN=MYH10 PE=3 SV=1
172	1	ref_bos_taurus_241029	A0A3Q1LVU1_BOVIN	32	25923	2	2	1	1	0.12	Ferritin OS=Bos taurus OX=9913 GN=FTH1 PE=3 SV=2
173	1	ref_bos_taurus_241029	A0AAF6Z9U4_BOVIN	32	34797	1	1	1	1	0.09	Claudin 5 OS=Bos taurus OX=9913 GN=CLDN5 PE=3 SV=1
174	1	ref_bos_taurus_241029	A0A3Q1MKZ8_BOVIN	30	16678	1	1	1	1	0.19	Uncharacterized protein OS=Bos taurus OX=9913 PE=4 SV=2
175	1	ref_bos_taurus_241029	MYL6_BOVIN	30	16919	1	1	1	1	0.19	Myosin light polypeptide 6 OS=Bos taurus OX=9913 GN=MYL6 PE=2 SV=2
176	1	ref_bos_taurus_241029	F1MD83_BOVIN	29	31744	2	2	2	2	0.21	C-X-C motif chemokine OS=Bos taurus OX=9913 PE=1 SV=2
177	1	ref_bos_taurus_241029	A0AAA9S0T2_BOVIN	29	59118	2	2	2	2	0.11	Serpin family F member 2 OS=Bos taurus OX=9913 GN=SERPINF2 PE=1 SV=1
178	1	ref_bos_taurus_241029	A0AAA9RXQ2_BOVIN	28	58023	2	2	2	2	0.11	Pyruvate kinase OS=Bos taurus OX=9913 GN=PKM PE=1 SV=1
179	1	ref_bos_taurus_241029	A0AAA9THP0_BOVIN	27	21060	1	1	1	1	0.15	Apolipoprotein D OS=Bos taurus OX=9913 GN=APOD PE=3 SV=1
180	1	ref_contaminants	P07477	26	26541	1	1	1	1	0.12	SWISS-PROT:P07477 Tax_Id=9606 Gene_Symbol=PRSS1 Trypsin-1 precursor
181	1	ref_bos_taurus_241029	A0A3Q1MES8_BOVIN	26	27673	1	1	1	1	0.11	Hydroxysteroid 17-beta dehydrogenase 14 OS=Bos taurus OX=9913 GN=HSD17B14 PE=4 SV=1
182	1	ref_bos_taurus_241029	AMPL_BOVIN	25	56254	1	1	1	1	0.05	Cytosol aminopeptidase OS=Bos taurus OX=9913 GN=LAP3 PE=1 SV=3
183	1	ref_bos_taurus_241029	A5PJL8_BOVIN	24	25334	1	1	1	1	0.12	C1QTNF5 protein OS=Bos taurus OX=9913 GN=C1QTNF5 PE=2 SV=1
184	1	ref_bos_taurus_241029	A0AAA9S697_BOVIN	24	22645	1	1	1	1	0.14	C1q domain-containing protein OS=Bos taurus OX=9913 PE=4 SV=1
185	1	ref_bos_taurus_241029	A0AAA9SCX4_BOVIN	24	30644	1	1	1	1	0.10	Microtubule-associated protein RP/EB family member 2 OS=Bos taurus OX=9913 GN=MAPRE2 PE=3 SV=1
186	1	ref_bos_taurus_241029	A0A3Q1LFZ6_BOVIN	23	49121	1	1	1	1	0.06	Tropomyosin 1 OS=Bos taurus OX=9913 GN=TPM1 PE=1 SV=1
187	1	ref_contaminants	Q2KIT0	23	20633	1	1	1	1	0.15	TREMBL:Q2KIT0 (Bos taurus) Similar to collagen, type X, alpha 1
188	1	ref_bos_taurus_241029	A0A3Q1M3A8_BOVIN	22	19236	1	1	1	1	0.17	Ig-like domain-containing protein OS=Bos taurus OX=9913 PE=4 SV=2
189	1	ref_bos_taurus_241029	A0A3Q1LG29_BOVIN	22	119541	2	2	1	1	0.03	Axonemal dynein light chain domain containing 1 OS=Bos taurus OX=9913 GN=AXDND1 PE=4 SV=2
190	1	ref_bos_taurus_241029	A0AAF6Z0B1_BOVIN	21	33957	1	1	1	1	0.09	Lipocalin/cytosolic fatty-acid binding domain-containing protein OS=Bos taurus OX=9913 GN=PAEP PE=3 SV=1
191	1	ref_bos_taurus_241029	A0A3Q1M6P7_BOVIN	21	43525	1	1	1	1	0.07	Beta-arrestin-1 OS=Bos taurus OX=9913 GN=ARRB1 PE=1 SV=1
192	1	ref_bos_taurus_241029	A0AAA9RSA1_BOVIN	21	316009	2	2	1	1	0.01	Tetratricopeptide repeat and ankyrin repeat containing 1 OS=Bos taurus OX=9913 GN=TRANK1 PE=4 SV=1
193	1	ref_bos_taurus_241029	A0A3Q1MJY0_BOVIN	20	30016	1	1	1	1	0.10	Proteasome subunit beta OS=Bos taurus OX=9913 GN=PSMB7 PE=3 SV=2
194	1	ref_bos_taurus_241029	A0AAA9RZQ5_BOVIN	20	521431	2	2	1	1	0.01	RCR-type E3 ubiquitin transferase OS=Bos taurus OX=9913 GN=MYCBP2 PE=3 SV=1
195	1	ref_bos_taurus_241029	A0A3Q1LX97_BOVIN	20	47581	1	1	1	1	0.07	Creatine kinase M-type OS=Bos taurus OX=9913 GN=CKM PE=1 SV=2
196	1	ref_bos_taurus_241029	F6PXE3_BOVIN	20	45209	1	1	1	1	0.07	Caveolae associated protein 2 OS=Bos taurus OX=9913 GN=CAVIN2 PE=3 SV=1
197	1	ref_bos_taurus_241029	A0AAA9TES5_BOVIN	20	35347	1	1	1	1	0.09	Pyrroline-5-carboxylate reductase OS=Bos taurus OX=9913 GN=PYCR3 PE=3 SV=1
198	1	ref_bos_taurus_241029	A0A3Q1LFZ4_BOVIN	19	48827	1	1	1	1	0.06	Angiopoietin like 3 OS=Bos taurus OX=9913 GN=ANGPTL3 PE=4 SV=1
199	1	ref_bos_taurus_241029	A0A3Q1MU98_BOVIN	19	57363	1	1	1	1	0.05	Complement component C9 OS=Bos taurus OX=9913 GN=C9 PE=1 SV=1
200	1	ref_bos_taurus_241029	A0AAA9S711_BOVIN	19	29856	1	1	1	1	0.10	Proteasome subunit alpha type OS=Bos taurus OX=9913 GN=PSMA3 PE=3 SV=1
201	1	ref_bos_taurus_241029	E1BE20_BOVIN	17	40628	1	1	1	1	0.08	Clavesin-1 OS=Bos taurus OX=9913 GN=CLVS1 PE=4 SV=3
202	1	ref_bos_taurus_241029	A0A3Q1LV38_BOVIN	16	54753	1	1	1	1	0.06	[histone H3]-lysine(4) N-trimethyltransferase OS=Bos taurus OX=9913 GN=SMYD1 PE=4 SV=1
203	1	ref_bos_taurus_241029	A0AAA9T3B0_BOVIN	16	33614	1	1	1	1	0.09	Protein phosphatase 1 regulatory subunit 3G OS=Bos taurus OX=9913 GN=PPP1R3G PE=4 SV=1
204	1	ref_bos_taurus_241029	A0A3Q1LQC2_BOVIN	16	44589	1	1	1	1	0.07	Nucleosome assembly protein 1-like 1 OS=Bos taurus OX=9913 PE=3 SV=2
205	1	ref_bos_taurus_241029	A0A3Q1LSS3_BOVIN	16	38378	1	1	1	1	0.08	Vasodilator stimulated phosphoprotein OS=Bos taurus OX=9913 GN=VASP PE=1 SV=2

## Sheet: Pool_4
User	clt-pfp-analyste
Search	title	P220100028 ReGIO3_Exos_PRM_pools_Bnk_btaurus_241029_ok
MS	data	file	\\147.100.166.184\pfem-proteo\proteo-data\Stockage\Machines\clt-proteohfx-l\PROJETS\2024\S40\P220100028 ReGIO3_Exos_PRM\Data_II\Pool_4.mgf
Database	1	ref_contaminants 20150916 (249 sequences
Database	2	ref_bos_taurus_241029 241029_20241029 (59,261 sequences
Taxonomy	1	(none)
Taxonomy	2	(none)
Timestamp	5 Dec 2024 at 08:10:44 GMT
Type	of	search	MS/MS Ion Search
Enzyme	Trypsin
Variable	modifications	Carbamidomethyl (C),Deamidated (NQ),Oxidation (M)
Mass	values	Monoisotopic
Protein	mass	Unrestricted
Peptide	mass	tolerance	10 ppm
Fragment	mass	tolerance	0.02 Da
Max	missed	cleavages	2
Instrument	type	ESI-TRAP
Number	of	queries	31.143
Significance	threshold	p<	0.05
Target	FDR	(overrides	sig.	threshold)	1
Target	FDR	type	psm
Max.	number	of	families	AUTO
Ions	score	or	expect	cut-off	-1
Min.	number	of	sig.	unique	sequences	1
Preferred	taxonomy	All entries
Show	Percolator	scores?	no
Family	Member	Database	Accession	Score	Mass	Num. of matches	Num. of significant matches	Num. of sequences	Num. of significant sequences	emPAI	Description
1	1	ref_contaminants	Q1RMK2	24358	65016	758	758	33	33	7.05	TREMBL:Q1RMK2 (Bos taurus) IGHM protein
1	2	ref_bos_taurus_241029	A0A3Q1LPI6_BOVIN	19935	48696	635	635	26	26	7.64	Ig-like domain-containing protein OS=Bos taurus OX=9913 PE=1 SV=2
1	3	ref_bos_taurus_241029	G5E5T5_BOVIN	17598	56008	555	555	25	25	4.57	Ig-like domain-containing protein OS=Bos taurus OX=9913 PE=1 SV=2
1	4	ref_bos_taurus_241029	A0A3Q1LLT0_BOVIN	1406	22943	24	24	3	3	0.47	Ig-like domain-containing protein OS=Bos taurus OX=9913 PE=4 SV=2
1	5	ref_bos_taurus_241029	A0A3Q1M458_BOVIN	1159	15181	25	25	6	6	3.62	Ig-like domain-containing protein OS=Bos taurus OX=9913 GN=LOC104968484 PE=4 SV=2
1	6	ref_bos_taurus_241029	A0AAA9SKR8_BOVIN	643	10450	17	17	5	5	5.76	Ig-like domain-containing protein OS=Bos taurus OX=9913 PE=4 SV=1
1	7	ref_bos_taurus_241029	A0A3Q1M667_BOVIN	431	23152	13	13	5	5	1.44	Ig-like domain-containing protein OS=Bos taurus OX=9913 PE=4 SV=2
1	8	ref_contaminants	ENSEMBL:ENSBTAP00000033053	400	14750	12	12	4	4	2.25	(Bos taurus) 15 kDa protein
1	9	ref_bos_taurus_241029	G3N1H5_BOVIN	166	18141	7	7	4	4	1.64	Ig-like domain-containing protein OS=Bos taurus OX=9913 PE=4 SV=2
1	10	ref_bos_taurus_241029	G3N148_BOVIN	150	13157	9	9	5	5	3.62	Ig-like domain-containing protein OS=Bos taurus OX=9913 PE=4 SV=2
2	1	ref_bos_taurus_241029	A0AAA9SUN5_BOVIN	15372	309823	493	493	97	97	2.09	von Willebrand factor OS=Bos taurus OX=9913 GN=VWF PE=4 SV=1
3	1	ref_bos_taurus_241029	A0AAA9SKJ1_BOVIN	9619	167502	371	371	69	69	2.89	Alpha-2-macroglobulin OS=Bos taurus OX=9913 GN=A2M PE=1 SV=1
3	2	ref_bos_taurus_241029	F1MJK3_BOVIN	1923	166162	87	87	39	39	1.15	Pregnancy zone protein OS=Bos taurus OX=9913 GN=LOC506828 PE=3 SV=4
4	1	ref_bos_taurus_241029	F6QND5_BOVIN	8493	94675	371	371	49	49	5.38	Fibrinogen alpha chain OS=Bos taurus OX=9913 GN=FGA PE=4 SV=1
4	2	ref_contaminants	P02672	8459	66971	371	371	48	48	12.03	SWISS-PROT:P02672 (Bos taurus) Fibrinogen alpha chain precursor
5	1	ref_bos_taurus_241029	A0A3Q1MG04_BOVIN	8424	55920	321	321	46	46	19.32	Fibrinogen beta chain OS=Bos taurus OX=9913 GN=FGB PE=4 SV=2
6	1	ref_bos_taurus_241029	A0A140T897_BOVIN	8098	69278	355	355	58	58	13.87	Albumin OS=Bos taurus OX=9913 GN=ALB PE=4 SV=1
7	1	ref_bos_taurus_241029	A0AAA9T130_BOVIN	8016	49336	252	252	25	25	9.77	CD5 molecule like OS=Bos taurus OX=9913 GN=CD5L PE=4 SV=1
8	1	ref_bos_taurus_241029	F1MGU7_BOVIN	7190	50200	238	238	29	29	9.97	Fibrinogen gamma chain OS=Bos taurus OX=9913 GN=FGG PE=4 SV=1
9	1	ref_contaminants	Q1RMN8	5280	24521	125	125	10	10	3.80	TREMBL:Q1RMN8 (Bos taurus) Similar to Immunoglobulin lambda-like polypeptide 1
9	2	ref_bos_taurus_241029	A0A3Q1LT19_BOVIN	2105	11393	67	67	6	6	4.78	Ig-like domain-containing protein OS=Bos taurus OX=9913 PE=4 SV=2
9	3	ref_bos_taurus_241029	A0AAA9THP6_BOVIN	1581	3748	48	48	5	5	56.98	Ig-like domain-containing protein OS=Bos taurus OX=9913 PE=4 SV=1
10	1	ref_bos_taurus_241029	F1MZ96_BOVIN	3338	26577	123	123	13	13	7.37	Ig-like domain-containing protein OS=Bos taurus OX=9913 PE=1 SV=4
10	2	ref_bos_taurus_241029	F1MH40_BOVIN	3317	26318	118	118	12	12	5.80	Ig-like domain-containing protein OS=Bos taurus OX=9913 PE=1 SV=2
11	1	ref_contaminants	ENSEMBL:ENSBTAP00000024466	3190	43873	107	107	12	12	1.79	(Bos taurus) 44 kDa protein
11	2	ref_bos_taurus_241029	G3N0V0_BOVIN	1348	32711	69	69	11	11	1.72	Ig-like domain-containing protein OS=Bos taurus OX=9913 PE=4 SV=2
11	3	ref_bos_taurus_241029	A0A3Q1LPG0_BOVIN	261	43961	16	16	7	7	0.73	Ig-like domain-containing protein OS=Bos taurus OX=9913 PE=1 SV=2
12	1	ref_bos_taurus_241029	G5E5A8_BOVIN	3241	265557	123	123	51	51	0.86	Fibronectin OS=Bos taurus OX=9913 GN=FN1 PE=4 SV=2
13	1	ref_bos_taurus_241029	A0AAA9RYV6_BOVIN	2962	18912	98	98	10	10	4.53	Joining chain of multimeric IgA and IgM OS=Bos taurus OX=9913 GN=JCHAIN PE=1 SV=1
14	1	ref_contaminants	P04264	2813	65978	93	93	30	30	3.52	SWISS-PROT:P04264 Tax_Id=9606 Gene_Symbol=KRT1 Keratin, type II cytoskeletal 1
14	2	ref_contaminants	P35908	1104	65825	45	45	22	22	1.74	SWISS-PROT:P35908 Tax_Id=9606 Gene_Symbol=KRT2 Keratin, type II cytoskeletal 2 epidermal
14	3	ref_contaminants	P48668	460	59988	21	21	14	14	1.02	SWISS-PROT:P48668 Tax_Id=9606 Gene_Symbol=KRT6C Keratin, type II cytoskeletal 6C
14	4	ref_contaminants	P13647	302	62340	14	14	9	9	0.54	SWISS-PROT:P13647 Tax_Id=9606 Gene_Symbol=KRT5 Keratin, type II cytoskeletal 5
14	5	ref_bos_taurus_241029	F1MTW5_BOVIN	156	26277	6	6	5	5	0.76	Liver mannan-binding lectin OS=Bos taurus OX=9913 GN=MBL1 PE=2 SV=1
15	1	ref_bos_taurus_241029	CONG_BOVIN	2605	37971	86	86	15	15	3.13	Conglutinin OS=Bos taurus OX=9913 GN=CGN1 PE=1 SV=2
15	2	ref_bos_taurus_241029	CL43_BOVIN	795	33594	25	25	6	6	0.70	Collectin-43 OS=Bos taurus OX=9913 GN=CL43 PE=1 SV=2
16	1	ref_contaminants	P00761	2315	24394	75	75	4	4	1.98	SWISS-PROT:P00761|TRYP_PIG Trypsin - Sus scrofa (Pig).
17	1	ref_bos_taurus_241029	A0AAA9S3H4_BOVIN	2234	192871	94	94	43	43	1.10	C4a anaphylatoxin OS=Bos taurus OX=9913 PE=4 SV=1
17	2	ref_contaminants	P01030	2123	192676	90	90	41	41	1.03	SWISS-PROT:P01030 (Bos taurus) similar to Complement C4-A precursor
18	1	ref_bos_taurus_241029	G3N0S9_BOVIN	2228	21474	83	83	17	17	14.66	Sushi domain-containing protein OS=Bos taurus OX=9913 PE=4 SV=2
19	1	ref_bos_taurus_241029	A0AAA9TPG5_BOVIN	2218	178250	92	92	47	47	1.26	Complement C3 OS=Bos taurus OX=9913 GN=C3 PE=1 SV=1
20	1	ref_bos_taurus_241029	A0A3Q1MGP1_BOVIN	2107	81872	76	76	21	21	1.42	complement subcomponent C1r OS=Bos taurus OX=9913 GN=C1R PE=4 SV=2
21	1	ref_bos_taurus_241029	A0AAA9U1B9_BOVIN	2046	77483	86	86	34	34	3.94	Serotransferrin OS=Bos taurus OX=9913 GN=TF PE=1 SV=1
22	1	ref_contaminants	P35527	1830	62092	56	56	17	17	1.77	SWISS-PROT:P35527 Tax_Id=9606 Gene_Symbol=KRT9 Keratin, type I cytoskeletal 9
22	2	ref_contaminants	P13645	1807	59475	65	65	20	20	1.89	SWISS-PROT:P13645 Tax_Id=9606 Gene_Symbol=KRT10 Keratin, type I cytoskeletal 10
22	3	ref_contaminants	P02533	609	51589	29	29	11	11	1.01	SWISS-PROT:P02533 Tax_Id=9606 Gene_Symbol=KRT14 Keratin, type I cytoskeletal 14
22	4	ref_contaminants	P08779	511	51236	31	31	13	13	1.27	SWISS-PROT:P08779 Tax_Id=9606 Gene_Symbol=KRT16 Keratin, type I cytoskeletal 16
23	1	ref_bos_taurus_241029	A0A3Q1LUE9_BOVIN	1787	16290	53	53	5	5	3.18	Ig-like domain-containing protein OS=Bos taurus OX=9913 PE=1 SV=2
23	2	ref_bos_taurus_241029	G5E604_BOVIN	543	16470	30	30	3	3	1.03	Ig-like domain-containing protein OS=Bos taurus OX=9913 PE=4 SV=3
23	3	ref_bos_taurus_241029	G3MZE0_BOVIN	486	16245	26	26	3	3	1.05	Ig-like domain-containing protein OS=Bos taurus OX=9913 PE=4 SV=3
23	4	ref_bos_taurus_241029	G5E5H2_BOVIN	372	16148	26	26	3	3	1.47	Ig-like domain-containing protein OS=Bos taurus OX=9913 PE=4 SV=3
23	5	ref_bos_taurus_241029	A0A3Q1LFA6_BOVIN	368	16321	21	21	3	3	1.04	Ig-like domain-containing protein OS=Bos taurus OX=9913 PE=4 SV=2
23	6	ref_bos_taurus_241029	A0A3Q1LI44_BOVIN	339	16987	13	13	3	3	0.99	Ig-like domain-containing protein OS=Bos taurus OX=9913 PE=4 SV=2
23	7	ref_bos_taurus_241029	A0A3Q1MSF6_BOVIN	310	11828	18	18	3	3	1.63	Ig-like domain-containing protein OS=Bos taurus OX=9913 PE=4 SV=2
23	8	ref_bos_taurus_241029	A0A3Q1N2B9_BOVIN	262	16690	18	18	2	2	0.42	Ig-like domain-containing protein OS=Bos taurus OX=9913 PE=4 SV=2
24	1	ref_bos_taurus_241029	F1N3Q7_BOVIN	1740	51246	83	83	25	25	3.87	Apolipoprotein A-IV OS=Bos taurus OX=9913 GN=APOA4 PE=3 SV=3
25	1	ref_contaminants	ENSEMBL:ENSBTAP00000014147	1557	11749	37	37	6	6	7.98	(Bos taurus) 12 kDa protein
25	2	ref_bos_taurus_241029	A0A3Q1LSF0_BOVIN	387	16605	10	10	3	3	1.02	Ig-like domain-containing protein OS=Bos taurus OX=9913 PE=4 SV=2
25	3	ref_bos_taurus_241029	A0A3Q1MIN7_BOVIN	370	16122	11	11	3	3	1.06	Ig-like domain-containing protein OS=Bos taurus OX=9913 PE=4 SV=2
26	1	ref_bos_taurus_241029	A0A140T881_BOVIN	1361	37171	44	44	13	13	2.62	Apolipoprotein E OS=Bos taurus OX=9913 GN=APOE PE=3 SV=3
27	1	ref_bos_taurus_241029	APOA1_BOVIN	1317	30258	49	49	21	21	6.86	Apolipoprotein A-I OS=Bos taurus OX=9913 GN=APOA1 PE=1 SV=3
28	1	ref_bos_taurus_241029	A0AAF6YIM3_BOVIN	1156	62414	36	36	11	11	0.79	Galectin-3-binding protein OS=Bos taurus OX=9913 GN=LGALS3BP PE=4 SV=1
29	1	ref_bos_taurus_241029	MBL2_BOVIN	1135	26454	42	42	8	8	2.07	Mannose-binding protein C OS=Bos taurus OX=9913 GN=MBL PE=2 SV=1
30	1	ref_bos_taurus_241029	A0AAF6ZHP5_BOVIN	951	70376	43	43	19	19	1.36	Complement component 4 binding protein alpha OS=Bos taurus OX=9913 GN=C4BPA PE=4 SV=1
30	2	ref_bos_taurus_241029	Q1RMN9_BOVIN	668	21982	26	26	8	8	1.93	C4b-binding protein alpha-like OS=Bos taurus OX=9913 GN=LOC510860 PE=2 SV=1
31	1	ref_contaminants	ENSEMBL:ENSBTAP00000016046	836	77404	23	23	9	9	0.42	(Bos taurus) similar to fibulin-1 C isoform 1
31	2	ref_bos_taurus_241029	A0AAA9TLZ1_BOVIN	753	74919	19	19	8	8	0.38	Fibulin-1 OS=Bos taurus OX=9913 GN=FBLN1 PE=1 SV=1
32	1	ref_bos_taurus_241029	A0A3Q1LKN2_BOVIN	668	301029	24	24	22	22	0.25	Thyroglobulin OS=Bos taurus OX=9913 GN=TG PE=3 SV=2
32	2	ref_bos_taurus_241029	THYG_BOVIN	624	303028	24	24	22	22	0.25	Thyroglobulin OS=Bos taurus OX=9913 GN=TG PE=1 SV=1
33	1	ref_bos_taurus_241029	E1BNR0_BOVIN	617	515195	30	30	23	23	0.15	Apolipoprotein B OS=Bos taurus OX=9913 GN=APOB PE=1 SV=3
34	1	ref_bos_taurus_241029	HBB_BOVIN	598	15944	22	22	9	9	5.19	Hemoglobin subunit beta OS=Bos taurus OX=9913 GN=HBB PE=1 SV=1
35	1	ref_bos_taurus_241029	A0AAA9S431_BOVIN	573	140733	23	23	16	16	0.41	Complement factor H OS=Bos taurus OX=9913 GN=CFH PE=4 SV=1
35	2	ref_contaminants	Q28085	573	140282	22	22	16	16	0.41	SWISS-PROT:Q28085 (Bos taurus) Complement factor H precursor
36	1	ref_bos_taurus_241029	A0A3Q1M944_BOVIN	525	28531	12	12	4	4	0.68	Collectin-11 OS=Bos taurus OX=9913 GN=COLEC11 PE=3 SV=1
37	1	ref_bos_taurus_241029	F6RQN4_BOVIN	513	34931	22	22	6	6	1.16	C1q and TNF related 3 OS=Bos taurus OX=9913 GN=C1QTNF3 PE=4 SV=1
38	1	ref_bos_taurus_241029	A0A3Q1M0U9_BOVIN	506	89323	20	20	14	14	0.66	Transitional endoplasmic reticulum ATPase OS=Bos taurus OX=9913 GN=VCP PE=3 SV=2
39	1	ref_bos_taurus_241029	A0AAA9SMJ2_BOVIN	502	42059	26	26	12	12	1.71	Actin, cytoplasmic 1 OS=Bos taurus OX=9913 GN=ACTB PE=3 SV=1
39	2	ref_bos_taurus_241029	ACTA_BOVIN	417	41982	21	21	10	10	1.19	Actin, aortic smooth muscle OS=Bos taurus OX=9913 GN=ACTA2 PE=1 SV=1
40	1	ref_bos_taurus_241029	A0AAA9T393_BOVIN	463	326158	24	24	20	20	0.21	Collagen type VI alpha 3 chain OS=Bos taurus OX=9913 GN=COL6A3 PE=1 SV=1
41	1	ref_bos_taurus_241029	A0AAA9SDV9_BOVIN	453	18386	20	20	7	7	2.57	Globin domain-containing protein OS=Bos taurus OX=9913 PE=3 SV=1
42	1	ref_bos_taurus_241029	A0AAA9S490_BOVIN	437	50855	16	16	10	10	0.70	Clusterin OS=Bos taurus OX=9913 GN=CLU PE=1 SV=1
43	1	ref_bos_taurus_241029	A0AAA9SG32_BOVIN	386	35701	10	10	4	4	0.40	Potassium channel tetramerization domain containing 12 OS=Bos taurus OX=9913 GN=KCTD12 PE=1 SV=1
44	1	ref_bos_taurus_241029	TTHY_BOVIN	383	15717	11	11	4	4	1.09	Transthyretin OS=Bos taurus OX=9913 GN=TTR PE=1 SV=1
45	1	ref_bos_taurus_241029	A0AAA9RXP2_BOVIN	354	121208	7	7	3	3	0.08	Deleted in malignant brain tumors 1 protein OS=Bos taurus OX=9913 PE=1 SV=1
45	2	ref_bos_taurus_241029	A0A3Q1LWD3_BOVIN	341	142655	8	8	3	3	0.07	Deleted in malignant brain tumors 1 protein OS=Bos taurus OX=9913 PE=1 SV=2
46	1	ref_bos_taurus_241029	E1BI98_BOVIN	343	108603	22	22	12	12	0.40	Collagen type VI alpha 1 chain OS=Bos taurus OX=9913 GN=COL6A1 PE=1 SV=1
47	1	ref_bos_taurus_241029	PIGR_BOVIN	342	82383	11	11	6	6	0.25	Polymeric immunoglobulin receptor OS=Bos taurus OX=9913 GN=PIGR PE=2 SV=1
48	1	ref_bos_taurus_241029	KCRU_BOVIN	337	46867	11	11	8	8	0.67	Creatine kinase U-type, mitochondrial OS=Bos taurus OX=9913 GN=CKMT1 PE=1 SV=1
49	1	ref_bos_taurus_241029	A0AAA9RS92_BOVIN	336	104571	16	16	10	10	0.37	Collagen type VI alpha 2 chain OS=Bos taurus OX=9913 GN=COL6A2 PE=1 SV=1
50	1	ref_bos_taurus_241029	A0A3Q1MB98_BOVIN	321	43744	17	17	10	10	0.98	Haptoglobin OS=Bos taurus OX=9913 GN=HP PE=1 SV=1
51	1	ref_bos_taurus_241029	A0A3Q1LQ02_BOVIN	318	53335	12	12	8	8	0.57	Vitamin D-binding protein OS=Bos taurus OX=9913 GN=GC PE=4 SV=2
52	1	ref_bos_taurus_241029	A0AAA9RTY1_BOVIN	285	29678	14	14	3	3	0.35	Tetraspanin OS=Bos taurus OX=9913 GN=CD9 PE=3 SV=1
53	1	ref_bos_taurus_241029	A0AAF6YXN2_BOVIN	266	10556	13	13	5	5	4.06	Apolipoprotein C-III OS=Bos taurus OX=9913 GN=APOC3 PE=3 SV=1
54	1	ref_bos_taurus_241029	A0A3Q1MQV3_BOVIN	262	129795	11	11	9	9	0.23	Thrombospondin 1 OS=Bos taurus OX=9913 GN=THBS1 PE=3 SV=1
55	1	ref_bos_taurus_241029	CAP1_BOVIN	254	51240	8	8	5	5	0.34	Adenylyl cyclase-associated protein 1 OS=Bos taurus OX=9913 GN=CAP1 PE=2 SV=3
56	1	ref_bos_taurus_241029	A0AAA9SGY6_BOVIN	246	318780	14	14	11	11	0.11	Fc gamma binding protein OS=Bos taurus OX=9913 GN=FCGBP PE=1 SV=1
57	1	ref_bos_taurus_241029	A0A3Q1MI98_BOVIN	239	55905	13	13	7	7	0.46	Argininosuccinate lyase OS=Bos taurus OX=9913 GN=ASL PE=3 SV=1
58	1	ref_bos_taurus_241029	A0A3Q1LK49_BOVIN	227	96714	9	9	8	8	0.28	Inter-alpha-trypsin inhibitor heavy chain 2 OS=Bos taurus OX=9913 GN=ITIH2 PE=1 SV=1
59	1	ref_bos_taurus_241029	A0A3Q1M442_BOVIN	224	49955	6	6	5	5	0.43	Tubulin beta chain OS=Bos taurus OX=9913 GN=TUBB1 PE=3 SV=2
60	1	ref_bos_taurus_241029	A0A3Q1M0L5_BOVIN	224	157372	9	9	8	8	0.17	ADAM metallopeptidase with thrombospondin type 1 motif 13 OS=Bos taurus OX=9913 GN=ADAMTS13 PE=4 SV=2
61	1	ref_bos_taurus_241029	A0A3Q1MJT2_BOVIN	215	54178	7	7	5	5	0.32	Alpha-1-B glycoprotein OS=Bos taurus OX=9913 GN=A1BG PE=4 SV=2
62	1	ref_bos_taurus_241029	A0A3Q1MIS1_BOVIN	210	90084	9	9	7	7	0.26	Gelsolin OS=Bos taurus OX=9913 GN=GSN PE=3 SV=1
63	1	ref_bos_taurus_241029	A0A3Q1LJT1_BOVIN	197	25040	9	9	2	2	0.27	Ig-like domain-containing protein OS=Bos taurus OX=9913 PE=4 SV=1
64	1	ref_bos_taurus_241029	A0AAF6Z8I1_BOVIN	192	27591	6	6	5	5	0.71	Proteasome subunit alpha type-5 OS=Bos taurus OX=9913 GN=PSMA5 PE=3 SV=1
65	1	ref_bos_taurus_241029	A0A3Q1LMA3_BOVIN	185	262276	10	10	10	10	0.12	Filamin A OS=Bos taurus OX=9913 GN=FLNA PE=1 SV=2
66	1	ref_bos_taurus_241029	AOCX_BOVIN	185	84703	11	11	7	7	0.33	Primary amine oxidase, liver isozyme OS=Bos taurus OX=9913 PE=1 SV=1
67	1	ref_bos_taurus_241029	A0AAF6YQA7_BOVIN	184	31046	4	4	3	3	0.33	Proteasome subunit alpha type OS=Bos taurus OX=9913 GN=PSMA1 PE=3 SV=1
68	1	ref_bos_taurus_241029	A0AAA9TX29_BOVIN	181	26845	12	12	6	6	0.94	Adiponectin, C1Q and collagen domain containing OS=Bos taurus OX=9913 GN=ADIPOQ PE=4 SV=1
69	1	ref_bos_taurus_241029	F6PWN7_BOVIN	169	45965	5	5	4	4	0.30	Sex hormone-binding globulin OS=Bos taurus OX=9913 GN=SHBG PE=4 SV=1
70	1	ref_bos_taurus_241029	HSPB1_BOVIN	157	22379	7	7	5	5	0.93	Heat shock protein beta-1 OS=Bos taurus OX=9913 GN=HSPB1 PE=2 SV=1
71	1	ref_bos_taurus_241029	A0AAA9S278_BOVIN	156	29067	8	8	5	5	0.67	Proteasome subunit alpha type OS=Bos taurus OX=9913 GN=PSMA6 PE=3 SV=1
72	1	ref_bos_taurus_241029	A0AAA9T666_BOVIN	151	33719	8	8	4	4	0.42	Complement C1q subcomponent subunit A OS=Bos taurus OX=9913 GN=C1QA PE=4 SV=1
73	1	ref_bos_taurus_241029	A0AAA9T2C4_BOVIN	150	63875	7	7	6	6	0.33	Carboxylic ester hydrolase OS=Bos taurus OX=9913 GN=BREH1 PE=1 SV=1
74	1	ref_bos_taurus_241029	A0AAA9SUT3_BOVIN	149	80280	8	8	6	6	0.25	MBL associated serine protease 1 OS=Bos taurus OX=9913 GN=MASP1 PE=4 SV=1
75	1	ref_bos_taurus_241029	F1MW44_BOVIN	147	82752	10	10	9	9	0.39	Coagulation factor XIII A chain OS=Bos taurus OX=9913 GN=F13A1 PE=3 SV=2
76	1	ref_bos_taurus_241029	G3MXB5_BOVIN	143	14423	3	3	1	1	0.22	Ig-like domain-containing protein OS=Bos taurus OX=9913 PE=1 SV=3
77	1	ref_bos_taurus_241029	F1MM86_BOVIN	140	104469	3	3	2	2	0.06	Complement component C6 OS=Bos taurus OX=9913 GN=C6 PE=3 SV=2
78	1	ref_bos_taurus_241029	A0AAA9TB88_BOVIN	138	60538	4	4	4	4	0.22	Oncoprotein induced transcript 3 OS=Bos taurus OX=9913 GN=OIT3 PE=4 SV=1
79	1	ref_bos_taurus_241029	A0A3Q1MGZ6_BOVIN	136	44894	5	5	3	3	0.22	Serpin domain-containing protein OS=Bos taurus OX=9913 PE=3 SV=1
79	2	ref_contaminants	A2I7N1	73	46368	5	5	2	2	0.14	TREMBL:A2I7N1 (Bos taurus) SERPINA3-5
80	1	ref_bos_taurus_241029	A0A3Q1M3Z8_BOVIN	134	31805	10	10	6	6	0.75	Nicotinate-nucleotide pyrophosphorylase [carboxylating] OS=Bos taurus OX=9913 GN=QPRT PE=3 SV=1
81	1	ref_bos_taurus_241029	PGCA_BOVIN	127	246211	3	3	2	2	0.02	Aggrecan core protein OS=Bos taurus OX=9913 GN=ACAN PE=1 SV=3
82	1	ref_contaminants	Q2TBQ1	124	75118	11	11	8	8	0.38	TREMBL:Q2TBQ1 (Bos taurus) Coagulation factor XIII, B polypeptide
83	1	ref_bos_taurus_241029	A0A3Q1M5R4_BOVIN	122	37447	5	5	4	4	0.38	L-lactate dehydrogenase OS=Bos taurus OX=9913 GN=LDHB PE=1 SV=1
84	1	ref_bos_taurus_241029	A1AG_BOVIN	121	23168	4	4	2	2	0.29	Alpha-1-acid glycoprotein OS=Bos taurus OX=9913 GN=ORM1 PE=2 SV=1
85	1	ref_bos_taurus_241029	A0A140T871_BOVIN	121	61592	2	2	1	1	0.05	Glutamate dehydrogenase 1, mitochondrial OS=Bos taurus OX=9913 GN=GLUD1 PE=1 SV=1
86	1	ref_bos_taurus_241029	A0A452DJ62_BOVIN	120	105879	3	3	3	3	0.09	Thrombospondin 4 OS=Bos taurus OX=9913 GN=THBS4 PE=3 SV=1
87	1	ref_bos_taurus_241029	A0AAA9SBH6_BOVIN	115	55569	6	6	6	6	0.38	Dihydropyrimidinase OS=Bos taurus OX=9913 GN=DPYS PE=1 SV=1
88	1	ref_bos_taurus_241029	A0A3Q1M010_BOVIN	113	55807	4	4	3	3	0.18	UTP--glucose-1-phosphate uridylyltransferase OS=Bos taurus OX=9913 GN=UGP2 PE=1 SV=2
89	1	ref_bos_taurus_241029	A0AAA9TYT9_BOVIN	113	76695	4	4	4	4	0.17	Cartilage oligomeric matrix protein OS=Bos taurus OX=9913 GN=COMP PE=1 SV=1
90	1	ref_bos_taurus_241029	PSA4_BOVIN	111	29465	5	5	4	4	0.50	Proteasome subunit alpha type-4 OS=Bos taurus OX=9913 GN=PSMA4 PE=1 SV=1
91	1	ref_bos_taurus_241029	A0A452DI25_BOVIN	111	52133	8	8	6	6	0.41	Hemopexin OS=Bos taurus OX=9913 GN=HPX PE=4 SV=1
92	1	ref_bos_taurus_241029	A0AAA9U1C1_BOVIN	107	89802	5	5	5	5	0.18	Transferrin receptor protein 1 OS=Bos taurus OX=9913 GN=TFRC PE=3 SV=1
93	1	ref_bos_taurus_241029	A0A3Q1M8J9_BOVIN	106	35553	3	3	2	2	0.18	Glyceraldehyde-3-phosphate dehydrogenase OS=Bos taurus OX=9913 GN=GAPDH PE=3 SV=2
94	1	ref_bos_taurus_241029	COR1A_BOVIN	104	50947	4	4	4	4	0.27	Coronin-1A OS=Bos taurus OX=9913 GN=CORO1A PE=1 SV=3
95	1	ref_contaminants	Q3ZBS7	101	54065	2	2	1	1	0.06	TREMBL:Q3ZBS7 (Bos taurus) Vitronectin
96	1	ref_bos_taurus_241029	PSA7_BOVIN	100	27852	2	2	2	2	0.24	Proteasome subunit alpha type-7 OS=Bos taurus OX=9913 GN=PSMA7 PE=1 SV=1
97	1	ref_bos_taurus_241029	F1N076_BOVIN	97	120840	3	3	3	3	0.08	ferroxidase OS=Bos taurus OX=9913 GN=CP PE=1 SV=4
98	1	ref_bos_taurus_241029	A0A3Q1MU51_BOVIN	94	15115	6	6	2	2	0.47	Ig-like domain-containing protein OS=Bos taurus OX=9913 PE=4 SV=2
98	2	ref_bos_taurus_241029	A0A3Q1LXG6_BOVIN	79	13439	6	6	2	2	0.54	Ig-like domain-containing protein OS=Bos taurus OX=9913 PE=4 SV=2
99	1	ref_bos_taurus_241029	A0A140T8C8_BOVIN	94	67996	4	4	3	3	0.14	Kininogen 1 OS=Bos taurus OX=9913 GN=KNG1 PE=4 SV=2
100	1	ref_bos_taurus_241029	A1AT_BOVIN	93	46075	4	4	2	2	0.14	Alpha-1-antiproteinase OS=Bos taurus OX=9913 GN=SERPINA1 PE=1 SV=1
101	1	ref_bos_taurus_241029	F1MM07_BOVIN	91	223100	4	4	4	4	0.06	Myosin-7 OS=Bos taurus OX=9913 GN=MYH7 PE=3 SV=3
102	1	ref_bos_taurus_241029	F1MY85_BOVIN	89	188677	4	4	4	4	0.07	Complement C5 OS=Bos taurus OX=9913 GN=C5 PE=1 SV=3
103	1	ref_bos_taurus_241029	A0A3Q1M168_BOVIN	88	98095	4	4	3	3	0.10	Alpha-1,4 glucan phosphorylase OS=Bos taurus OX=9913 GN=PYGL PE=1 SV=1
104	1	ref_bos_taurus_241029	A0A3Q1LVM5_BOVIN	84	101588	6	6	6	6	0.20	Inter-alpha-trypsin inhibitor heavy chain H1 OS=Bos taurus OX=9913 GN=ITIH1 PE=3 SV=2
105	1	ref_bos_taurus_241029	A0A452DIM3_BOVIN	83	70326	1	1	1	1	0.04	Elongation factor 1-delta OS=Bos taurus OX=9913 GN=EEF1D PE=3 SV=1
106	1	ref_contaminants	ENSEMBL:ENSBTAP00000038329	82	8573	3	3	1	1	0.39	(Bos taurus) 9 kDa protein
107	1	ref_bos_taurus_241029	A5D7L1_BOVIN	80	35593	1	1	1	1	0.09	C-type lectin domain containing 11A OS=Bos taurus OX=9913 GN=CLEC11A PE=2 SV=1
108	1	ref_bos_taurus_241029	A0A452DIH7_BOVIN	79	49449	3	3	3	3	0.20	Tubulin alpha chain OS=Bos taurus OX=9913 GN=TUBA4A PE=3 SV=1
109	1	ref_bos_taurus_241029	A0A3Q1LLF6_BOVIN	78	61726	6	6	1	1	0.05	Neurexophilin and PC-esterase domain family, member 4 OS=Bos taurus OX=9913 GN=NXPE4 PE=3 SV=2
110	1	ref_bos_taurus_241029	ALDOB_BOVIN	76	39518	2	2	1	1	0.16	Fructose-bisphosphate aldolase B OS=Bos taurus OX=9913 GN=ALDOB PE=2 SV=1
111	1	ref_bos_taurus_241029	A0AAA9TI62_BOVIN	76	36944	3	3	2	2	0.18	Alpha-2-HS-glycoprotein OS=Bos taurus OX=9913 GN=AHSG PE=4 SV=1
112	1	ref_bos_taurus_241029	A0A3Q1NN33_BOVIN	75	19501	2	2	1	1	0.16	CD99 molecule OS=Bos taurus OX=9913 GN=CD99 PE=1 SV=1
113	1	ref_bos_taurus_241029	A0A3Q1LRP5_BOVIN	73	81409	2	2	2	2	0.08	Complement factor B OS=Bos taurus OX=9913 GN=CFB PE=1 SV=1
114	1	ref_bos_taurus_241029	A0A3Q1N4M0_BOVIN	72	51294	3	3	2	2	0.12	Suprabasin OS=Bos taurus OX=9913 GN=SBSN PE=4 SV=2
115	1	ref_bos_taurus_241029	A0A3Q1MLF4_BOVIN	72	30407	2	2	2	2	0.22	Collectin subfamily member 10 OS=Bos taurus OX=9913 GN=COLEC10 PE=4 SV=1
116	1	ref_bos_taurus_241029	A0AAF6YYN3_BOVIN	70	68979	3	3	3	3	0.14	Uncharacterized protein OS=Bos taurus OX=9913 PE=3 SV=1
117	1	ref_bos_taurus_241029	A0A3S5ZPN1_BOVIN	67	51098	2	2	1	1	0.06	Angiopoietin like 6 OS=Bos taurus OX=9913 GN=ANGPTL6 PE=2 SV=1
118	1	ref_bos_taurus_241029	A0AAA9SHT1_BOVIN	66	16676	2	2	2	2	0.42	Myosin light chain 1/3, skeletal muscle isoform OS=Bos taurus OX=9913 GN=MYL1 PE=4 SV=1
119	1	ref_bos_taurus_241029	A0A3Q1MF87_BOVIN	66	18442	3	3	2	2	0.61	Ferritin OS=Bos taurus OX=9913 GN=LOC788801 PE=3 SV=1
120	1	ref_bos_taurus_241029	1433Z_BOVIN	66	27728	1	1	1	1	0.11	14-3-3 protein zeta/delta OS=Bos taurus OX=9913 GN=YWHAZ PE=1 SV=1
121	1	ref_bos_taurus_241029	A0AAA9SCV8_BOVIN	66	89525	1	1	1	1	0.03	Integrin beta OS=Bos taurus OX=9913 GN=ITGB3 PE=3 SV=1
122	1	ref_bos_taurus_241029	F1MX87_BOVIN	65	66234	1	1	1	1	0.05	Complement C8 alpha chain OS=Bos taurus OX=9913 GN=C8A PE=3 SV=1
123	1	ref_bos_taurus_241029	A0AAA9TTX1_BOVIN	63	103288	2	2	2	2	0.06	Integrin subunit alpha 2b OS=Bos taurus OX=9913 GN=ITGA2B PE=3 SV=1
124	1	ref_bos_taurus_241029	A0A3Q1NJ66_BOVIN	63	24938	3	3	3	3	0.43	Surfactant protein A1 OS=Bos taurus OX=9913 GN=SFTPA1 PE=4 SV=2
125	1	ref_bos_taurus_241029	Q17QH1_BOVIN	63	33656	2	2	2	2	0.19	APOF protein OS=Bos taurus OX=9913 GN=APOF PE=2 SV=2
126	1	ref_bos_taurus_241029	A0AAA9TIS4_BOVIN	63	67672	4	4	3	3	0.14	Moesin OS=Bos taurus OX=9913 GN=MSN PE=1 SV=1
127	1	ref_bos_taurus_241029	A0A3Q1MWC7_BOVIN	62	63347	1	1	1	1	0.05	Malic enzyme OS=Bos taurus OX=9913 GN=ME1 PE=3 SV=1
128	1	ref_bos_taurus_241029	A0A3Q1MGB8_BOVIN	61	39312	2	2	2	2	0.16	Protein AMBP OS=Bos taurus OX=9913 GN=AMBP PE=3 SV=2
129	1	ref_bos_taurus_241029	A0AAF6YYP8_BOVIN	58	43543	4	4	3	3	0.23	proteasome endopeptidase complex OS=Bos taurus OX=9913 GN=GLTPD2 PE=4 SV=1
130	1	ref_bos_taurus_241029	A0A3Q1MLQ7_BOVIN	54	270580	2	2	2	2	0.02	Talin 1 OS=Bos taurus OX=9913 GN=TLN1 PE=1 SV=1
131	1	ref_bos_taurus_241029	A0AAF6ZXU6_BOVIN	53	31776	2	2	2	2	0.21	Crystallin zeta OS=Bos taurus OX=9913 GN=CRYZ PE=1 SV=1
132	1	ref_bos_taurus_241029	A0A3Q1LQC2_BOVIN	53	44589	1	1	1	1	0.07	Nucleosome assembly protein 1-like 1 OS=Bos taurus OX=9913 PE=3 SV=2
133	1	ref_bos_taurus_241029	A0A3Q1M338_BOVIN	52	29972	1	1	1	1	0.10	Glucosamine-6-phosphate isomerase OS=Bos taurus OX=9913 GN=GNPDA1 PE=3 SV=1
134	1	ref_bos_taurus_241029	A0A3Q1LZ09_BOVIN	51	96869	1	1	1	1	0.03	Inter-alpha-trypsin inhibitor heavy chain 4 OS=Bos taurus OX=9913 GN=ITIH4 PE=3 SV=2
135	1	ref_bos_taurus_241029	A0A3Q1MES8_BOVIN	51	27673	2	2	2	2	0.24	Hydroxysteroid 17-beta dehydrogenase 14 OS=Bos taurus OX=9913 GN=HSD17B14 PE=4 SV=1
136	1	ref_bos_taurus_241029	A0A452DJ43_BOVIN	50	19421	2	2	1	1	0.16	Serum amyloid A protein OS=Bos taurus OX=9913 PE=3 SV=1
137	1	ref_bos_taurus_241029	APOC4_BOVIN	50	14428	5	5	4	4	1.23	Apolipoprotein C-IV OS=Bos taurus OX=9913 GN=APOC4 PE=2 SV=1
138	1	ref_bos_taurus_241029	A0A3Q1LXP4_BOVIN	50	38220	2	2	2	2	0.17	Beta-2-glycoprotein 1 OS=Bos taurus OX=9913 GN=APOH PE=4 SV=2
139	1	ref_bos_taurus_241029	PSB1_BOVIN	50	26229	3	3	3	3	0.40	Proteasome subunit beta type-1 OS=Bos taurus OX=9913 GN=PSMB1 PE=1 SV=1
140	1	ref_bos_taurus_241029	C1QB_BOVIN	50	26383	2	2	2	2	0.25	Complement C1q subcomponent subunit B OS=Bos taurus OX=9913 GN=C1QB PE=1 SV=1
141	1	ref_bos_taurus_241029	E1BIM6_BOVIN	49	47189	1	1	1	1	0.07	Neuronal pentraxin 1 OS=Bos taurus OX=9913 GN=NPTX1 PE=4 SV=1
142	1	ref_bos_taurus_241029	F1MNM7_BOVIN	48	119315	1	1	1	1	0.03	Perilipin 4 OS=Bos taurus OX=9913 GN=PLIN4 PE=1 SV=3
143	1	ref_bos_taurus_241029	PSB5_BOVIN	48	28591	1	1	1	1	0.11	Proteasome subunit beta type-5 OS=Bos taurus OX=9913 GN=PSMB5 PE=1 SV=1
144	1	ref_bos_taurus_241029	A0A3Q1M5A0_BOVIN	48	72761	3	3	1	1	0.04	RNA-binding protein FXR1 OS=Bos taurus OX=9913 GN=FXR1 PE=3 SV=2
145	1	ref_bos_taurus_241029	RS27A_BOVIN	47	17953	1	1	1	1	0.18	Ubiquitin-ribosomal protein eS31 fusion protein OS=Bos taurus OX=9913 GN=RPS27A PE=1 SV=2
146	1	ref_bos_taurus_241029	COAA1_BOVIN	47	65505	2	2	1	1	0.05	Collagen alpha-1(X) chain OS=Bos taurus OX=9913 GN=COL10A1 PE=2 SV=1
147	1	ref_bos_taurus_241029	A0A452DI85_BOVIN	45	84668	1	1	1	1	0.04	Heat shock protein HSP 90-alpha OS=Bos taurus OX=9913 GN=HSP90AA1 PE=3 SV=1
148	1	ref_bos_taurus_241029	A0A452DHV9_BOVIN	44	21973	2	2	2	2	0.31	Proteasome subunit beta OS=Bos taurus OX=9913 GN=PSMB2 PE=1 SV=1
149	1	ref_bos_taurus_241029	A0AAA9SRQ9_BOVIN	44	18685	1	1	1	1	0.17	Proteasome 20S subunit beta 9 OS=Bos taurus OX=9913 GN=PSMB9 PE=4 SV=1
150	1	ref_bos_taurus_241029	A0AAA9RZG4_BOVIN	43	48136	2	2	2	2	0.13	Bleomycin hydrolase OS=Bos taurus OX=9913 GN=BLMH PE=3 SV=1
151	1	ref_bos_taurus_241029	AMPL_BOVIN	43	56254	2	2	2	2	0.11	Cytosol aminopeptidase OS=Bos taurus OX=9913 GN=LAP3 PE=1 SV=3
152	1	ref_bos_taurus_241029	A0AAA9SP21_BOVIN	40	38556	1	1	1	1	0.08	Syndecan binding protein OS=Bos taurus OX=9913 GN=SDCBP PE=4 SV=1
153	1	ref_bos_taurus_241029	SAMP_BOVIN	40	25167	1	1	1	1	0.12	Serum amyloid P-component OS=Bos taurus OX=9913 GN=APCS PE=2 SV=1
154	1	ref_bos_taurus_241029	A0AAA9RSD5_BOVIN	39	50306	1	1	1	1	0.06	Golgi membrane protein 1 OS=Bos taurus OX=9913 GN=GOLM1 PE=3 SV=1
155	1	ref_bos_taurus_241029	A0AAA9RUA3_BOVIN	39	22306	1	1	1	1	0.14	Peroxiredoxin-2 OS=Bos taurus OX=9913 GN=PRDX2 PE=3 SV=1
156	1	ref_bos_taurus_241029	RETN_BOVIN	38	11462	1	1	1	1	0.28	Resistin OS=Bos taurus OX=9913 GN=RETN PE=3 SV=1
157	1	ref_bos_taurus_241029	A0A3Q1M8H6_BOVIN	37	37123	3	3	1	1	0.08	NUBP iron-sulfur cluster assembly factor, mitochondrial OS=Bos taurus OX=9913 GN=NUBPL PE=3 SV=2
158	1	ref_bos_taurus_241029	A0AAF6Z9U4_BOVIN	36	34797	1	1	1	1	0.09	Claudin 5 OS=Bos taurus OX=9913 GN=CLDN5 PE=3 SV=1
159	1	ref_bos_taurus_241029	A0A452DIC9_BOVIN	36	38235	2	2	2	2	0.17	Glucosamine-6-phosphate isomerase OS=Bos taurus OX=9913 GN=GNPDA2 PE=3 SV=1
160	1	ref_bos_taurus_241029	A0A3Q1M2R9_BOVIN	36	45212	1	1	1	1	0.07	Complement factor properdin OS=Bos taurus OX=9913 GN=CFP PE=4 SV=2
161	1	ref_bos_taurus_241029	A0A3Q1LX83_BOVIN	36	31559	3	3	2	2	0.21	Proteasome subunit alpha type OS=Bos taurus OX=9913 PE=3 SV=2
162	1	ref_bos_taurus_241029	F1MD83_BOVIN	35	31744	3	3	2	2	0.21	C-X-C motif chemokine OS=Bos taurus OX=9913 PE=1 SV=2
163	1	ref_bos_taurus_241029	A0A3Q1LGW7_BOVIN	34	62748	1	1	1	1	0.05	Keratin 76 OS=Bos taurus OX=9913 GN=KRT76 PE=4 SV=2
164	1	ref_bos_taurus_241029	A0A3Q1MSA1_BOVIN	34	58063	1	1	1	1	0.05	Lectin, mannose binding 1 OS=Bos taurus OX=9913 GN=LMAN1 PE=1 SV=2
165	1	ref_bos_taurus_241029	A0A3Q1LZ40_BOVIN	34	48512	1	1	1	1	0.06	Ig-like domain-containing protein OS=Bos taurus OX=9913 PE=3 SV=2
166	1	ref_bos_taurus_241029	A0A3Q1LLU7_BOVIN	33	60632	1	1	1	1	0.05	Rho guanine nucleotide exchange factor 9 OS=Bos taurus OX=9913 GN=ARHGEF9 PE=4 SV=2
167	1	ref_bos_taurus_241029	A0AAF6Z0B1_BOVIN	31	33957	1	1	1	1	0.09	Lipocalin/cytosolic fatty-acid binding domain-containing protein OS=Bos taurus OX=9913 GN=PAEP PE=3 SV=1
168	1	ref_bos_taurus_241029	THRB_BOVIN	30	70461	2	2	2	2	0.09	Prothrombin OS=Bos taurus OX=9913 GN=F2 PE=1 SV=2
169	1	ref_bos_taurus_241029	A0A3Q1MKZ8_BOVIN	30	16678	1	1	1	1	0.19	Uncharacterized protein OS=Bos taurus OX=9913 PE=4 SV=2
170	1	ref_bos_taurus_241029	A0A3Q1MAA6_BOVIN	30	83156	1	1	1	1	0.04	Growth arrest specific 6 OS=Bos taurus OX=9913 GN=GAS6 PE=4 SV=2
171	1	ref_contaminants	P07477	29	26541	2	2	1	1	0.12	SWISS-PROT:P07477 Tax_Id=9606 Gene_Symbol=PRSS1 Trypsin-1 precursor
172	1	ref_bos_taurus_241029	A0A3Q1LVU1_BOVIN	28	25923	2	2	1	1	0.12	Ferritin OS=Bos taurus OX=9913 GN=FTH1 PE=3 SV=2
173	1	ref_bos_taurus_241029	A0A3Q1NG06_BOVIN	28	40967	1	1	1	1	0.08	Peptidase D OS=Bos taurus OX=9913 GN=PEPD PE=3 SV=2
174	1	ref_bos_taurus_241029	A0A3Q1MU98_BOVIN	27	57363	2	2	2	2	0.11	Complement component C9 OS=Bos taurus OX=9913 GN=C9 PE=1 SV=1
175	1	ref_bos_taurus_241029	A0A3Q1LX97_BOVIN	27	47581	1	1	1	1	0.07	Creatine kinase M-type OS=Bos taurus OX=9913 GN=CKM PE=1 SV=2
176	1	ref_bos_taurus_241029	A0AAA9THP0_BOVIN	27	21060	1	1	1	1	0.15	Apolipoprotein D OS=Bos taurus OX=9913 GN=APOD PE=3 SV=1
177	1	ref_bos_taurus_241029	A0AAA9SX10_BOVIN	25	42401	2	2	2	2	0.15	Pentraxin 3 OS=Bos taurus OX=9913 GN=PTX3 PE=4 SV=1
178	1	ref_bos_taurus_241029	F1MS86_BOVIN	25	34293	3	3	1	1	0.09	Derlin OS=Bos taurus OX=9913 GN=DERL3 PE=3 SV=2
179	1	ref_contaminants	Q86YZ3	25	282228	1	1	1	1	0.01	SWISS-PROT:Q86YZ3 Tax_Id=9606 Gene_Symbol=HRNR Hornerin
180	1	ref_bos_taurus_241029	A0AAA9TKZ5_BOVIN	24	18750	1	1	1	1	0.17	Cofilin-2 OS=Bos taurus OX=9913 GN=CFL2 PE=3 SV=1
181	1	ref_bos_taurus_241029	A0AAA9SCX4_BOVIN	23	30644	1	1	1	1	0.10	Microtubule-associated protein RP/EB family member 2 OS=Bos taurus OX=9913 GN=MAPRE2 PE=3 SV=1
182	1	ref_bos_taurus_241029	A0A3Q1MR36_BOVIN	23	100936	1	1	1	1	0.03	Anion exchange protein OS=Bos taurus OX=9913 GN=SLC4A1 PE=3 SV=1
183	1	ref_bos_taurus_241029	A0A3Q1MBS5_BOVIN	23	102359	1	1	1	1	0.03	Alpha-actinin-1 OS=Bos taurus OX=9913 GN=ACTN1 PE=1 SV=1
184	1	ref_bos_taurus_241029	A0AAA9SDR5_BOVIN	23	50108	2	2	2	2	0.13	Elongation factor 1-alpha OS=Bos taurus OX=9913 PE=3 SV=1
185	1	ref_bos_taurus_241029	G5E6P6_BOVIN	22	8988	1	1	1	1	0.37	Cortexin 2 OS=Bos taurus OX=9913 GN=CTXN2 PE=4 SV=1
186	1	ref_bos_taurus_241029	A0AAA9S3N4_BOVIN	22	84309	2	2	1	1	0.04	Phosphodiesterase OS=Bos taurus OX=9913 GN=PDE4D PE=3 SV=1
187	1	ref_bos_taurus_241029	A0AAA9RXQ2_BOVIN	21	58023	1	1	1	1	0.05	Pyruvate kinase OS=Bos taurus OX=9913 GN=PKM PE=1 SV=1
188	1	ref_bos_taurus_241029	A0AAA9S711_BOVIN	21	29856	1	1	1	1	0.10	Proteasome subunit alpha type OS=Bos taurus OX=9913 GN=PSMA3 PE=3 SV=1
189	1	ref_bos_taurus_241029	A0AAA9RSA1_BOVIN	21	316009	2	2	1	1	0.01	Tetratricopeptide repeat and ankyrin repeat containing 1 OS=Bos taurus OX=9913 GN=TRANK1 PE=4 SV=1
190	1	ref_bos_taurus_241029	A0AAA9S0T2_BOVIN	21	59118	1	1	1	1	0.05	Serpin family F member 2 OS=Bos taurus OX=9913 GN=SERPINF2 PE=1 SV=1
191	1	ref_bos_taurus_241029	A0AAA9S3R3_BOVIN	21	20768	1	1	1	1	0.15	MBL associated serine protease 2 OS=Bos taurus OX=9913 GN=MASP2 PE=4 SV=1
192	1	ref_bos_taurus_241029	CD81_BOVIN	20	25836	2	2	1	1	0.12	CD81 antigen OS=Bos taurus OX=9913 GN=CD81 PE=2 SV=1
193	1	ref_bos_taurus_241029	A0AAA9RRW4_BOVIN	20	121368	1	1	1	1	0.03	Myosin IH OS=Bos taurus OX=9913 GN=MYO1H PE=3 SV=1
194	1	ref_bos_taurus_241029	A0A3Q1LZ90_BOVIN	19	13898	1	1	1	1	0.23	Ig-like domain-containing protein OS=Bos taurus OX=9913 PE=4 SV=2
195	1	ref_bos_taurus_241029	A0A3Q1MN72_BOVIN	18	13626	1	1	1	1	0.24	Ig-like domain-containing protein OS=Bos taurus OX=9913 PE=4 SV=1
196	1	ref_bos_taurus_241029	A4IFM5_BOVIN	18	31373	1	1	1	1	0.10	Borealin OS=Bos taurus OX=9913 GN=CDCA8 PE=2 SV=1
197	1	ref_bos_taurus_241029	A5PJL8_BOVIN	17	25334	1	1	1	1	0.12	C1QTNF5 protein OS=Bos taurus OX=9913 GN=C1QTNF5 PE=2 SV=1
198	1	ref_bos_taurus_241029	A0AAA9SG75_BOVIN	17	71742	1	1	1	1	0.04	CLPTM1 regulator of GABA type A receptor forward trafficking OS=Bos taurus OX=9913 GN=CLPTM1 PE=3 SV=1
199	1	ref_bos_taurus_241029	A0A3Q1LNR5_BOVIN	17	32799	1	1	1	1	0.10	Cyclin-G1 OS=Bos taurus OX=9913 PE=3 SV=1
200	1	ref_bos_taurus_241029	PLMN_BOVIN	17	91157	1	1	1	1	0.03	Plasminogen OS=Bos taurus OX=9913 GN=PLG PE=1 SV=2
201	1	ref_bos_taurus_241029	A0A3Q1LFZ6_BOVIN	17	49121	1	1	1	1	0.06	Tropomyosin 1 OS=Bos taurus OX=9913 GN=TPM1 PE=1 SV=1
202	1	ref_bos_taurus_241029	A0AAA9RZQ5_BOVIN	16	521431	1	1	1	1	0.01	RCR-type E3 ubiquitin transferase OS=Bos taurus OX=9913 GN=MYCBP2 PE=3 SV=1

## Sheet: Pool_5
User	clt-pfp-analyste
Search	title	P220100028 ReGIO3_Exos_PRM_pools_Bnk_btaurus_241029_ok
MS	data	file	\\147.100.166.184\pfem-proteo\proteo-data\Stockage\Machines\clt-proteohfx-l\PROJETS\2024\S40\P220100028 ReGIO3_Exos_PRM\Data_II\Pool_5.mgf
Database	1	ref_contaminants 20150916 (249 sequences
Database	2	ref_bos_taurus_241029 241029_20241029 (59,261 sequences
Taxonomy	1	(none)
Taxonomy	2	(none)
Timestamp	5 Dec 2024 at 08:14:32 GMT
Type	of	search	MS/MS Ion Search
Enzyme	Trypsin
Variable	modifications	Carbamidomethyl (C),Deamidated (NQ),Oxidation (M)
Mass	values	Monoisotopic
Protein	mass	Unrestricted
Peptide	mass	tolerance	10 ppm
Fragment	mass	tolerance	0.02 Da
Max	missed	cleavages	2
Instrument	type	ESI-TRAP
Number	of	queries	31.535
Significance	threshold	p<	0.05
Target	FDR	(overrides	sig.	threshold)	1
Target	FDR	type	psm
Max.	number	of	families	AUTO
Ions	score	or	expect	cut-off	-1
Min.	number	of	sig.	unique	sequences	1
Preferred	taxonomy	All entries
Show	Percolator	scores?	no
Family	Member	Database	Accession	Score	Mass	Num. of matches	Num. of significant matches	Num. of sequences	Num. of significant sequences	emPAI	Description
1	1	ref_contaminants	Q1RMK2	24191	65016	748	748	31	31	6.33	TREMBL:Q1RMK2 (Bos taurus) IGHM protein
1	2	ref_bos_taurus_241029	A0A3Q1LPI6_BOVIN	20077	48696	623	623	25	25	7.64	Ig-like domain-containing protein OS=Bos taurus OX=9913 PE=1 SV=2
1	3	ref_bos_taurus_241029	G5E5T5_BOVIN	17094	56008	536	536	24	24	4.57	Ig-like domain-containing protein OS=Bos taurus OX=9913 PE=1 SV=2
1	4	ref_bos_taurus_241029	A0A3Q1LLT0_BOVIN	1401	22943	23	23	4	4	0.67	Ig-like domain-containing protein OS=Bos taurus OX=9913 PE=4 SV=2
1	5	ref_bos_taurus_241029	A0AAA9SKR8_BOVIN	670	10450	13	13	4	4	2.91	Ig-like domain-containing protein OS=Bos taurus OX=9913 PE=4 SV=1
1	6	ref_contaminants	ENSEMBL:ENSBTAP00000033053	506	14750	11	11	4	4	1.67	(Bos taurus) 15 kDa protein
1	7	ref_bos_taurus_241029	A0A3Q1M667_BOVIN	347	23152	8	8	4	4	0.89	Ig-like domain-containing protein OS=Bos taurus OX=9913 PE=4 SV=2
1	8	ref_bos_taurus_241029	G3N148_BOVIN	125	13157	6	6	3	3	1.40	Ig-like domain-containing protein OS=Bos taurus OX=9913 PE=4 SV=2
2	1	ref_bos_taurus_241029	A0AAA9SUN5_BOVIN	14503	309823	471	471	92	92	1.91	von Willebrand factor OS=Bos taurus OX=9913 GN=VWF PE=4 SV=1
3	1	ref_bos_taurus_241029	A0AAA9SKJ1_BOVIN	9295	167502	361	361	69	69	2.89	Alpha-2-macroglobulin OS=Bos taurus OX=9913 GN=A2M PE=1 SV=1
3	2	ref_bos_taurus_241029	F1MJK3_BOVIN	1823	166162	87	87	38	38	1.11	Pregnancy zone protein OS=Bos taurus OX=9913 GN=LOC506828 PE=3 SV=4
4	1	ref_bos_taurus_241029	A0A3Q1LVV7_BOVIN	8511	66986	359	359	44	44	9.88	Fibrinogen alpha chain OS=Bos taurus OX=9913 GN=FGA PE=4 SV=2
4	2	ref_bos_taurus_241029	F6QND5_BOVIN	8502	94675	358	358	44	44	4.44	Fibrinogen alpha chain OS=Bos taurus OX=9913 GN=FGA PE=4 SV=1
5	1	ref_bos_taurus_241029	A0AAA9T130_BOVIN	7962	49336	254	254	25	25	9.77	CD5 molecule like OS=Bos taurus OX=9913 GN=CD5L PE=4 SV=1
6	1	ref_bos_taurus_241029	A0A140T897_BOVIN	7741	69278	338	338	52	52	10.96	Albumin OS=Bos taurus OX=9913 GN=ALB PE=4 SV=1
7	1	ref_bos_taurus_241029	A0A3Q1MG04_BOVIN	7556	55920	301	301	43	43	15.38	Fibrinogen beta chain OS=Bos taurus OX=9913 GN=FGB PE=4 SV=2
8	1	ref_bos_taurus_241029	F1MGU7_BOVIN	7039	50200	229	229	27	27	8.73	Fibrinogen gamma chain OS=Bos taurus OX=9913 GN=FGG PE=4 SV=1
9	1	ref_contaminants	Q1RMN8	5099	24521	116	116	8	8	2.77	TREMBL:Q1RMN8 (Bos taurus) Similar to Immunoglobulin lambda-like polypeptide 1
9	2	ref_bos_taurus_241029	A0A3Q1LT19_BOVIN	1924	11393	56	56	5	5	3.50	Ig-like domain-containing protein OS=Bos taurus OX=9913 PE=4 SV=2
9	3	ref_bos_taurus_241029	A0AAA9THP6_BOVIN	1500	3748	39	39	3	3	13.98	Ig-like domain-containing protein OS=Bos taurus OX=9913 PE=4 SV=1
10	1	ref_bos_taurus_241029	F1MZ96_BOVIN	3485	26577	122	122	13	13	6.48	Ig-like domain-containing protein OS=Bos taurus OX=9913 PE=1 SV=4
11	1	ref_contaminants	ENSEMBL:ENSBTAP00000024466	3352	43873	112	112	11	11	1.79	(Bos taurus) 44 kDa protein
11	2	ref_bos_taurus_241029	A0A3Q1N3I9_BOVIN	1179	35234	70	70	10	10	1.34	Ig-like domain-containing protein OS=Bos taurus OX=9913 PE=4 SV=1
12	1	ref_bos_taurus_241029	A0AAA9RYV6_BOVIN	3103	18912	99	99	11	11	5.46	Joining chain of multimeric IgA and IgM OS=Bos taurus OX=9913 GN=JCHAIN PE=1 SV=1
13	1	ref_bos_taurus_241029	G5E5A8_BOVIN	3095	265557	112	112	51	51	0.83	Fibronectin OS=Bos taurus OX=9913 GN=FN1 PE=4 SV=2
14	1	ref_bos_taurus_241029	CONG_BOVIN	2796	37971	88	88	14	14	2.82	Conglutinin OS=Bos taurus OX=9913 GN=CGN1 PE=1 SV=2
14	2	ref_bos_taurus_241029	CL43_BOVIN	756	33594	26	26	6	6	0.70	Collectin-43 OS=Bos taurus OX=9913 GN=CL43 PE=1 SV=2
15	1	ref_contaminants	P04264	2793	65978	89	89	30	30	3.52	SWISS-PROT:P04264 Tax_Id=9606 Gene_Symbol=KRT1 Keratin, type II cytoskeletal 1
15	2	ref_contaminants	P35908	1110	65825	41	41	19	19	1.39	SWISS-PROT:P35908 Tax_Id=9606 Gene_Symbol=KRT2 Keratin, type II cytoskeletal 2 epidermal
15	3	ref_contaminants	P02538	382	60008	18	18	10	10	0.65	SWISS-PROT:P02538 Tax_Id=9606 Gene_Symbol=KRT6A Keratin, type II cytoskeletal 6A
15	4	ref_contaminants	P13647	309	62340	18	18	12	12	0.79	SWISS-PROT:P13647 Tax_Id=9606 Gene_Symbol=KRT5 Keratin, type II cytoskeletal 5
15	5	ref_bos_taurus_241029	F1MTW5_BOVIN	143	26277	8	8	5	5	0.76	Liver mannan-binding lectin OS=Bos taurus OX=9913 GN=MBL1 PE=2 SV=1
16	1	ref_bos_taurus_241029	A0AAA9S3H4_BOVIN	2381	192871	93	93	42	42	1.10	C4a anaphylatoxin OS=Bos taurus OX=9913 PE=4 SV=1
16	2	ref_contaminants	P01030	2297	192676	90	90	41	41	1.06	SWISS-PROT:P01030 (Bos taurus) similar to Complement C4-A precursor
17	1	ref_bos_taurus_241029	G3N0S9_BOVIN	2321	21474	86	86	17	17	16.97	Sushi domain-containing protein OS=Bos taurus OX=9913 PE=4 SV=2
18	1	ref_bos_taurus_241029	A0A3Q1MGP1_BOVIN	2163	81872	73	73	22	22	1.61	complement subcomponent C1r OS=Bos taurus OX=9913 GN=C1R PE=4 SV=2
19	1	ref_bos_taurus_241029	A0AAA9TPG5_BOVIN	2161	178250	89	89	44	44	1.15	Complement C3 OS=Bos taurus OX=9913 GN=C3 PE=1 SV=1
20	1	ref_contaminants	P00761	2157	24394	68	68	4	4	1.64	SWISS-PROT:P00761|TRYP_PIG Trypsin - Sus scrofa (Pig).
21	1	ref_bos_taurus_241029	A0AAA9U1B9_BOVIN	2129	77483	76	76	33	33	3.23	Serotransferrin OS=Bos taurus OX=9913 GN=TF PE=1 SV=1
22	1	ref_contaminants	P35527	1858	62092	57	57	17	17	1.77	SWISS-PROT:P35527 Tax_Id=9606 Gene_Symbol=KRT9 Keratin, type I cytoskeletal 9
22	2	ref_contaminants	P13645	1523	59475	60	60	20	20	1.89	SWISS-PROT:P13645 Tax_Id=9606 Gene_Symbol=KRT10 Keratin, type I cytoskeletal 10
22	3	ref_contaminants	P02533	585	51589	26	26	10	10	0.90	SWISS-PROT:P02533 Tax_Id=9606 Gene_Symbol=KRT14 Keratin, type I cytoskeletal 14
22	4	ref_contaminants	P08779	515	51236	27	27	12	12	1.14	SWISS-PROT:P08779 Tax_Id=9606 Gene_Symbol=KRT16 Keratin, type I cytoskeletal 16
23	1	ref_bos_taurus_241029	F1N3Q7_BOVIN	1758	51246	79	79	22	22	3.08	Apolipoprotein A-IV OS=Bos taurus OX=9913 GN=APOA4 PE=3 SV=3
24	1	ref_contaminants	ENSEMBL:ENSBTAP00000014147	1598	11749	36	36	6	6	6.04	(Bos taurus) 12 kDa protein
24	2	ref_bos_taurus_241029	A0A3Q1MIN7_BOVIN	328	16122	11	11	3	3	1.47	Ig-like domain-containing protein OS=Bos taurus OX=9913 PE=4 SV=2
24	3	ref_bos_taurus_241029	A0A3Q1LSF0_BOVIN	297	16605	10	10	3	3	1.02	Ig-like domain-containing protein OS=Bos taurus OX=9913 PE=4 SV=2
25	1	ref_bos_taurus_241029	A0A3Q1LUE9_BOVIN	1547	16290	47	47	5	5	3.18	Ig-like domain-containing protein OS=Bos taurus OX=9913 PE=1 SV=2
25	2	ref_bos_taurus_241029	G5E604_BOVIN	545	16470	28	28	3	3	1.03	Ig-like domain-containing protein OS=Bos taurus OX=9913 PE=4 SV=3
25	3	ref_bos_taurus_241029	G3MZE0_BOVIN	438	16245	23	23	3	3	1.05	Ig-like domain-containing protein OS=Bos taurus OX=9913 PE=4 SV=3
25	4	ref_bos_taurus_241029	A0A3Q1LFA6_BOVIN	305	16321	18	18	3	3	0.71	Ig-like domain-containing protein OS=Bos taurus OX=9913 PE=4 SV=2
25	5	ref_bos_taurus_241029	A0A3Q1MSF6_BOVIN	272	11828	16	16	3	3	1.63	Ig-like domain-containing protein OS=Bos taurus OX=9913 PE=4 SV=2
25	6	ref_bos_taurus_241029	G5E5H2_BOVIN	271	16148	23	23	3	3	1.47	Ig-like domain-containing protein OS=Bos taurus OX=9913 PE=4 SV=3
25	7	ref_bos_taurus_241029	A0A3Q1N2B9_BOVIN	222	16690	16	16	2	2	0.42	Ig-like domain-containing protein OS=Bos taurus OX=9913 PE=4 SV=2
25	8	ref_bos_taurus_241029	A0A3Q1LI44_BOVIN	200	16987	11	11	3	3	0.68	Ig-like domain-containing protein OS=Bos taurus OX=9913 PE=4 SV=2
26	1	ref_bos_taurus_241029	A0A140T881_BOVIN	1410	37171	44	44	11	11	2.08	Apolipoprotein E OS=Bos taurus OX=9913 GN=APOE PE=3 SV=3
27	1	ref_bos_taurus_241029	APOA1_BOVIN	1214	30258	49	49	20	20	6.13	Apolipoprotein A-I OS=Bos taurus OX=9913 GN=APOA1 PE=1 SV=3
28	1	ref_bos_taurus_241029	A0AAF6YIM3_BOVIN	1204	62414	39	39	12	12	0.97	Galectin-3-binding protein OS=Bos taurus OX=9913 GN=LGALS3BP PE=4 SV=1
29	1	ref_bos_taurus_241029	MBL2_BOVIN	1171	26454	42	42	8	8	2.07	Mannose-binding protein C OS=Bos taurus OX=9913 GN=MBL PE=2 SV=1
30	1	ref_bos_taurus_241029	A0AAF6YU71_BOVIN	1053	69546	46	46	17	17	1.09	Complement component 4 binding protein alpha OS=Bos taurus OX=9913 GN=C4BPA PE=4 SV=1
30	2	ref_bos_taurus_241029	Q1RMN9_BOVIN	773	21982	35	35	9	9	2.35	C4b-binding protein alpha-like OS=Bos taurus OX=9913 GN=LOC510860 PE=2 SV=1
31	1	ref_contaminants	ENSEMBL:ENSBTAP00000016046	808	77404	22	22	9	9	0.42	(Bos taurus) similar to fibulin-1 C isoform 1
31	2	ref_bos_taurus_241029	A0AAA9TLZ1_BOVIN	750	74919	18	18	8	8	0.38	Fibulin-1 OS=Bos taurus OX=9913 GN=FBLN1 PE=1 SV=1
32	1	ref_bos_taurus_241029	A0A3Q1LKN2_BOVIN	717	301029	28	28	26	26	0.30	Thyroglobulin OS=Bos taurus OX=9913 GN=TG PE=3 SV=2
33	1	ref_bos_taurus_241029	HBB_BOVIN	678	15944	24	24	9	9	5.19	Hemoglobin subunit beta OS=Bos taurus OX=9913 GN=HBB PE=1 SV=1
34	1	ref_bos_taurus_241029	A0AAA9SMJ2_BOVIN	600	42059	31	31	11	11	1.35	Actin, cytoplasmic 1 OS=Bos taurus OX=9913 GN=ACTB PE=3 SV=1
34	2	ref_bos_taurus_241029	ACTA_BOVIN	505	41982	26	26	10	10	1.19	Actin, aortic smooth muscle OS=Bos taurus OX=9913 GN=ACTA2 PE=1 SV=1
35	1	ref_bos_taurus_241029	E1BNR0_BOVIN	554	515195	26	26	20	20	0.13	Apolipoprotein B OS=Bos taurus OX=9913 GN=APOB PE=1 SV=3
36	1	ref_bos_taurus_241029	A0AAA9S490_BOVIN	526	50855	17	17	9	9	0.60	Clusterin OS=Bos taurus OX=9913 GN=CLU PE=1 SV=1
37	1	ref_bos_taurus_241029	A0AAA9T393_BOVIN	525	326158	22	22	18	18	0.18	Collagen type VI alpha 3 chain OS=Bos taurus OX=9913 GN=COL6A3 PE=1 SV=1
38	1	ref_bos_taurus_241029	A0A3Q1M0U9_BOVIN	483	89323	22	22	14	14	0.66	Transitional endoplasmic reticulum ATPase OS=Bos taurus OX=9913 GN=VCP PE=3 SV=2
39	1	ref_bos_taurus_241029	A0A3Q1M944_BOVIN	471	28531	14	14	5	5	0.68	Collectin-11 OS=Bos taurus OX=9913 GN=COLEC11 PE=3 SV=1
40	1	ref_bos_taurus_241029	PIGR_BOVIN	457	82383	13	13	7	7	0.29	Polymeric immunoglobulin receptor OS=Bos taurus OX=9913 GN=PIGR PE=2 SV=1
41	1	ref_bos_taurus_241029	A0AAA9SG32_BOVIN	452	35701	10	10	4	4	0.40	Potassium channel tetramerization domain containing 12 OS=Bos taurus OX=9913 GN=KCTD12 PE=1 SV=1
42	1	ref_bos_taurus_241029	A0AAA9S431_BOVIN	433	140733	17	17	14	14	0.35	Complement factor H OS=Bos taurus OX=9913 GN=CFH PE=4 SV=1
43	1	ref_bos_taurus_241029	F6RQN4_BOVIN	425	34931	19	19	4	4	0.67	C1q and TNF related 3 OS=Bos taurus OX=9913 GN=C1QTNF3 PE=4 SV=1
44	1	ref_bos_taurus_241029	A0AAA9RXP2_BOVIN	405	121208	6	6	2	2	0.05	Deleted in malignant brain tumors 1 protein OS=Bos taurus OX=9913 PE=1 SV=1
44	2	ref_bos_taurus_241029	A0A3Q1LWD3_BOVIN	398	142655	6	6	2	2	0.04	Deleted in malignant brain tumors 1 protein OS=Bos taurus OX=9913 PE=1 SV=2
45	1	ref_bos_taurus_241029	A0AAA9SDV9_BOVIN	383	18386	16	16	5	5	1.60	Globin domain-containing protein OS=Bos taurus OX=9913 PE=3 SV=1
46	1	ref_bos_taurus_241029	A0AAA9SGY6_BOVIN	367	318780	13	13	13	13	0.13	Fc gamma binding protein OS=Bos taurus OX=9913 GN=FCGBP PE=1 SV=1
47	1	ref_bos_taurus_241029	A0AAA9RTY1_BOVIN	366	29678	18	18	4	4	0.49	Tetraspanin OS=Bos taurus OX=9913 GN=CD9 PE=3 SV=1
48	1	ref_bos_taurus_241029	A0AAF6YR36_BOVIN	362	47493	9	9	5	5	0.37	Creatine kinase U-type, mitochondrial OS=Bos taurus OX=9913 GN=CKMT1A PE=3 SV=1
49	1	ref_bos_taurus_241029	E1BI98_BOVIN	351	108603	25	25	14	14	0.48	Collagen type VI alpha 1 chain OS=Bos taurus OX=9913 GN=COL6A1 PE=1 SV=1
50	1	ref_bos_taurus_241029	F1N5M2_BOVIN	346	53321	13	13	9	9	0.66	Vitamin D-binding protein OS=Bos taurus OX=9913 GN=GC PE=4 SV=2
51	1	ref_bos_taurus_241029	TTHY_BOVIN	346	15717	12	12	4	4	1.09	Transthyretin OS=Bos taurus OX=9913 GN=TTR PE=1 SV=1
52	1	ref_bos_taurus_241029	A0AAF6YXN2_BOVIN	323	10556	12	12	5	5	4.06	Apolipoprotein C-III OS=Bos taurus OX=9913 GN=APOC3 PE=3 SV=1
53	1	ref_bos_taurus_241029	A0AAA9RS92_BOVIN	314	104571	13	13	9	9	0.34	Collagen type VI alpha 2 chain OS=Bos taurus OX=9913 GN=COL6A2 PE=1 SV=1
54	1	ref_bos_taurus_241029	F6PWN7_BOVIN	305	45965	8	8	5	5	0.39	Sex hormone-binding globulin OS=Bos taurus OX=9913 GN=SHBG PE=4 SV=1
55	1	ref_bos_taurus_241029	A0A3Q1MB98_BOVIN	269	43744	13	13	11	11	1.13	Haptoglobin OS=Bos taurus OX=9913 GN=HP PE=1 SV=1
56	1	ref_bos_taurus_241029	A0A3Q1MQV3_BOVIN	254	129795	8	8	6	6	0.15	Thrombospondin 1 OS=Bos taurus OX=9913 GN=THBS1 PE=3 SV=1
57	1	ref_bos_taurus_241029	A0A3Q1LPG0_BOVIN	253	43961	13	13	6	6	0.51	Ig-like domain-containing protein OS=Bos taurus OX=9913 PE=1 SV=2
58	1	ref_bos_taurus_241029	A0A3Q1N2E0_BOVIN	238	50414	8	8	5	5	0.35	Hemopexin OS=Bos taurus OX=9913 GN=HPX PE=4 SV=2
59	1	ref_bos_taurus_241029	CAP1_BOVIN	213	51240	10	10	6	6	0.42	Adenylyl cyclase-associated protein 1 OS=Bos taurus OX=9913 GN=CAP1 PE=2 SV=3
60	1	ref_bos_taurus_241029	A0AAA9S278_BOVIN	213	29067	9	9	5	5	0.67	Proteasome subunit alpha type OS=Bos taurus OX=9913 GN=PSMA6 PE=3 SV=1
61	1	ref_bos_taurus_241029	A0A3Q1MJT2_BOVIN	206	54178	7	7	5	5	0.32	Alpha-1-B glycoprotein OS=Bos taurus OX=9913 GN=A1BG PE=4 SV=2
62	1	ref_bos_taurus_241029	A0AAA9T2C4_BOVIN	203	63875	7	7	4	4	0.21	Carboxylic ester hydrolase OS=Bos taurus OX=9913 GN=BREH1 PE=1 SV=1
63	1	ref_bos_taurus_241029	A0A3Q1MIS1_BOVIN	201	90084	7	7	6	6	0.22	Gelsolin OS=Bos taurus OX=9913 GN=GSN PE=3 SV=1
64	1	ref_bos_taurus_241029	A0AAA9SBH6_BOVIN	196	55569	8	8	7	7	0.46	Dihydropyrimidinase OS=Bos taurus OX=9913 GN=DPYS PE=1 SV=1
65	1	ref_bos_taurus_241029	A0A3Q1M057_BOVIN	193	280032	8	8	7	7	0.08	Filamin A OS=Bos taurus OX=9913 GN=FLNA PE=1 SV=2
66	1	ref_bos_taurus_241029	AOCX_BOVIN	184	84703	10	10	7	7	0.28	Primary amine oxidase, liver isozyme OS=Bos taurus OX=9913 PE=1 SV=1
67	1	ref_bos_taurus_241029	A0AAA9TX29_BOVIN	182	26845	11	11	5	5	0.74	Adiponectin, C1Q and collagen domain containing OS=Bos taurus OX=9913 GN=ADIPOQ PE=4 SV=1
68	1	ref_bos_taurus_241029	ALDOB_BOVIN	181	39518	7	7	1	1	0.16	Fructose-bisphosphate aldolase B OS=Bos taurus OX=9913 GN=ALDOB PE=2 SV=1
69	1	ref_bos_taurus_241029	A0A3Q1M5R4_BOVIN	177	37447	6	6	5	5	0.49	L-lactate dehydrogenase OS=Bos taurus OX=9913 GN=LDHB PE=1 SV=1
70	1	ref_bos_taurus_241029	A0A3Q1M0L5_BOVIN	174	157372	5	5	5	5	0.10	ADAM metallopeptidase with thrombospondin type 1 motif 13 OS=Bos taurus OX=9913 GN=ADAMTS13 PE=4 SV=2
71	1	ref_bos_taurus_241029	A0AAF6Z8I1_BOVIN	172	27591	5	5	4	4	0.54	Proteasome subunit alpha type-5 OS=Bos taurus OX=9913 GN=PSMA5 PE=3 SV=1
72	1	ref_bos_taurus_241029	A0A3Q1LK49_BOVIN	167	96714	9	9	6	6	0.21	Inter-alpha-trypsin inhibitor heavy chain 2 OS=Bos taurus OX=9913 GN=ITIH2 PE=1 SV=1
73	1	ref_bos_taurus_241029	G3MXB5_BOVIN	162	14423	5	5	2	2	0.49	Ig-like domain-containing protein OS=Bos taurus OX=9913 PE=1 SV=3
74	1	ref_bos_taurus_241029	A0A3Q1LJT1_BOVIN	154	25040	7	7	2	2	0.27	Ig-like domain-containing protein OS=Bos taurus OX=9913 PE=4 SV=1
75	1	ref_bos_taurus_241029	A0A140T8C8_BOVIN	149	67996	5	5	4	4	0.19	Kininogen 1 OS=Bos taurus OX=9913 GN=KNG1 PE=4 SV=2
76	1	ref_bos_taurus_241029	A0A3Q1MI98_BOVIN	148	55905	7	7	6	6	0.38	Argininosuccinate lyase OS=Bos taurus OX=9913 GN=ASL PE=3 SV=1
77	1	ref_bos_taurus_241029	A0AAA9TZS7_BOVIN	146	19786	6	6	3	3	0.81	Ferritin OS=Bos taurus OX=9913 PE=3 SV=1
78	1	ref_bos_taurus_241029	A0AAA9SUT3_BOVIN	146	80280	7	7	6	6	0.25	MBL associated serine protease 1 OS=Bos taurus OX=9913 GN=MASP1 PE=4 SV=1
79	1	ref_bos_taurus_241029	F1MY85_BOVIN	142	188677	6	6	6	6	0.10	Complement C5 OS=Bos taurus OX=9913 GN=C5 PE=1 SV=3
80	1	ref_bos_taurus_241029	E1BIM6_BOVIN	140	47189	3	3	3	3	0.21	Neuronal pentraxin 1 OS=Bos taurus OX=9913 GN=NPTX1 PE=4 SV=1
81	1	ref_bos_taurus_241029	A0AAA9RUA3_BOVIN	131	22306	4	4	3	3	0.49	Peroxiredoxin-2 OS=Bos taurus OX=9913 GN=PRDX2 PE=3 SV=1
82	1	ref_bos_taurus_241029	A1AG_BOVIN	128	23168	5	5	3	3	0.47	Alpha-1-acid glycoprotein OS=Bos taurus OX=9913 GN=ORM1 PE=2 SV=1
83	1	ref_bos_taurus_241029	HSPB1_BOVIN	127	22379	6	6	4	4	0.69	Heat shock protein beta-1 OS=Bos taurus OX=9913 GN=HSPB1 PE=2 SV=1
84	1	ref_contaminants	Q2TBQ1	127	75118	8	8	7	7	0.32	TREMBL:Q2TBQ1 (Bos taurus) Coagulation factor XIII, B polypeptide
85	1	ref_bos_taurus_241029	A0A3Q1LVM5_BOVIN	127	101588	6	6	6	6	0.20	Inter-alpha-trypsin inhibitor heavy chain H1 OS=Bos taurus OX=9913 GN=ITIH1 PE=3 SV=2
86	1	ref_bos_taurus_241029	NADC_BOVIN	122	31131	7	7	6	6	0.78	Nicotinate-nucleotide pyrophosphorylase [carboxylating] OS=Bos taurus OX=9913 GN=QPRT PE=2 SV=1
87	1	ref_bos_taurus_241029	A0A3Q1M8J9_BOVIN	121	35553	2	2	2	2	0.18	Glyceraldehyde-3-phosphate dehydrogenase OS=Bos taurus OX=9913 GN=GAPDH PE=3 SV=2
88	1	ref_bos_taurus_241029	A0AAA9T666_BOVIN	120	33719	6	6	3	3	0.30	Complement C1q subcomponent subunit A OS=Bos taurus OX=9913 GN=C1QA PE=4 SV=1
89	1	ref_bos_taurus_241029	A0A3Q1MLF4_BOVIN	117	30407	3	3	3	3	0.34	Collectin subfamily member 10 OS=Bos taurus OX=9913 GN=COLEC10 PE=4 SV=1
90	1	ref_bos_taurus_241029	A0AAF6YQA7_BOVIN	117	31046	5	5	3	3	0.33	Proteasome subunit alpha type OS=Bos taurus OX=9913 GN=PSMA1 PE=3 SV=1
91	1	ref_bos_taurus_241029	A0AAA9U1C1_BOVIN	116	89802	5	5	5	5	0.18	Transferrin receptor protein 1 OS=Bos taurus OX=9913 GN=TFRC PE=3 SV=1
92	1	ref_bos_taurus_241029	A0A3Q1M442_BOVIN	109	49955	8	8	6	6	0.52	Tubulin beta chain OS=Bos taurus OX=9913 GN=TUBB1 PE=3 SV=2
93	1	ref_bos_taurus_241029	A0AAA9SRQ9_BOVIN	107	18685	2	2	2	2	0.37	Proteasome 20S subunit beta 9 OS=Bos taurus OX=9913 GN=PSMB9 PE=4 SV=1
94	1	ref_bos_taurus_241029	A0A3Q1M010_BOVIN	104	55807	7	7	4	4	0.24	UTP--glucose-1-phosphate uridylyltransferase OS=Bos taurus OX=9913 GN=UGP2 PE=1 SV=2
95	1	ref_bos_taurus_241029	COR1A_BOVIN	103	50947	4	4	4	4	0.27	Coronin-1A OS=Bos taurus OX=9913 GN=CORO1A PE=1 SV=3
96	1	ref_bos_taurus_241029	A0A3Q1MU51_BOVIN	103	15115	6	6	2	2	0.47	Ig-like domain-containing protein OS=Bos taurus OX=9913 PE=4 SV=2
97	1	ref_bos_taurus_241029	A0A3Q1MLQ7_BOVIN	101	270580	3	3	3	3	0.03	Talin 1 OS=Bos taurus OX=9913 GN=TLN1 PE=1 SV=1
98	1	ref_bos_taurus_241029	MYOC_BOVIN	97	54853	3	3	3	3	0.18	Myocilin OS=Bos taurus OX=9913 GN=MYOC PE=2 SV=1
99	1	ref_bos_taurus_241029	A0AAA9TYT9_BOVIN	97	76695	4	4	4	4	0.17	Cartilage oligomeric matrix protein OS=Bos taurus OX=9913 GN=COMP PE=1 SV=1
100	1	ref_bos_taurus_241029	F1N076_BOVIN	97	120840	4	4	4	4	0.11	ferroxidase OS=Bos taurus OX=9913 GN=CP PE=1 SV=4
101	1	ref_bos_taurus_241029	A1AT_BOVIN	95	46075	4	4	2	2	0.14	Alpha-1-antiproteinase OS=Bos taurus OX=9913 GN=SERPINA1 PE=1 SV=1
102	1	ref_bos_taurus_241029	PGCA_BOVIN	93	246211	2	2	2	2	0.02	Aggrecan core protein OS=Bos taurus OX=9913 GN=ACAN PE=1 SV=3
103	1	ref_bos_taurus_241029	F1MX87_BOVIN	93	66234	1	1	1	1	0.05	Complement C8 alpha chain OS=Bos taurus OX=9913 GN=C8A PE=3 SV=1
104	1	ref_bos_taurus_241029	PSA4_BOVIN	92	29465	5	5	4	4	0.50	Proteasome subunit alpha type-4 OS=Bos taurus OX=9913 GN=PSMA4 PE=1 SV=1
105	1	ref_bos_taurus_241029	A0A140T871_BOVIN	91	61592	1	1	1	1	0.05	Glutamate dehydrogenase 1, mitochondrial OS=Bos taurus OX=9913 GN=GLUD1 PE=1 SV=1
106	1	ref_bos_taurus_241029	A0A3Q1N4M0_BOVIN	90	51294	4	4	2	2	0.12	Suprabasin OS=Bos taurus OX=9913 GN=SBSN PE=4 SV=2
107	1	ref_bos_taurus_241029	F1MM86_BOVIN	89	104469	2	2	2	2	0.06	Complement component C6 OS=Bos taurus OX=9913 GN=C6 PE=3 SV=2
108	1	ref_bos_taurus_241029	PSA7_BOVIN	87	27852	4	4	4	4	0.53	Proteasome subunit alpha type-7 OS=Bos taurus OX=9913 GN=PSMA7 PE=1 SV=1
109	1	ref_bos_taurus_241029	A0AAA9TB88_BOVIN	83	60538	2	2	1	1	0.05	Oncoprotein induced transcript 3 OS=Bos taurus OX=9913 GN=OIT3 PE=4 SV=1
110	1	ref_bos_taurus_241029	A0A3Q1LLF6_BOVIN	81	61726	6	6	1	1	0.05	Neurexophilin and PC-esterase domain family, member 4 OS=Bos taurus OX=9913 GN=NXPE4 PE=3 SV=2
111	1	ref_bos_taurus_241029	A0A452DJ62_BOVIN	81	105879	6	6	5	5	0.15	Thrombospondin 4 OS=Bos taurus OX=9913 GN=THBS4 PE=3 SV=1
112	1	ref_bos_taurus_241029	A5D7L1_BOVIN	80	35593	1	1	1	1	0.09	C-type lectin domain containing 11A OS=Bos taurus OX=9913 GN=CLEC11A PE=2 SV=1
113	1	ref_bos_taurus_241029	A0A3S5ZPN1_BOVIN	77	51098	2	2	1	1	0.06	Angiopoietin like 6 OS=Bos taurus OX=9913 GN=ANGPTL6 PE=2 SV=1
114	1	ref_bos_taurus_241029	E1B805_BOVIN	77	186235	1	1	1	1	0.02	Complement C3 OS=Bos taurus OX=9913 PE=4 SV=3
115	1	ref_bos_taurus_241029	A0AAA9TIS4_BOVIN	77	67672	6	6	5	5	0.25	Moesin OS=Bos taurus OX=9913 GN=MSN PE=1 SV=1
116	1	ref_bos_taurus_241029	A0AAA9TI62_BOVIN	73	36944	3	3	2	2	0.18	Alpha-2-HS-glycoprotein OS=Bos taurus OX=9913 GN=AHSG PE=4 SV=1
117	1	ref_bos_taurus_241029	A0A452DI66_BOVIN	71	71071	2	2	2	2	0.09	Prothrombin OS=Bos taurus OX=9913 GN=F2 PE=4 SV=2
118	1	ref_bos_taurus_241029	F1MW44_BOVIN	71	82752	5	5	5	5	0.20	Coagulation factor XIII A chain OS=Bos taurus OX=9913 GN=F13A1 PE=3 SV=2
119	1	ref_bos_taurus_241029	A0A3Q1NJ66_BOVIN	71	24938	4	4	3	3	0.43	Surfactant protein A1 OS=Bos taurus OX=9913 GN=SFTPA1 PE=4 SV=2
120	1	ref_bos_taurus_241029	A0A3Q1MGB8_BOVIN	69	39312	4	4	4	4	0.36	Protein AMBP OS=Bos taurus OX=9913 GN=AMBP PE=3 SV=2
121	1	ref_bos_taurus_241029	APOC4_BOVIN	67	14428	5	5	4	4	1.73	Apolipoprotein C-IV OS=Bos taurus OX=9913 GN=APOC4 PE=2 SV=1
122	1	ref_bos_taurus_241029	A0A3Q1NN33_BOVIN	66	19501	2	2	1	1	0.16	CD99 molecule OS=Bos taurus OX=9913 GN=CD99 PE=1 SV=1
123	1	ref_bos_taurus_241029	A0AAA9SHT1_BOVIN	66	16676	2	2	2	2	0.42	Myosin light chain 1/3, skeletal muscle isoform OS=Bos taurus OX=9913 GN=MYL1 PE=4 SV=1
124	1	ref_bos_taurus_241029	A0AAF6YYP8_BOVIN	65	43543	4	4	3	3	0.23	proteasome endopeptidase complex OS=Bos taurus OX=9913 GN=GLTPD2 PE=4 SV=1
125	1	ref_bos_taurus_241029	A0AAA9SCV8_BOVIN	65	89525	1	1	1	1	0.03	Integrin beta OS=Bos taurus OX=9913 GN=ITGB3 PE=3 SV=1
126	1	ref_contaminants	Q3ZBS7	64	54065	1	1	1	1	0.06	TREMBL:Q3ZBS7 (Bos taurus) Vitronectin
127	1	ref_bos_taurus_241029	A0AAA9SX10_BOVIN	64	42401	4	4	4	4	0.33	Pentraxin 3 OS=Bos taurus OX=9913 GN=PTX3 PE=4 SV=1
128	1	ref_bos_taurus_241029	1433Z_BOVIN	63	27728	1	1	1	1	0.11	14-3-3 protein zeta/delta OS=Bos taurus OX=9913 GN=YWHAZ PE=1 SV=1
129	1	ref_bos_taurus_241029	A0A3Q1LRP5_BOVIN	62	81409	3	3	3	3	0.12	Complement factor B OS=Bos taurus OX=9913 GN=CFB PE=1 SV=1
130	1	ref_bos_taurus_241029	Q17QH1_BOVIN	60	33656	2	2	2	2	0.19	APOF protein OS=Bos taurus OX=9913 GN=APOF PE=2 SV=2
131	1	ref_bos_taurus_241029	AMPL_BOVIN	59	56254	1	1	1	1	0.05	Cytosol aminopeptidase OS=Bos taurus OX=9913 GN=LAP3 PE=1 SV=3
132	1	ref_bos_taurus_241029	A0A3Q1MGZ6_BOVIN	58	44894	4	4	2	2	0.14	Serpin domain-containing protein OS=Bos taurus OX=9913 PE=3 SV=1
132	2	ref_contaminants	A2I7N1	57	46368	4	4	2	2	0.14	TREMBL:A2I7N1 (Bos taurus) SERPINA3-5
133	1	ref_bos_taurus_241029	A0A3Q1MWC7_BOVIN	56	63347	2	2	2	2	0.10	Malic enzyme OS=Bos taurus OX=9913 GN=ME1 PE=3 SV=1
134	1	ref_bos_taurus_241029	A0A3Q1LM47_BOVIN	54	49179	1	1	1	1	0.06	Dermokine OS=Bos taurus OX=9913 GN=DMKN PE=4 SV=2
135	1	ref_bos_taurus_241029	A0A452DJ43_BOVIN	53	19421	2	2	1	1	0.16	Serum amyloid A protein OS=Bos taurus OX=9913 PE=3 SV=1
136	1	ref_bos_taurus_241029	A0A3Q1MSA1_BOVIN	53	58063	1	1	1	1	0.05	Lectin, mannose binding 1 OS=Bos taurus OX=9913 GN=LMAN1 PE=1 SV=2
137	1	ref_bos_taurus_241029	A0A3Q1LXP4_BOVIN	53	38220	2	2	2	2	0.17	Beta-2-glycoprotein 1 OS=Bos taurus OX=9913 GN=APOH PE=4 SV=2
138	1	ref_bos_taurus_241029	TBA1B_BOVIN	52	50120	2	2	2	2	0.13	Tubulin alpha-1B chain OS=Bos taurus OX=9913 PE=1 SV=2
139	1	ref_bos_taurus_241029	A0A3Q1MES8_BOVIN	49	27673	2	2	2	2	0.24	Hydroxysteroid 17-beta dehydrogenase 14 OS=Bos taurus OX=9913 GN=HSD17B14 PE=4 SV=1
140	1	ref_bos_taurus_241029	A0AAA9TDF9_BOVIN	46	38764	1	1	1	1	0.08	Paraoxonase OS=Bos taurus OX=9913 GN=PON1 PE=1 SV=1
141	1	ref_bos_taurus_241029	A0A452DHV9_BOVIN	45	21973	2	2	2	2	0.31	Proteasome subunit beta OS=Bos taurus OX=9913 GN=PSMB2 PE=1 SV=1
142	1	ref_bos_taurus_241029	A0AAA9RZG4_BOVIN	44	48136	2	2	2	2	0.13	Bleomycin hydrolase OS=Bos taurus OX=9913 GN=BLMH PE=3 SV=1
143	1	ref_bos_taurus_241029	A0A3Q1MBS5_BOVIN	43	102359	2	2	2	2	0.06	Alpha-actinin-1 OS=Bos taurus OX=9913 GN=ACTN1 PE=1 SV=1
144	1	ref_contaminants	ENSEMBL:ENSBTAP00000038329	42	8573	2	2	1	1	0.39	(Bos taurus) 9 kDa protein
145	1	ref_bos_taurus_241029	A0AAA9TLM1_BOVIN	41	22393	2	2	2	2	0.30	Proteasome 20S subunit beta 1 OS=Bos taurus OX=9913 GN=PSMB1 PE=4 SV=1
146	1	ref_bos_taurus_241029	A0AAA9RSD5_BOVIN	41	50306	1	1	1	1	0.06	Golgi membrane protein 1 OS=Bos taurus OX=9913 GN=GOLM1 PE=3 SV=1
147	1	ref_bos_taurus_241029	A0A452DI85_BOVIN	40	84668	1	1	1	1	0.04	Heat shock protein HSP 90-alpha OS=Bos taurus OX=9913 GN=HSP90AA1 PE=3 SV=1
148	1	ref_bos_taurus_241029	SAHH_BOVIN	40	47607	3	3	3	3	0.21	Adenosylhomocysteinase OS=Bos taurus OX=9913 GN=AHCY PE=2 SV=3
149	1	ref_bos_taurus_241029	A0A3Q1LX83_BOVIN	40	31559	4	4	3	3	0.33	Proteasome subunit alpha type OS=Bos taurus OX=9913 PE=3 SV=2
150	1	ref_bos_taurus_241029	SAMP_BOVIN	40	25167	1	1	1	1	0.12	Serum amyloid P-component OS=Bos taurus OX=9913 GN=APCS PE=2 SV=1
151	1	ref_bos_taurus_241029	A0A3Q1LLU7_BOVIN	39	60632	1	1	1	1	0.05	Rho guanine nucleotide exchange factor 9 OS=Bos taurus OX=9913 GN=ARHGEF9 PE=4 SV=2
152	1	ref_bos_taurus_241029	RETN_BOVIN	39	11462	2	2	1	1	0.28	Resistin OS=Bos taurus OX=9913 GN=RETN PE=3 SV=1
153	1	ref_bos_taurus_241029	A0A3Q1M5A0_BOVIN	38	72761	2	2	1	1	0.04	RNA-binding protein FXR1 OS=Bos taurus OX=9913 GN=FXR1 PE=3 SV=2
154	1	ref_bos_taurus_241029	A0A3Q1LQC2_BOVIN	38	44589	1	1	1	1	0.07	Nucleosome assembly protein 1-like 1 OS=Bos taurus OX=9913 PE=3 SV=2
155	1	ref_bos_taurus_241029	A0AAA9SP21_BOVIN	37	38556	1	1	1	1	0.08	Syndecan binding protein OS=Bos taurus OX=9913 GN=SDCBP PE=4 SV=1
156	1	ref_bos_taurus_241029	A0AAF6ZXU6_BOVIN	37	31776	1	1	1	1	0.10	Crystallin zeta OS=Bos taurus OX=9913 GN=CRYZ PE=1 SV=1
157	1	ref_bos_taurus_241029	A0A3Q1MU98_BOVIN	36	57363	2	2	2	2	0.11	Complement component C9 OS=Bos taurus OX=9913 GN=C9 PE=1 SV=1
158	1	ref_bos_taurus_241029	F1MNM7_BOVIN	36	119315	1	1	1	1	0.03	Perilipin 4 OS=Bos taurus OX=9913 GN=PLIN4 PE=1 SV=3
159	1	ref_bos_taurus_241029	A0A3Q1M8H6_BOVIN	36	37123	3	3	1	1	0.08	NUBP iron-sulfur cluster assembly factor, mitochondrial OS=Bos taurus OX=9913 GN=NUBPL PE=3 SV=2
160	1	ref_bos_taurus_241029	A0AAA9RY44_BOVIN	35	12742	2	2	1	1	0.25	Uncharacterized protein OS=Bos taurus OX=9913 PE=4 SV=1
161	1	ref_bos_taurus_241029	A0A3Q1LZ40_BOVIN	33	48512	1	1	1	1	0.06	Ig-like domain-containing protein OS=Bos taurus OX=9913 PE=3 SV=2
162	1	ref_bos_taurus_241029	F1MS86_BOVIN	32	34293	2	2	1	1	0.09	Derlin OS=Bos taurus OX=9913 GN=DERL3 PE=3 SV=2
163	1	ref_bos_taurus_241029	F1MD83_BOVIN	31	31744	2	2	2	2	0.21	C-X-C motif chemokine OS=Bos taurus OX=9913 PE=1 SV=2
164	1	ref_bos_taurus_241029	COAA1_BOVIN	31	65505	1	1	1	1	0.05	Collagen alpha-1(X) chain OS=Bos taurus OX=9913 GN=COL10A1 PE=2 SV=1
165	1	ref_bos_taurus_241029	A0AAA9RXQ2_BOVIN	31	58023	1	1	1	1	0.05	Pyruvate kinase OS=Bos taurus OX=9913 GN=PKM PE=1 SV=1
166	1	ref_bos_taurus_241029	A0A3Q1MKZ8_BOVIN	30	16678	1	1	1	1	0.19	Uncharacterized protein OS=Bos taurus OX=9913 PE=4 SV=2
167	1	ref_bos_taurus_241029	CD81_BOVIN	29	25836	2	2	1	1	0.12	CD81 antigen OS=Bos taurus OX=9913 GN=CD81 PE=2 SV=1
168	1	ref_bos_taurus_241029	A0A3Q1LMS5_BOVIN	29	72212	1	1	1	1	0.04	Heat shock cognate 71 kDa protein OS=Bos taurus OX=9913 GN=HSPA8 PE=3 SV=2
169	1	ref_bos_taurus_241029	A0A3Q1MAA6_BOVIN	29	83156	1	1	1	1	0.04	Growth arrest specific 6 OS=Bos taurus OX=9913 GN=GAS6 PE=4 SV=2
170	1	ref_bos_taurus_241029	A0A3Q1LVU1_BOVIN	27	25923	2	2	1	1	0.12	Ferritin OS=Bos taurus OX=9913 GN=FTH1 PE=3 SV=2
171	1	ref_bos_taurus_241029	A0AAA9THP0_BOVIN	27	21060	1	1	1	1	0.15	Apolipoprotein D OS=Bos taurus OX=9913 GN=APOD PE=3 SV=1
172	1	ref_bos_taurus_241029	A0AAA9RRW4_BOVIN	26	121368	1	1	1	1	0.03	Myosin IH OS=Bos taurus OX=9913 GN=MYO1H PE=3 SV=1
173	1	ref_bos_taurus_241029	A0AAA9TKZ5_BOVIN	25	18750	1	1	1	1	0.17	Cofilin-2 OS=Bos taurus OX=9913 GN=CFL2 PE=3 SV=1
174	1	ref_bos_taurus_241029	A0AAA9S4U2_BOVIN	25	38649	1	1	1	1	0.08	DEK proto-onco OS=Bos taurus OX=9913 GN=DEK PE=4 SV=1
175	1	ref_bos_taurus_241029	A0AAA9RWG6_BOVIN	24	223711	2	2	2	2	0.03	Myosin-6 OS=Bos taurus OX=9913 GN=MYH6 PE=3 SV=1
176	1	ref_bos_taurus_241029	A0A3Q1LKG9_BOVIN	24	32106	1	1	1	1	0.10	Glucosamine-6-phosphate isomerase OS=Bos taurus OX=9913 GN=GNPDA2 PE=3 SV=2
177	1	ref_bos_taurus_241029	A0AAA9S711_BOVIN	24	29856	1	1	1	1	0.10	Proteasome subunit alpha type OS=Bos taurus OX=9913 GN=PSMA3 PE=3 SV=1
178	1	ref_bos_taurus_241029	A0A3Q1MJY0_BOVIN	23	30016	2	2	2	2	0.22	Proteasome subunit beta OS=Bos taurus OX=9913 GN=PSMB7 PE=3 SV=2
179	1	ref_bos_taurus_241029	A0AAA9S3N4_BOVIN	23	84309	1	1	1	1	0.04	Phosphodiesterase OS=Bos taurus OX=9913 GN=PDE4D PE=3 SV=1
180	1	ref_bos_taurus_241029	A0A3Q1LG29_BOVIN	22	119541	1	1	1	1	0.03	Axonemal dynein light chain domain containing 1 OS=Bos taurus OX=9913 GN=AXDND1 PE=4 SV=2
181	1	ref_bos_taurus_241029	A0A3Q1M2R9_BOVIN	22	45212	1	1	1	1	0.07	Complement factor properdin OS=Bos taurus OX=9913 GN=CFP PE=4 SV=2
182	1	ref_bos_taurus_241029	A0A3Q1M168_BOVIN	21	98095	1	1	1	1	0.03	Alpha-1,4 glucan phosphorylase OS=Bos taurus OX=9913 GN=PYGL PE=1 SV=1
183	1	ref_bos_taurus_241029	C1QB_BOVIN	21	26383	1	1	1	1	0.12	Complement C1q subcomponent subunit B OS=Bos taurus OX=9913 GN=C1QB PE=1 SV=1
184	1	ref_bos_taurus_241029	A0AAA9S0T2_BOVIN	21	59118	1	1	1	1	0.05	Serpin family F member 2 OS=Bos taurus OX=9913 GN=SERPINF2 PE=1 SV=1
185	1	ref_bos_taurus_241029	A0AAA9RSA1_BOVIN	20	316009	2	2	1	1	0.01	Tetratricopeptide repeat and ankyrin repeat containing 1 OS=Bos taurus OX=9913 GN=TRANK1 PE=4 SV=1
186	1	ref_bos_taurus_241029	A0AAA9TVT0_BOVIN	19	50596	1	1	1	1	0.06	Plasminogen OS=Bos taurus OX=9913 GN=PLG PE=4 SV=1
187	1	ref_bos_taurus_241029	E1BE20_BOVIN	18	40628	1	1	1	1	0.08	Clavesin-1 OS=Bos taurus OX=9913 GN=CLVS1 PE=4 SV=3
188	1	ref_bos_taurus_241029	A0AAA9RZQ5_BOVIN	18	521431	1	1	1	1	0.01	RCR-type E3 ubiquitin transferase OS=Bos taurus OX=9913 GN=MYCBP2 PE=3 SV=1
189	1	ref_bos_taurus_241029	A0A3Q1NFI7_BOVIN	17	46780	1	1	1	1	0.07	WD repeat domain 41 OS=Bos taurus OX=9913 GN=WDR41 PE=4 SV=2
190	1	ref_bos_taurus_241029	A0AAA9S697_BOVIN	17	22645	1	1	1	1	0.14	C1q domain-containing protein OS=Bos taurus OX=9913 PE=4 SV=1
191	1	ref_bos_taurus_241029	A0AAA9T3B0_BOVIN	16	33614	1	1	1	1	0.09	Protein phosphatase 1 regulatory subunit 3G OS=Bos taurus OX=9913 GN=PPP1R3G PE=4 SV=1
