# Supplementary material for: Efficient enrichment of plasma-derived extracellular vesicles from small volumes of bovine blood
Source: J Anim Sci. 2025 Oct 15;103:skaf354. doi: 10.1093/jas/skaf354 (PMC12597144; doi:10.1093/jas/skaf354)
Supplement: skaf354_Supplementary_Data [file skaf354_supplementary_data.zip › TableS3_final_identification_revised.xlsx]

## Sheet: Identification
Database	Accession	Gene	Gene_combined	Score	Mass	Num. of matches	Num. of significant matches	Num. of sequences	Num. of significant sequences	emPAI	Description	ratio_emPAI	ratio_seq
ref_bos_taurus_241029	A0AAA9TPC2_BOVIN	VWF	VWF	731526	286393	27424	27424	132	132	5.02	von Willebrand factor OS=Bos taurus OX=9913 GN=VWF PE=4 SV=1	0.627398	3.07621
ref_bos_taurus_241029	A0AAA9SKJ1_BOVIN	A2M	A2M	432956	167502	18848	18848	89	89	6.21	Alpha-2-macroglobulin OS=Bos taurus OX=9913 GN=A2M PE=1 SV=1	0.776124	2.07411
ref_bos_taurus_241029	CO3_BOVIN	C3	C3	92230	187135	4505	4505	88	88	3.67	Complement C3 OS=Bos taurus OX=9913 GN=C3 PE=1 SV=2	0.458675	2.0508
ref_bos_taurus_241029	G5E5A8_BOVIN	FN1	FN1	135704	265557	5934	5934	80	80	1.74	Fibronectin OS=Bos taurus OX=9913 GN=FN1 PE=4 SV=2	0.217465	1.86437
ref_bos_taurus_241029	A0A140T897_BOVIN	ALB	ALB	238584	69278	11643	11643	79	79	51.72	Albumin OS=Bos taurus OX=9913 GN=ALB PE=4 SV=1	6.46395	1.84106
ref_bos_taurus_241029	F1MM07_BOVIN	MYH7	MYH7	13434	223100	627	627	73	73	1.82	Myosin-7 OS=Bos taurus OX=9913 GN=MYH7 PE=3 SV=3	0.227463	1.70124
ref_bos_taurus_241029	F6QND5_BOVIN	FGA	FGA	407754	94675	20149	20149	71	71	14.63	Fibrinogen alpha chain OS=Bos taurus OX=9913 GN=FGA PE=4 SV=1	1.82845	1.65463
ref_contaminants	P02672		FGA	407164	66971	20105	20105	68	68	41.14	SWISS-PROT:P02672 (Bos taurus) Fibrinogen alpha chain precursor	5.14166	1.58471
ref_bos_taurus_241029	A0AAA9S3H4_BOVIN		C4A	103810	192871	5050	5050	65	65	2.31	C4a anaphylatoxin OS=Bos taurus OX=9913 PE=4 SV=1	0.288703	1.5148
ref_contaminants	P01030		C4	95465	192676	4652	4652	63	63	2.11	SWISS-PROT:P01030 (Bos taurus) similar to Complement C4-A precursor	0.263707	1.46819
ref_bos_taurus_241029	F1MJK3_BOVIN	LOC506828	A2M	73555	166162	3822	3822	61	61	2.28	Pregnancy zone protein OS=Bos taurus OX=9913 GN=LOC506828 PE=3 SV=4	0.284954	1.42158
ref_bos_taurus_241029	G3X6N3_BOVIN	TF	TF	74406	77688	3537	3537	61	61	14.81	Serotransferrin OS=Bos taurus OX=9913 GN=TF PE=1 SV=2	1.85095	1.42158
ref_bos_taurus_241029	A0A3Q1LKN2_BOVIN	TG	TG	39811	301029	1831	1831	61	61	0.89	Thyroglobulin OS=Bos taurus OX=9913 GN=TG PE=3 SV=2	0.111232	1.42158
ref_bos_taurus_241029	THYG_BOVIN	TG	TG	37341	303028	1772	1772	61	61	0.88	Thyroglobulin OS=Bos taurus OX=9913 GN=TG PE=1 SV=1	0.109982	1.42158
ref_bos_taurus_241029	A0A3Q1MG04_BOVIN	FGB	FGB	415106	55920	19097	19097	60	60	101.27	Fibrinogen beta chain OS=Bos taurus OX=9913 GN=FGB PE=4 SV=2	12.6567	1.39828
ref_bos_taurus_241029	E1BNR0_BOVIN	APOB	APOB	23903	515195	1129	1129	57	57	0.41	Apolipoprotein B OS=Bos taurus OX=9913 GN=APOB PE=1 SV=3	0.0512417	1.32836
ref_bos_taurus_241029	F1MRC2_BOVIN	MYH2	MYH2	8670	223194	396	396	57	57	1.29	Myosin-2 OS=Bos taurus OX=9913 GN=MYH2 PE=3 SV=1	0.161224	1.32836
ref_bos_taurus_241029	A0AAA9T393_BOVIN	COL6A3	COL6A3	28426	326158	1435	1435	52	52	0.67	Collagen type VI alpha 3 chain OS=Bos taurus OX=9913 GN=COL6A3 PE=1 SV=1	0.0837364	1.21184
ref_bos_taurus_241029	MYH1_BOVIN	MYH1	MYH1	7712	222851	371	371	47	47	1	Myosin-1 OS=Bos taurus OX=9913 GN=MYH1 PE=2 SV=2	0.12498	1.09532
ref_bos_taurus_241029	F1N3Q7_BOVIN	APOA4	APOA4	76741	51246	3587	3587	43	43	12.99	Apolipoprotein A-IV OS=Bos taurus OX=9913 GN=APOA4 PE=3 SV=3	1.62349	1.0021
ref_bos_taurus_241029	A0A3Q1M057_BOVIN	FLNA	FLNA	13223	280032	679	679	42	42	0.58	Filamin A OS=Bos taurus OX=9913 GN=FLNA PE=1 SV=2	0.0724882	0.978793
ref_bos_taurus_241029	G3X757_BOVIN	VCP	VCP	36513	89247	1516	1516	41	41	4.09	Transitional endoplasmic reticulum ATPase OS=Bos taurus OX=9913 GN=VCP PE=3 SV=1	0.511167	0.955488
ref_bos_taurus_241029	F1MGU7_BOVIN	FGG	FGG	313646	50200	12398	12398	39	39	22.93	Fibrinogen gamma chain OS=Bos taurus OX=9913 GN=FGG PE=4 SV=1	2.86578	0.908879
ref_bos_taurus_241029	A0A3Q1LZ74_BOVIN	MYH4	MYH4	5941	215945	299	299	39	39	0.83	Myosin-4 OS=Bos taurus OX=9913 GN=MYH4 PE=3 SV=2	0.103733	0.908879
ref_bos_taurus_241029	A0A3Q1M032_BOVIN		IGHM	1097842	55316	39465	39465	37	37	16.92	Ig-like domain-containing protein OS=Bos taurus OX=9913 PE=1 SV=2	2.11466	0.86227
ref_bos_taurus_241029	A0AAA9T130_BOVIN	CD5L	CD5L	389952	49336	14973	14973	35	35	27.61	CD5 molecule like OS=Bos taurus OX=9913 GN=CD5L PE=4 SV=1	3.45069	0.815661
ref_bos_taurus_241029	A0A3Q1LPI6_BOVIN		IGHM	950109	48696	34231	34231	33	33	19.52	Ig-like domain-containing protein OS=Bos taurus OX=9913 PE=1 SV=2	2.4396	0.769052
ref_bos_taurus_241029	G5E5T5_BOVIN		IGHM	840852	56008	29799	29799	33	33	10.83	Ig-like domain-containing protein OS=Bos taurus OX=9913 PE=1 SV=2	1.35353	0.769052
ref_bos_taurus_241029	CO4_BOVIN	C4	C4A	47661	101820	2410	2410	33	33	2.1	Complement C4 (Fragment) OS=Bos taurus OX=9913 GN=C4 PE=1 SV=2	0.262457	0.769052
ref_bos_taurus_241029	A0AAA9SGY6_BOVIN	FCGBP	FCGBP	16880	318780	750	750	33	33	0.38	Fc gamma binding protein OS=Bos taurus OX=9913 GN=FCGBP PE=1 SV=1	0.0474923	0.769052
ref_bos_taurus_241029	A0A3Q1MGP1_BOVIN	C1R	C1R	109424	81872	3807	3807	32	32	3.54	complement subcomponent C1r OS=Bos taurus OX=9913 GN=C1R PE=4 SV=2	0.442428	0.745747
ref_bos_taurus_241029	APOA1_BOVIN	APOA1	APOA1	55186	30258	2473	2473	29	29	18.06	Apolipoprotein A-I OS=Bos taurus OX=9913 GN=APOA1 PE=1 SV=3	2.25713	0.675833
ref_bos_taurus_241029	A0AAA9S431_BOVIN	CFH	CFH	17806	140733	898	898	29	29	0.99	Complement factor H OS=Bos taurus OX=9913 GN=CFH PE=4 SV=1	0.12373	0.675833
ref_bos_taurus_241029	A0A3Q1M315_BOVIN	CFH	CFH	17314	140311	869	869	29	29	1	Complement factor H OS=Bos taurus OX=9913 GN=CFH PE=4 SV=2	0.12498	0.675833
ref_bos_taurus_241029	A0AAF6YU71_BOVIN	C4BPA	C4BPA	47683	69546	2534	2534	28	28	2.67	Complement component 4 binding protein alpha OS=Bos taurus OX=9913 GN=C4BPA PE=4 SV=1	0.333696	0.652529
ref_contaminants	Q28085		CFH HF1	16120	140282	812	812	28	28	0.91	SWISS-PROT:Q28085 (Bos taurus) Complement factor H precursor	0.113732	0.652529
ref_bos_taurus_241029	A0A3Q1MQV3_BOVIN	THBS1	THBS1	12177	129795	618	618	24	24	0.92	Thrombospondin 1 OS=Bos taurus OX=9913 GN=THBS1 PE=3 SV=1	0.114981	0.55931
ref_bos_taurus_241029	F1MY85_BOVIN	C5	C5	6562	188677	367	367	23	23	0.47	Complement C5 OS=Bos taurus OX=9913 GN=C5 PE=1 SV=3	0.0587405	0.536006
ref_bos_taurus_241029	A0A3Q1LKE5_BOVIN	TNC	TNC	2022	240932	198	198	23	23	0.34	Tenascin C OS=Bos taurus OX=9913 GN=TNC PE=3 SV=1	0.0424931	0.536006
ref_bos_taurus_241029	G3N0S9_BOVIN		C4BPA	109554	21474	4752	4752	22	22	40.11	Sushi domain-containing protein OS=Bos taurus OX=9913 PE=4 SV=2	5.01294	0.512701
ref_bos_taurus_241029	A0A3Q1MB98_BOVIN	HP	HP	11206	43744	734	734	22	22	3.84	Haptoglobin OS=Bos taurus OX=9913 GN=HP PE=1 SV=1	0.479922	0.512701
ref_bos_taurus_241029	TSP1_BOVIN	THBS1	THBS1	11712	129451	558	558	22	22	0.84	Thrombospondin-1 OS=Bos taurus OX=9913 GN=THBS1 PE=2 SV=2	0.104983	0.512701
ref_bos_taurus_241029	CONG_BOVIN	CGN1	SFTPD	138745	37971	5155	5155	21	21	8.09	Conglutinin OS=Bos taurus OX=9913 GN=CGN1 PE=1 SV=2	1.01109	0.489396
ref_bos_taurus_241029	A0AAA9TYT9_BOVIN	COMP	COMP	6358	76695	342	342	21	21	1.47	Cartilage oligomeric matrix protein OS=Bos taurus OX=9913 GN=COMP PE=1 SV=1	0.18372	0.489396
ref_bos_taurus_241029	A0A3Q1M0L5_BOVIN	ADAMTS13	ADAMTS13	3853	157372	296	296	21	21	0.5	ADAM metallopeptidase with thrombospondin type 1 motif 13 OS=Bos taurus OX=9913 GN=ADAMTS13 PE=4 SV=2	0.0624898	0.489396
ref_bos_taurus_241029	A0A3Q1MLQ7_BOVIN	TLN1	TLN1	3088	270580	219	219	21	21	0.27	Talin 1 OS=Bos taurus OX=9913 GN=TLN1 PE=1 SV=1	0.0337445	0.489396
ref_bos_taurus_241029	ACTS_BOVIN	ACTA1	ACTA1	22397	42024	1335	1335	20	20	6.9	Actin, alpha skeletal muscle OS=Bos taurus OX=9913 GN=ACTA1 PE=1 SV=1	0.86236	0.466092
ref_bos_taurus_241029	A0A3Q1MBS5_BOVIN	ACTN1	ACTN1	4033	102359	251	251	20	20	0.86	Alpha-actinin-1 OS=Bos taurus OX=9913 GN=ACTN1 PE=1 SV=1	0.107483	0.466092
ref_contaminants	P60712		ACTB	21712	41710	1369	1369	19	19	3.85	SWISS-PROT:P60712 (Bos taurus) Actin, cytoplasmic 1	0.481172	0.442787
ref_bos_taurus_241029	E1BI98_BOVIN	COL6A1	COL6A1	14604	108603	901	901	19	19	0.75	Collagen type VI alpha 1 chain OS=Bos taurus OX=9913 GN=COL6A1 PE=1 SV=1	0.0937348	0.442787
ref_bos_taurus_241029	A0AAA9TIS4_BOVIN	MSN	MSN	5828	67672	350	350	19	19	1.79	Moesin OS=Bos taurus OX=9913 GN=MSN PE=1 SV=1	0.223714	0.442787
ref_bos_taurus_241029	A0A140T881_BOVIN	APOE	APOE	62503	37171	2422	2422	18	18	5.36	Apolipoprotein E OS=Bos taurus OX=9913 GN=APOE PE=3 SV=3	0.669891	0.419483
ref_bos_taurus_241029	E1B726_BOVIN	PLG	PLG	3304	92879	207	207	18	18	0.86	Plasminogen OS=Bos taurus OX=9913 GN=PLG PE=4 SV=3	0.107483	0.419483
ref_bos_taurus_241029	G3N0V0_BOVIN		IGHG2	43532	32711	3341	3341	17	17	6.42	Ig-like domain-containing protein OS=Bos taurus OX=9913 PE=4 SV=2	0.80237	0.396178
ref_bos_taurus_241029	F1N5M2_BOVIN	GC	GC	15257	53321	620	620	17	17	1.76	Vitamin D-binding protein OS=Bos taurus OX=9913 GN=GC PE=4 SV=2	0.219964	0.396178
ref_bos_taurus_241029	E1B805_BOVIN		C3	2427	186235	112	112	17	17	0.32	Complement C3 OS=Bos taurus OX=9913 PE=4 SV=3	0.0399935	0.396178
ref_bos_taurus_241029	A0AAA9TLZ1_BOVIN	FBLN1	FBLN1	42781	74919	1211	1211	16	16	0.98	Fibulin-1 OS=Bos taurus OX=9913 GN=FBLN1 PE=1 SV=1	0.12248	0.372873
ref_bos_taurus_241029	A0AAA9TXG2_BOVIN	COL6A2	COL6A2	14398	109267	786	786	16	16	0.79	Collagen type VI alpha 2 chain OS=Bos taurus OX=9913 GN=COL6A2 PE=1 SV=1	0.098734	0.372873
ref_bos_taurus_241029	CAP1_BOVIN	CAP1	CAP1	11711	51240	555	555	16	16	1.87	Adenylyl cyclase-associated protein 1 OS=Bos taurus OX=9913 GN=CAP1 PE=2 SV=3	0.233712	0.372873
ref_bos_taurus_241029	F1N076_BOVIN	CP	CP	7477	120840	326	326	16	16	0.53	ferroxidase OS=Bos taurus OX=9913 GN=CP PE=1 SV=4	0.0662392	0.372873
ref_bos_taurus_241029	A0A3Q1M168_BOVIN	PYGL	PYGL	3040	98095	152	152	16	16	0.64	Alpha-1,4 glucan phosphorylase OS=Bos taurus OX=9913 GN=PYGL PE=1 SV=1	0.079987	0.372873
ref_bos_taurus_241029	PIGR_BOVIN	PIGR	PIGR	12462	82383	508	508	15	15	0.8	Polymeric immunoglobulin receptor OS=Bos taurus OX=9913 GN=PIGR PE=2 SV=1	0.0999838	0.349569
ref_contaminants	Q2TBQ1		F13B	5742	75118	441	441	15	15	1.06	TREMBL:Q2TBQ1 (Bos taurus) Coagulation factor XIII, B polypeptide	0.132478	0.349569
ref_bos_taurus_241029	F1MW44_BOVIN	F13A1	F13A1	5462	82752	429	429	15	15	0.73	Coagulation factor XIII A chain OS=Bos taurus OX=9913 GN=F13A1 PE=3 SV=2	0.0912352	0.349569
ref_bos_taurus_241029	A0A3Q1MIS1_BOVIN	GSN	GSN	5464	90084	324	324	15	15	0.65	Gelsolin OS=Bos taurus OX=9913 GN=GSN PE=3 SV=1	0.0812368	0.349569
ref_bos_taurus_241029	A0AAF6YIM3_BOVIN	LGALS3BP	LGALS3BP	61092	62414	2217	2217	14	14	1.17	Galectin-3-binding protein OS=Bos taurus OX=9913 GN=LGALS3BP PE=4 SV=1	0.146226	0.326264
ref_bos_taurus_241029	CL43_BOVIN	CL43	SFTPD	36479	33594	1442	1442	14	14	2.79	Collectin-43 OS=Bos taurus OX=9913 GN=CL43 PE=1 SV=2	0.348693	0.326264
ref_bos_taurus_241029	AOCX_BOVIN		AOC3	7222	84703	479	479	14	14	0.71	Primary amine oxidase, liver isozyme OS=Bos taurus OX=9913 PE=1 SV=1	0.0887356	0.326264
ref_bos_taurus_241029	A0AAA9T2C4_BOVIN	BREH1	CES1	7510	63875	429	429	14	14	1.13	Carboxylic ester hydrolase OS=Bos taurus OX=9913 GN=BREH1 PE=1 SV=1	0.141227	0.326264
ref_bos_taurus_241029	A0A3Q1MI98_BOVIN	ASL	ASL	7664	55905	426	426	14	14	1.12	Argininosuccinate lyase OS=Bos taurus OX=9913 GN=ASL PE=3 SV=1	0.139977	0.326264
ref_bos_taurus_241029	A0A3Q1LK49_BOVIN	ITIH2	ITIH2	7108	96714	377	377	14	14	0.6	Inter-alpha-trypsin inhibitor heavy chain 2 OS=Bos taurus OX=9913 GN=ITIH2 PE=1 SV=1	0.0749878	0.326264
ref_bos_taurus_241029	A0A3Q1M442_BOVIN	TUBB1	TUBB1	7823	49955	357	357	14	14	1.78	Tubulin beta chain OS=Bos taurus OX=9913 GN=TUBB1 PE=3 SV=2	0.222464	0.326264
ref_bos_taurus_241029	F1MM86_BOVIN	C6	C6	2582	104469	108	108	14	14	0.5	Complement component C6 OS=Bos taurus OX=9913 GN=C6 PE=3 SV=2	0.0624898	0.326264
ref_bos_taurus_241029	A0AAA9RYV6_BOVIN	JCHAIN	JCHAIN	218390	18912	6195	6195	13	13	13.08	Joining chain of multimeric IgA and IgM OS=Bos taurus OX=9913 GN=JCHAIN PE=1 SV=1	1.63473	0.30296
ref_bos_taurus_241029	MBL2_BOVIN	MBL	MBL2	43482	26454	2069	2069	13	13	5.75	Mannose-binding protein C OS=Bos taurus OX=9913 GN=MBL PE=2 SV=1	0.718633	0.30296
ref_bos_taurus_241029	E1BFN6_BOVIN	DPYS	DPYS	6812	60056	320	320	13	13	1.02	Dihydropyrimidinase OS=Bos taurus OX=9913 GN=DPYS PE=1 SV=4	0.127479	0.30296
ref_bos_taurus_241029	PSA7_BOVIN	PSMA7	PSMA7	3657	27852	220	220	13	13	3.95	Proteasome subunit alpha type-7 OS=Bos taurus OX=9913 GN=PSMA7 PE=1 SV=1	0.49367	0.30296
ref_contaminants	Q05B55		IGKV2-30	134748	26574	5813	5813	12	12	3.79	TREMBL:Q05B55 (Bos taurus) Similar to Ig kappa chain C region	0.473673	0.279655
ref_bos_taurus_241029	HBB_BOVIN	HBB	HBB	25503	15944	1143	1143	12	12	9.71	Hemoglobin subunit beta OS=Bos taurus OX=9913 GN=HBB PE=1 SV=1	1.21355	0.279655
ref_bos_taurus_241029	A0AAA9S490_BOVIN	CLU	CLU	19448	50855	967	967	12	12	1.16	Clusterin OS=Bos taurus OX=9913 GN=CLU PE=1 SV=1	0.144976	0.279655
ref_bos_taurus_241029	A0AAA9U1C1_BOVIN	TFRC	TFRC	5897	89802	326	326	12	12	0.6	Transferrin receptor protein 1 OS=Bos taurus OX=9913 GN=TFRC PE=3 SV=1	0.0749878	0.279655
ref_bos_taurus_241029	A0AAA9TB88_BOVIN	OIT3	OIT3	5604	60538	229	229	12	12	0.82	Oncoprotein induced transcript 3 OS=Bos taurus OX=9913 GN=OIT3 PE=4 SV=1	0.102483	0.279655
ref_contaminants	Q2HJF0		LTF	2893	69138	197	197	12	12	0.76	TREMBL:Q2HJF0 (Bos taurus) Similar to Serotransferrin	0.0949846	0.279655
ref_bos_taurus_241029	A0A452DJ62_BOVIN	THBS4	THBS4	3722	105879	171	171	12	12	0.45	Thrombospondin 4 OS=Bos taurus OX=9913 GN=THBS4 PE=3 SV=1	0.0562409	0.279655
ref_bos_taurus_241029	A0AAA9RWG3_BOVIN	TPM2	TPM2	2877	39462	151	151	12	12	1.48	Tropomyosin beta chain OS=Bos taurus OX=9913 GN=TPM2 PE=3 SV=1	0.18497	0.279655
ref_bos_taurus_241029	A0A3Q1NGQ6_BOVIN	ALDOA	ALDOA	2908	45080	114	114	12	12	1.54	Fructose-bisphosphate aldolase OS=Bos taurus OX=9913 GN=ALDOA PE=1 SV=1	0.192469	0.279655
ref_bos_taurus_241029	A0A3Q1LX97_BOVIN	CKM	CKM	2790	47581	103	103	12	12	1.27	Creatine kinase M-type OS=Bos taurus OX=9913 GN=CKM PE=1 SV=2	0.158724	0.279655
ref_bos_taurus_241029	A0A3Q1LMG1_BOVIN	ALDOA	ALDOA	2163	39334	96	96	12	12	1.91	Fructose-bisphosphate aldolase OS=Bos taurus OX=9913 GN=ALDOA PE=1 SV=2	0.238711	0.279655
ref_contaminants	Q1RMN8		IGLL5	185372	24521	5464	5464	11	11	6.78	TREMBL:Q1RMN8 (Bos taurus) Similar to Immunoglobulin lambda-like polypeptide 1	0.847362	0.256351
ref_bos_taurus_241029	A0A3Q1MHR7_BOVIN	LOC787904	DMBT1	103545	49455	4027	4027	11	11	3.56	SRCR domain-containing protein OS=Bos taurus OX=9913 GN=LOC787904 PE=4 SV=2	0.444928	0.256351
ref_bos_taurus_241029	Q1RMN9_BOVIN	LOC510860	C4BPA	34374	21982	1644	1644	11	11	3.38	C4b-binding protein alpha-like OS=Bos taurus OX=9913 GN=LOC510860 PE=2 SV=1	0.422431	0.256351
ref_bos_taurus_241029	A0A3Q1LPG0_BOVIN		IGHG3	10681	43961	700	700	11	11	1.6	Ig-like domain-containing protein OS=Bos taurus OX=9913 PE=1 SV=2	0.199968	0.256351
ref_bos_taurus_241029	A0AAF6YR36_BOVIN	CKMT1A	CKMT1A	10574	47493	438	438	11	11	1.14	Creatine kinase U-type, mitochondrial OS=Bos taurus OX=9913 GN=CKMT1A PE=3 SV=1	0.142477	0.256351
ref_bos_taurus_241029	A0A3Q1N2E0_BOVIN	HPX	HPX	4090	50414	232	232	11	11	1.17	Hemopexin OS=Bos taurus OX=9913 GN=HPX PE=4 SV=2	0.146226	0.256351
ref_bos_taurus_241029	A0A3Q1LVC7_BOVIN	EZR	EZR	3397	78703	210	210	11	11	0.53	Ezrin OS=Bos taurus OX=9913 GN=EZR PE=1 SV=1	0.0662392	0.256351
ref_bos_taurus_241029	A0A3Q1MWC7_BOVIN	ME1	ME1	1767	63347	169	169	11	11	0.69	Malic enzyme OS=Bos taurus OX=9913 GN=ME1 PE=3 SV=1	0.086236	0.256351
ref_bos_taurus_241029	A0A3Q1MAJ8_BOVIN	ACTN4	ACTN4	2845	107250	140	140	11	11	0.36	Alpha-actinin-4 OS=Bos taurus OX=9913 GN=ACTN4 PE=1 SV=2	0.0449927	0.256351
ref_bos_taurus_241029	A0A3Q1NGC5_BOVIN	PEPD	PEPD	2476	57851	139	139	11	11	0.77	Xaa-Pro dipeptidase OS=Bos taurus OX=9913 GN=PEPD PE=3 SV=2	0.0962344	0.256351
ref_bos_taurus_241029	TPM1_BOVIN	TPM1	TPM1	2547	32675	120	120	11	11	1.73	Tropomyosin alpha-1 chain OS=Bos taurus OX=9913 GN=TPM1 PE=2 SV=1	0.216215	0.256351
ref_bos_taurus_241029	A0A3Q1LKB9_BOVIN	CPB2	CPB2	679	44219	35	35	11	11	1.26	Carboxypeptidase B2 OS=Bos taurus OX=9913 GN=CPB2 PE=3 SV=1	0.157474	0.256351
ref_bos_taurus_241029	A0A140T8A5_BOVIN	IDH1	IDH1	428	46729	17	17	11	11	1.03	Isocitrate dehydrogenase [NADP] OS=Bos taurus OX=9913 GN=IDH1 PE=1 SV=1	0.128729	0.256351
ref_bos_taurus_241029	F1MTW5_BOVIN	MBL1	MBL2	5499	26277	327	327	10	10	2.09	Liver mannan-binding lectin OS=Bos taurus OX=9913 GN=MBL1 PE=2 SV=1	0.261208	0.233046
ref_bos_taurus_241029	A0AAA9T839_BOVIN	LOC100336868	CFH	6454	79113	300	300	10	10	0.58	Sushi domain-containing protein OS=Bos taurus OX=9913 GN=LOC100336868 PE=4 SV=1	0.0724882	0.233046
ref_bos_taurus_241029	PTX3_BOVIN	PTX3	PTX3	2378	41994	209	209	10	10	1.04	Pentraxin-related protein PTX3 OS=Bos taurus OX=9913 GN=PTX3 PE=2 SV=1	0.129979	0.233046
ref_bos_taurus_241029	MYL1_BOVIN	MYL1	MYL1	2629	20919	144	144	10	10	3.1	Myosin light chain 1/3, skeletal muscle isoform OS=Bos taurus OX=9913 GN=MYL1 PE=2 SV=1	0.387437	0.233046
ref_bos_taurus_241029	F1MX87_BOVIN	C8A	C8A	3407	66234	125	125	10	10	0.58	Complement C8 alpha chain OS=Bos taurus OX=9913 GN=C8A PE=3 SV=1	0.0724882	0.233046
ref_bos_taurus_241029	AMPL_BOVIN	LAP3	LAP3	1809	56254	100	100	10	10	0.71	Cytosol aminopeptidase OS=Bos taurus OX=9913 GN=LAP3 PE=1 SV=3	0.0887356	0.233046
ref_bos_taurus_241029	A0AAA9S4D6_BOVIN		TPM3	852	29526	82	82	10	10	1.74	Tropomyosin alpha-3 chain OS=Bos taurus OX=9913 PE=3 SV=1	0.217465	0.233046
ref_bos_taurus_241029	A0A3Q1M944_BOVIN	COLEC11	COLEC11	19964	28531	743	743	9	9	2.15	Collectin-11 OS=Bos taurus OX=9913 GN=COLEC11 PE=3 SV=1	0.268706	0.209741
ref_bos_taurus_241029	HSPB1_BOVIN	HSPB1	HSPB1	9018	22379	453	453	9	9	2.27	Heat shock protein beta-1 OS=Bos taurus OX=9913 GN=HSPB1 PE=2 SV=1	0.283704	0.209741
ref_bos_taurus_241029	A0AAA9SNX5_BOVIN	APOC3	APOC3	12881	13877	431	431	9	9	7.06	Apolipoprotein C-III OS=Bos taurus OX=9913 GN=APOC3 PE=3 SV=1	0.882357	0.209741
ref_bos_taurus_241029	A0AAF6YU11_BOVIN	PSMA6	PSMA6	9179	28119	399	399	9	9	1.88	Proteasome subunit alpha type OS=Bos taurus OX=9913 GN=PSMA6 PE=3 SV=1	0.234962	0.209741
ref_bos_taurus_241029	A0AAF6YQA7_BOVIN	PSMA1	PSMA1	9570	31046	291	291	9	9	1.87	Proteasome subunit alpha type OS=Bos taurus OX=9913 GN=PSMA1 PE=3 SV=1	0.233712	0.209741
ref_bos_taurus_241029	A0AAA9SUT3_BOVIN	MASP1	MASP1	4892	80280	284	284	9	9	0.4	MBL associated serine protease 1 OS=Bos taurus OX=9913 GN=MASP1 PE=4 SV=1	0.0499919	0.209741
ref_bos_taurus_241029	A0AAA9RZG4_BOVIN	BLMH	BLMH	3310	48136	205	205	9	9	0.65	Bleomycin hydrolase OS=Bos taurus OX=9913 GN=BLMH PE=3 SV=1	0.0812368	0.209741
ref_bos_taurus_241029	PRDX2_BOVIN	PRDX2	PRDX2	3801	21932	203	203	9	9	2.35	Peroxiredoxin-2 OS=Bos taurus OX=9913 GN=PRDX2 PE=2 SV=1	0.293702	0.209741
ref_bos_taurus_241029	A0A452DIH7_BOVIN	TUBA4A	TUBA4A	2760	49449	194	194	9	9	0.95	Tubulin alpha chain OS=Bos taurus OX=9913 GN=TUBA4A PE=3 SV=1	0.118731	0.209741
ref_bos_taurus_241029	A0A3Q1M010_BOVIN	UGP2	UGP2	2231	55807	180	180	9	9	0.62	UTP--glucose-1-phosphate uridylyltransferase OS=Bos taurus OX=9913 GN=UGP2 PE=1 SV=2	0.0774874	0.209741
ref_bos_taurus_241029	MYOC_BOVIN	MYOC	MYOC	2426	54853	127	127	9	9	0.64	Myocilin OS=Bos taurus OX=9913 GN=MYOC PE=2 SV=1	0.079987	0.209741
ref_bos_taurus_241029	A0AAA9TYN5_BOVIN	RELN	RELN	2107	388766	100	100	9	9	0.07	Reelin OS=Bos taurus OX=9913 GN=RELN PE=3 SV=1	0.00874858	0.209741
ref_bos_taurus_241029	A0AAA9T8W2_BOVIN	TPM4	TPM4	976	26325	97	97	9	9	1.76	Tropomyosin 4 OS=Bos taurus OX=9913 GN=TPM4 PE=3 SV=1	0.219964	0.209741
ref_bos_taurus_241029	A0AAF7ATF7_BOVIN	ASS1	ASS1	927	46944	85	85	9	9	0.78	Argininosuccinate synthase OS=Bos taurus OX=9913 GN=ASS1 PE=3 SV=1	0.0974842	0.209741
ref_bos_taurus_241029	A0AAA9RYT0_BOVIN	CLTC	CLTC	1425	191582	84	84	9	9	0.15	Clathrin heavy chain OS=Bos taurus OX=9913 GN=CLTC PE=3 SV=1	0.018747	0.209741
ref_bos_taurus_241029	A0A452DI66_BOVIN	F2	F2	1798	71071	71	71	9	9	0.47	Prothrombin OS=Bos taurus OX=9913 GN=F2 PE=4 SV=2	0.0587405	0.209741
ref_bos_taurus_241029	A0A3Q1M7S1_BOVIN	FBN1	FBN1	575	323875	36	36	9	9	0.1	Fibrillin 1 OS=Bos taurus OX=9913 GN=FBN1 PE=3 SV=1	0.012498	0.209741
ref_bos_taurus_241029	A0A3Q1M458_BOVIN	LOC104968484	IGHV4-59	53591	15181	1662	1662	8	8	4.59	Ig-like domain-containing protein OS=Bos taurus OX=9913 GN=LOC104968484 PE=4 SV=2	0.573657	0.186437
ref_bos_taurus_241029	A0AAF6YXN2_BOVIN	APOC3	APOC3	12483	10556	407	407	8	8	7.7	Apolipoprotein C-III OS=Bos taurus OX=9913 GN=APOC3 PE=3 SV=1	0.962344	0.186437
ref_bos_taurus_241029	A0AAA9SG32_BOVIN	KCTD12	KCTD12	10828	35701	373	373	8	8	1.12	Potassium channel tetramerization domain containing 12 OS=Bos taurus OX=9913 GN=KCTD12 PE=1 SV=1	0.139977	0.186437
ref_bos_taurus_241029	COR1A_BOVIN	CORO1A	CORO1A	7287	50947	292	292	8	8	0.7	Coronin-1A OS=Bos taurus OX=9913 GN=CORO1A PE=1 SV=3	0.0874858	0.186437
ref_bos_taurus_241029	A0A3Q1LVM5_BOVIN	ITIH1	ITIH1	3163	101588	192	192	8	8	0.27	Inter-alpha-trypsin inhibitor heavy chain H1 OS=Bos taurus OX=9913 GN=ITIH1 PE=3 SV=2	0.0337445	0.186437
ref_bos_taurus_241029	NADC_BOVIN	QPRT	QPRT	2133	31131	180	180	8	8	1.15	Nicotinate-nucleotide pyrophosphorylase [carboxylating] OS=Bos taurus OX=9913 GN=QPRT PE=2 SV=1	0.143727	0.186437
ref_bos_taurus_241029	A0A3Q1M3Z8_BOVIN	QPRT	QPRT	1824	31805	154	154	8	8	1.11	Nicotinate-nucleotide pyrophosphorylase [carboxylating] OS=Bos taurus OX=9913 GN=QPRT PE=3 SV=1	0.138727	0.186437
ref_bos_taurus_241029	A1AG_BOVIN	ORM1	ORM1	3685	23168	141	141	8	8	1.77	Alpha-1-acid glycoprotein OS=Bos taurus OX=9913 GN=ORM1 PE=2 SV=1	0.221214	0.186437
ref_bos_taurus_241029	A0A140T871_BOVIN	GLUD1	GLUD1	2364	61592	110	110	8	8	0.48	Glutamate dehydrogenase 1, mitochondrial OS=Bos taurus OX=9913 GN=GLUD1 PE=1 SV=1	0.0599903	0.186437
ref_bos_taurus_241029	A0A3Q1LRP5_BOVIN	CFB	CFB	2558	81409	96	96	8	8	0.35	Complement factor B OS=Bos taurus OX=9913 GN=CFB PE=1 SV=1	0.0437429	0.186437
ref_bos_taurus_241029	SAHH_BOVIN	AHCY	AHCY	876	47607	86	86	8	8	0.66	Adenosylhomocysteinase OS=Bos taurus OX=9913 GN=AHCY PE=2 SV=3	0.0824866	0.186437
ref_bos_taurus_241029	TBB5_BOVIN	TUBB5	TUBB	924	49639	67	67	8	8	0.72	Tubulin beta-5 chain OS=Bos taurus OX=9913 GN=TUBB5 PE=1 SV=1	0.0899854	0.186437
ref_bos_taurus_241029	A0AAA9TTX1_BOVIN	ITGA2B	ITGA2B	1112	103288	62	62	8	8	0.26	Integrin subunit alpha 2b OS=Bos taurus OX=9913 GN=ITGA2B PE=3 SV=1	0.0324947	0.186437
ref_bos_taurus_241029	A0AAA9SCV8_BOVIN	ITGB3	ITGB3	1767	89525	61	61	8	8	0.31	Integrin beta OS=Bos taurus OX=9913 GN=ITGB3 PE=3 SV=1	0.0387437	0.186437
ref_bos_taurus_241029	A0AAA9RUT9_BOVIN	CORO1C	CORO1C	446	55795	34	34	8	8	0.54	Coronin OS=Bos taurus OX=9913 GN=CORO1C PE=3 SV=1	0.067489	0.186437
ref_bos_taurus_241029	A0A452DJW7_BOVIN	MYL11	MYL11	395	18842	25	25	8	8	2.47	Fast skeletal myosin light chain 2 OS=Bos taurus OX=9913 GN=MYL11 PE=4 SV=1	0.3087	0.186437
ref_bos_taurus_241029	A0A3Q1LIB4_BOVIN	VCL	VCL	158	111079	14	14	8	8	0.24	Vinculin OS=Bos taurus OX=9913 GN=VCL PE=1 SV=1	0.0299951	0.186437
ref_bos_taurus_241029	A0AAA9TYE7_BOVIN		IGLC1	97225	11266	3180	3180	7	7	6.71	Ig-like domain-containing protein OS=Bos taurus OX=9913 PE=4 SV=1	0.838614	0.163132
ref_bos_taurus_241029	A0A3Q1M667_BOVIN		IGHV4-39	27289	23152	1000	1000	7	7	2.15	Ig-like domain-containing protein OS=Bos taurus OX=9913 PE=4 SV=2	0.268706	0.163132
ref_bos_taurus_241029	A0AAA9TX29_BOVIN	ADIPOQ	ADIPOQ	9126	26845	647	647	7	7	1.42	Adiponectin, C1Q and collagen domain containing OS=Bos taurus OX=9913 GN=ADIPOQ PE=4 SV=1	0.177471	0.163132
ref_bos_taurus_241029	G3N148_BOVIN		IGHV4-39	6740	13157	508	508	7	7	4.75	Ig-like domain-containing protein OS=Bos taurus OX=9913 PE=4 SV=2	0.593654	0.163132
ref_bos_taurus_241029	TTHY_BOVIN	TTR	TTR	9242	15717	363	363	7	7	2.65	Transthyretin OS=Bos taurus OX=9913 GN=TTR PE=1 SV=1	0.331196	0.163132
ref_bos_taurus_241029	F6PWN7_BOVIN	SHBG	SHBG	8492	45965	353	353	7	7	0.58	Sex hormone-binding globulin OS=Bos taurus OX=9913 GN=SHBG PE=4 SV=1	0.0724882	0.163132
ref_bos_taurus_241029	A0A3Q1MJT2_BOVIN	A1BG	A1BG	7670	54178	311	311	7	7	0.48	Alpha-1-B glycoprotein OS=Bos taurus OX=9913 GN=A1BG PE=4 SV=2	0.0599903	0.163132
ref_bos_taurus_241029	PSA4_BOVIN	PSMA4	PSMA4	3779	29465	272	272	7	7	1.25	Proteasome subunit alpha type-4 OS=Bos taurus OX=9913 GN=PSMA4 PE=1 SV=1	0.156225	0.163132
ref_bos_taurus_241029	PGCA_BOVIN	ACAN	ACAN	2743	246211	153	153	7	7	0.09	Aggrecan core protein OS=Bos taurus OX=9913 GN=ACAN PE=1 SV=3	0.0112482	0.163132
ref_bos_taurus_241029	A0A3Q1MGB8_BOVIN	AMBP	AMBP	3105	39312	143	143	7	7	0.7	Protein AMBP OS=Bos taurus OX=9913 GN=AMBP PE=3 SV=2	0.0874858	0.163132
ref_bos_taurus_241029	A0AAA9TZS7_BOVIN		FTL	2575	19786	135	135	7	7	2.29	Ferritin OS=Bos taurus OX=9913 PE=3 SV=1	0.286203	0.163132
ref_bos_taurus_241029	A0AAF6YYN3_BOVIN		HSPA1B	2734	68979	134	134	7	7	0.36	Uncharacterized protein OS=Bos taurus OX=9913 PE=3 SV=1	0.0449927	0.163132
ref_bos_taurus_241029	E1BIM6_BOVIN	NPTX1	NPTX1	2239	47189	133	133	7	7	0.66	Neuronal pentraxin 1 OS=Bos taurus OX=9913 GN=NPTX1 PE=4 SV=1	0.0824866	0.163132
ref_bos_taurus_241029	A1AT_BOVIN	SERPINA1	SERPINA1	2161	46075	129	129	7	7	0.58	Alpha-1-antiproteinase OS=Bos taurus OX=9913 GN=SERPINA1 PE=1 SV=1	0.0724882	0.163132
ref_bos_taurus_241029	BASP1_BOVIN	BASP1	BASP1	1909	22997	97	97	7	7	1.46	Brain acid soluble protein 1 OS=Bos taurus OX=9913 GN=BASP1 PE=1 SV=3	0.18247	0.163132
ref_bos_taurus_241029	A0A3Q1MFI5_BOVIN	DPYSL2	DPYSL2	1322	73489	88	88	7	7	0.33	Dihydropyrimidinase-related protein 2 OS=Bos taurus OX=9913 GN=DPYSL2 PE=1 SV=1	0.0412433	0.163132
ref_bos_taurus_241029	A0A452DIC9_BOVIN	GNPDA2	GNPDA2	1644	38235	84	84	7	7	0.73	Glucosamine-6-phosphate isomerase OS=Bos taurus OX=9913 GN=GNPDA2 PE=3 SV=1	0.0912352	0.163132
ref_bos_taurus_241029	A0AAA9RXQ2_BOVIN	PKM	PKM	1508	58023	80	80	7	7	0.44	Pyruvate kinase OS=Bos taurus OX=9913 GN=PKM PE=1 SV=1	0.0549911	0.163132
ref_bos_taurus_241029	A0A3Q1LKF1_BOVIN	CAT	CAT	1229	59942	71	71	7	7	0.5	Catalase OS=Bos taurus OX=9913 GN=CAT PE=1 SV=1	0.0624898	0.163132
ref_bos_taurus_241029	A0A3Q1LWS8_BOVIN	ACTN2	ACTN2	1384	102603	65	65	7	7	0.23	Actinin alpha 2 OS=Bos taurus OX=9913 GN=ACTN2 PE=3 SV=2	0.0287453	0.163132
ref_bos_taurus_241029	A0A452DI85_BOVIN	HSP90AA1	HSP90AA1	1144	84668	64	64	7	7	0.28	Heat shock protein HSP 90-alpha OS=Bos taurus OX=9913 GN=HSP90AA1 PE=3 SV=1	0.0349943	0.163132
ref_bos_taurus_241029	F6RQC9_BOVIN	GNAI2	GNAI2	703	48834	54	54	7	7	0.54	Guanine nucleotide-binding protein G(i) subunit alpha-2 OS=Bos taurus OX=9913 GN=GNAI2 PE=3 SV=1	0.067489	0.163132
ref_bos_taurus_241029	COF1_BOVIN	CFL1	CFL1	701	18507	50	50	7	7	2.55	Cofilin-1 OS=Bos taurus OX=9913 GN=CFL1 PE=2 SV=3	0.318698	0.163132
ref_bos_taurus_241029	A0AAA9SHY4_BOVIN	F8	F8	624	258952	36	36	7	7	0.09	Coagulation factor VIII OS=Bos taurus OX=9913 GN=F8 PE=3 SV=1	0.0112482	0.163132
ref_bos_taurus_241029	A0AAA9TV97_BOVIN	SVEP1	SVEP1	468	368633	36	36	7	7	0.06	Sushi, von Willebrand factor type A, EGF and pentraxin domain containing 1 OS=Bos taurus OX=9913 GN=SVEP1 PE=4 SV=1	0.00749878	0.163132
ref_bos_taurus_241029	A0A3Q1MSB2_BOVIN	AKAP12	AKAP12	622	185720	26	26	7	7	0.12	A-kinase anchoring protein 12 OS=Bos taurus OX=9913 GN=AKAP12 PE=1 SV=1	0.0149976	0.163132
ref_bos_taurus_241029	F1MJQ3_BOVIN		AMY2B	246	56920	26	26	7	7	0.45	Alpha-amylase OS=Bos taurus OX=9913 PE=3 SV=2	0.0562409	0.163132
ref_bos_taurus_241029	A0A3Q1LV98_BOVIN	FLNC	FLNC	187	290310	12	12	7	7	0.08	Filamin C OS=Bos taurus OX=9913 GN=FLNC PE=1 SV=1	0.00999838	0.163132
ref_contaminants	P20930		FLG	276	434922	9	9	7	7	0.05	SWISS-PROT:P20930 Tax_Id=9606 Gene_Symbol=FLG Filaggrin	0.00624898	0.163132
ref_bos_taurus_241029	F6RQN4_BOVIN	C1QTNF3	C1QTNF3	16123	34931	1012	1012	6	6	0.98	C1q and TNF related 3 OS=Bos taurus OX=9913 GN=C1QTNF3 PE=4 SV=1	0.12248	0.139828
ref_bos_taurus_241029	A0AAA9SDV9_BOVIN		HBA1	14639	18386	975	975	6	6	1.6	Globin domain-containing protein OS=Bos taurus OX=9913 PE=3 SV=1	0.199968	0.139828
ref_bos_taurus_241029	A0AAA9SKR8_BOVIN		IGHV4-38-2	25756	10450	964	964	6	6	5.76	Ig-like domain-containing protein OS=Bos taurus OX=9913 PE=4 SV=1	0.719883	0.139828
ref_bos_taurus_241029	G3N1H5_BOVIN		IGHV4-39	7151	18141	515	515	6	6	3.3	Ig-like domain-containing protein OS=Bos taurus OX=9913 PE=4 SV=2	0.412433	0.139828
ref_bos_taurus_241029	A0AAA9TB31_BOVIN		C1R	7924	27702	441	441	6	6	0.9	Peptidase S1 domain-containing protein OS=Bos taurus OX=9913 PE=4 SV=1	0.112482	0.139828
ref_bos_taurus_241029	A0AAA9SHI3_BOVIN		IGHV4-59	5842	20389	437	437	6	6	1.74	Ig-like domain-containing protein OS=Bos taurus OX=9913 PE=4 SV=1	0.217465	0.139828
ref_bos_taurus_241029	A0A3Q1N535_BOVIN		SERPINA3	1891	51414	223	223	6	6	0.51	Serpin domain-containing protein OS=Bos taurus OX=9913 PE=3 SV=1	0.0637396	0.139828
ref_bos_taurus_241029	PSA5_BOVIN	PSMA5	PSMA5	4408	26394	206	206	6	6	0.96	Proteasome subunit alpha type-5 OS=Bos taurus OX=9913 GN=PSMA5 PE=1 SV=1	0.119981	0.139828
ref_bos_taurus_241029	A0A452DJA9_BOVIN		SERPINA3	963	46313	116	116	6	6	0.57	Serpin domain-containing protein OS=Bos taurus OX=9913 PE=1 SV=2	0.0712384	0.139828
ref_bos_taurus_241029	SAMP_BOVIN	APCS	APCS	2297	25167	108	108	6	6	1.03	Serum amyloid P-component OS=Bos taurus OX=9913 GN=APCS PE=2 SV=1	0.128729	0.139828
ref_bos_taurus_241029	A0A3S5ZPN1_BOVIN	ANGPTL6	ANGPTL6	2285	51098	103	103	6	6	0.42	Angiopoietin like 6 OS=Bos taurus OX=9913 GN=ANGPTL6 PE=2 SV=1	0.0524915	0.139828
ref_bos_taurus_241029	1433Z_BOVIN	YWHAZ	YWHAZ	3230	27728	80	80	6	6	0.9	14-3-3 protein zeta/delta OS=Bos taurus OX=9913 GN=YWHAZ PE=1 SV=1	0.112482	0.139828
ref_bos_taurus_241029	TBB4B_BOVIN	TUBB4B	TUBB4B	793	49799	57	57	6	6	0.44	Tubulin beta-4B chain OS=Bos taurus OX=9913 GN=TUBB4B PE=1 SV=1	0.0549911	0.139828
ref_bos_taurus_241029	A0A452DIS2_BOVIN	ITGB1	ITGB1	830	88167	54	54	6	6	0.23	Integrin beta OS=Bos taurus OX=9913 GN=ITGB1 PE=3 SV=1	0.0287453	0.139828
ref_bos_taurus_241029	A0A452DI31_BOVIN	ENO3	ENO3	688	48280	32	32	6	6	0.55	Beta-enolase OS=Bos taurus OX=9913 GN=ENO3 PE=3 SV=1	0.0687388	0.139828
ref_bos_taurus_241029	A0AAA9SYF1_BOVIN	LRG1	LRG1	318	38435	25	25	6	6	0.6	Leucine rich alpha-2-glycoprotein 1 OS=Bos taurus OX=9913 GN=LRG1 PE=1 SV=1	0.0749878	0.139828
ref_bos_taurus_241029	A8E4P3_BOVIN	STOM	STOM	200	31268	17	17	6	6	0.77	STOM protein OS=Bos taurus OX=9913 GN=STOM PE=1 SV=1	0.0962344	0.139828
ref_bos_taurus_241029	A0A3Q1LUE9_BOVIN		IGLV1-40	82865	16290	3028	3028	5	5	4.98	Ig-like domain-containing protein OS=Bos taurus OX=9913 PE=1 SV=2	0.622399	0.116523
ref_bos_taurus_241029	A0AAA9RTY1_BOVIN	CD9	CD9	5463	29678	256	256	5	5	0.65	Tetraspanin OS=Bos taurus OX=9913 GN=CD9 PE=3 SV=1	0.0812368	0.116523
ref_contaminants	A2I7N1		SERPINA3-5	1836	46368	221	221	5	5	0.47	TREMBL:A2I7N1 (Bos taurus) SERPINA3-5	0.0587405	0.116523
ref_bos_taurus_241029	A5D7L1_BOVIN	CLEC11A	CLEC11A	3827	35593	192	192	5	5	0.52	C-type lectin domain containing 11A OS=Bos taurus OX=9913 GN=CLEC11A PE=2 SV=1	0.0649894	0.116523
ref_bos_taurus_241029	A0A452DHV9_BOVIN	PSMB2	PSMB2	1417	21973	185	185	5	5	1.56	Proteasome subunit beta OS=Bos taurus OX=9913 GN=PSMB2 PE=1 SV=1	0.194968	0.116523
ref_bos_taurus_241029	A0A3Q1M8J9_BOVIN	GAPDH	GAPDH	4299	35553	172	172	5	5	0.66	Glyceraldehyde-3-phosphate dehydrogenase OS=Bos taurus OX=9913 GN=GAPDH PE=3 SV=2	0.0824866	0.116523
ref_bos_taurus_241029	APOC4_BOVIN	APOC4	APOC4	2282	14428	168	168	5	5	3.09	Apolipoprotein C-IV OS=Bos taurus OX=9913 GN=APOC4 PE=2 SV=1	0.386187	0.116523
ref_bos_taurus_241029	A0A3Q1N4M0_BOVIN	SBSN	SBSN	2087	51294	150	150	5	5	0.34	Suprabasin OS=Bos taurus OX=9913 GN=SBSN PE=4 SV=2	0.0424931	0.116523
ref_contaminants	A2I7N3		SERPINA3-7	1113	46912	142	142	5	5	0.38	TREMBL:A2I7N3	0.0474923	0.116523
ref_bos_taurus_241029	A0A3Q1LVU1_BOVIN	FTH1	FTH1	728	25923	124	124	5	5	0.77	Ferritin OS=Bos taurus OX=9913 GN=FTH1 PE=3 SV=2	0.0962344	0.116523
ref_bos_taurus_241029	A0A3Q1LX83_BOVIN		PSMA2	1259	31559	120	120	5	5	0.6	Proteasome subunit alpha type OS=Bos taurus OX=9913 PE=3 SV=2	0.0749878	0.116523
ref_bos_taurus_241029	A0A3Q1LXP4_BOVIN	APOH	APOH	1834	38220	101	101	5	5	0.48	Beta-2-glycoprotein 1 OS=Bos taurus OX=9913 GN=APOH PE=4 SV=2	0.0599903	0.116523
ref_bos_taurus_241029	DHB14_BOVIN	HSD17B14	HSD17B14	1542	28404	100	100	5	5	0.69	17-beta-hydroxysteroid dehydrogenase 14 OS=Bos taurus OX=9913 GN=HSD17B14 PE=2 SV=1	0.086236	0.116523
ref_bos_taurus_241029	A0A3Q1LMS5_BOVIN	HSPA8	HSPA8	1239	72212	93	93	5	5	0.23	Heat shock cognate 71 kDa protein OS=Bos taurus OX=9913 GN=HSPA8 PE=3 SV=2	0.0287453	0.116523
ref_bos_taurus_241029	A0A3Q1M2R9_BOVIN	CFP	CFP	1520	45212	91	91	5	5	0.49	Complement factor properdin OS=Bos taurus OX=9913 GN=CFP PE=4 SV=2	0.06124	0.116523
ref_contaminants	Q3ZBS7		VTN	628	54065	86	86	5	5	0.32	TREMBL:Q3ZBS7 (Bos taurus) Vitronectin	0.0399935	0.116523
ref_bos_taurus_241029	A0AAA9TLM1_BOVIN	PSMB1	PSMB1	1463	22393	85	85	5	5	0.93	Proteasome 20S subunit beta 1 OS=Bos taurus OX=9913 GN=PSMB1 PE=4 SV=1	0.116231	0.116523
ref_bos_taurus_241029	A0A140T843_BOVIN	APOH	APOH	1374	37947	77	77	5	5	0.48	Beta-2-glycoprotein 1 OS=Bos taurus OX=9913 GN=APOH PE=4 SV=2	0.0599903	0.116523
ref_bos_taurus_241029	A0A3Q1LZ09_BOVIN	ITIH4	ITIH4	1779	96869	77	77	5	5	0.17	Inter-alpha-trypsin inhibitor heavy chain 4 OS=Bos taurus OX=9913 GN=ITIH4 PE=3 SV=2	0.0212465	0.116523
ref_bos_taurus_241029	QOR_BOVIN	CRYZ	CRYZ	1771	35361	74	74	5	5	0.52	Zeta-crystallin OS=Bos taurus OX=9913 GN=CRYZ PE=2 SV=2	0.0649894	0.116523
ref_bos_taurus_241029	A0AAA9S5A4_BOVIN	PYGB	PYGB	1512	97624	70	70	5	5	0.17	Alpha-1,4 glucan phosphorylase OS=Bos taurus OX=9913 GN=PYGB PE=3 SV=1	0.0212465	0.116523
ref_bos_taurus_241029	PSB5_BOVIN	PSMB5	PSMB5	1208	28591	65	65	5	5	0.68	Proteasome subunit beta type-5 OS=Bos taurus OX=9913 GN=PSMB5 PE=1 SV=1	0.0849862	0.116523
ref_bos_taurus_241029	A0AAA9STX2_BOVIN	GNPDA1	GNPDA1	1272	35364	63	63	5	5	0.52	Glucosamine-6-phosphate isomerase OS=Bos taurus OX=9913 GN=GNPDA1 PE=3 SV=1	0.0649894	0.116523
ref_bos_taurus_241029	A0AAA9RYS0_BOVIN	GPX3	GPX3	851	24101	53	53	5	5	0.85	Glutathione peroxidase OS=Bos taurus OX=9913 GN=GPX3 PE=3 SV=1	0.106233	0.116523
ref_bos_taurus_241029	A0A3Q1MEK3_BOVIN	NCAM1	NCAM1	968	93914	49	49	5	5	0.17	Neural cell adhesion molecule 1 OS=Bos taurus OX=9913 GN=NCAM1 PE=4 SV=2	0.0212465	0.116523
ref_bos_taurus_241029	A0A3Q1LXW3_BOVIN	COL6A5	COL6A5	792	286953	49	49	5	5	0.05	Collagen type VI alpha 5 chain OS=Bos taurus OX=9913 GN=COL6A5 PE=3 SV=2	0.00624898	0.116523
ref_bos_taurus_241029	A0A3Q1M1V7_BOVIN	FCN1	FCN1	808	34246	45	45	5	5	0.69	Ficolin 1 OS=Bos taurus OX=9913 GN=FCN1 PE=3 SV=1	0.086236	0.116523
ref_bos_taurus_241029	VASP_BOVIN	VASP	VASP	790	40438	42	42	5	5	0.45	Vasodilator-stimulated phosphoprotein OS=Bos taurus OX=9913 GN=VASP PE=2 SV=3	0.0562409	0.116523
ref_bos_taurus_241029	A0AAA9T2H6_BOVIN	CCT3	CCT3	519	56447	33	33	5	5	0.31	T-complex protein 1 subunit gamma OS=Bos taurus OX=9913 GN=CCT3 PE=1 SV=1	0.0387437	0.116523
ref_bos_taurus_241029	A0A3Q1LW10_BOVIN	PRDX4	PRDX4	315	32182	33	33	5	5	0.59	thioredoxin-dependent peroxiredoxin OS=Bos taurus OX=9913 GN=PRDX4 PE=3 SV=2	0.073738	0.116523
ref_bos_taurus_241029	A0A452DIX3_BOVIN	TPI1	TPI1	659	30558	28	28	5	5	0.63	Triosephosphate isomerase OS=Bos taurus OX=9913 GN=TPI1 PE=3 SV=1	0.0787372	0.116523
ref_bos_taurus_241029	A0A3Q1MU98_BOVIN	C9	C9	355	57363	28	28	5	5	0.3	Complement component C9 OS=Bos taurus OX=9913 GN=C9 PE=1 SV=1	0.0374939	0.116523
ref_bos_taurus_241029	A0A3Q1LUD3_BOVIN	DPYD	DPYD	435	109040	27	27	5	5	0.15	Dihydropyrimidine dehydrogenase [NADP(+)] OS=Bos taurus OX=9913 GN=DPYD PE=3 SV=1	0.018747	0.116523
ref_bos_taurus_241029	A0AAA9S030_BOVIN	USO1	USO1	434	103817	27	27	5	5	0.16	General vesicular transport factor p115 OS=Bos taurus OX=9913 GN=USO1 PE=1 SV=1	0.0199968	0.116523
ref_bos_taurus_241029	A0A3Q1LZ80_BOVIN	PKLR	PKLR	422	58634	26	26	5	5	0.29	Pyruvate kinase OS=Bos taurus OX=9913 GN=PKLR PE=3 SV=1	0.0362441	0.116523
ref_bos_taurus_241029	A0A3Q1NJ70_BOVIN	PFKP	PFKP	251	91417	25	25	5	5	0.18	ATP-dependent 6-phosphofructokinase OS=Bos taurus OX=9913 GN=PFKP PE=3 SV=2	0.0224963	0.116523
ref_bos_taurus_241029	F1MSZ6_BOVIN	SERPINC1	SERPINC1	281	52407	24	24	5	5	0.33	Antithrombin-III OS=Bos taurus OX=9913 GN=SERPINC1 PE=3 SV=3	0.0412433	0.116523
ref_bos_taurus_241029	A0AAA9RYR2_BOVIN	TNN	TNN	413	133346	23	23	5	5	0.12	Tenascin N OS=Bos taurus OX=9913 GN=TNN PE=3 SV=1	0.0149976	0.116523
ref_bos_taurus_241029	A0A3Q1MR36_BOVIN	SLC4A1	SLC4A1	124	100936	17	17	5	5	0.16	Anion exchange protein OS=Bos taurus OX=9913 GN=SLC4A1 PE=3 SV=1	0.0199968	0.116523
ref_bos_taurus_241029	A7E3W4_BOVIN	TKT	TKT	217	64834	15	15	5	5	0.26	transketolase OS=Bos taurus OX=9913 GN=TKT PE=1 SV=1	0.0324947	0.116523
ref_bos_taurus_241029	A0AAA9TIS1_BOVIN	TNN	TNN	220	143072	14	14	5	5	0.11	Tenascin N OS=Bos taurus OX=9913 GN=TNN PE=3 SV=1	0.0137478	0.116523
ref_bos_taurus_241029	A0AAA9RYR4_BOVIN	CTSC	CTSC	355	47205	14	14	5	5	0.37	dipeptidyl-peptidase I OS=Bos taurus OX=9913 GN=CTSC PE=3 SV=1	0.0462425	0.116523
ref_bos_taurus_241029	A0A3Q1M5W5_BOVIN	FAT1	FAT1	74	506807	10	10	5	5	0.03	FAT atypical cadherin 1 OS=Bos taurus OX=9913 GN=FAT1 PE=4 SV=1	0.00374939	0.116523
ref_bos_taurus_241029	A0AAA9TBG5_BOVIN	HSPG2	HSPG2	108	458265	8	8	5	5	0.03	Heparan sulfate proteoglycan 2 OS=Bos taurus OX=9913 GN=HSPG2 PE=1 SV=1	0.00374939	0.116523
ref_bos_taurus_241029	A0AAA9THP6_BOVIN		IGLC1	78013	3748	2371	2371	4	4	28.47	Ig-like domain-containing protein OS=Bos taurus OX=9913 PE=4 SV=1	3.55817	0.0932184
ref_bos_taurus_241029	A0A3Q1MKI2_BOVIN		IGLV1-40	20675	19076	1201	1201	4	4	1.16	Ig-like domain-containing protein OS=Bos taurus OX=9913 PE=4 SV=2	0.144976	0.0932184
ref_bos_taurus_241029	A0A3Q1LWD3_BOVIN		DMBT1	26784	142655	421	421	4	4	0.09	Deleted in malignant brain tumors 1 protein OS=Bos taurus OX=9913 PE=1 SV=2	0.0112482	0.0932184
ref_bos_taurus_241029	A0AAA9RXP2_BOVIN		DMBT1	26432	121208	403	403	4	4	0.11	Deleted in malignant brain tumors 1 protein OS=Bos taurus OX=9913 PE=1 SV=1	0.0137478	0.0932184
ref_bos_taurus_241029	A0A3Q1MLF4_BOVIN	COLEC10	COLEC10	5733	30407	268	268	4	4	0.63	Collectin subfamily member 10 OS=Bos taurus OX=9913 GN=COLEC10 PE=4 SV=1	0.0787372	0.0932184
ref_bos_taurus_241029	A0AAA9T666_BOVIN	C1QA	C1QA	1956	33719	156	156	4	4	0.42	Complement C1q subcomponent subunit A OS=Bos taurus OX=9913 GN=C1QA PE=4 SV=1	0.0524915	0.0932184
ref_bos_taurus_241029	A0AAA9TI62_BOVIN	AHSG	AHSG	2181	36944	108	108	4	4	0.38	Alpha-2-HS-glycoprotein OS=Bos taurus OX=9913 GN=AHSG PE=4 SV=1	0.0474923	0.0932184
ref_bos_taurus_241029	A0AAA9TM63_BOVIN	C1QB	C1QC	1896	26149	100	100	4	4	0.57	Complement C1q B chain OS=Bos taurus OX=9913 GN=C1QB PE=4 SV=1	0.0712384	0.0932184
ref_bos_taurus_241029	C1QB_BOVIN	C1QB	C1QB	980	26383	88	88	4	4	0.75	Complement C1q subcomponent subunit B OS=Bos taurus OX=9913 GN=C1QB PE=1 SV=1	0.0937348	0.0932184
ref_bos_taurus_241029	A0A452DIM3_BOVIN	EEF1D	EEF1D	1331	70326	71	71	4	4	0.19	Elongation factor 1-delta OS=Bos taurus OX=9913 GN=EEF1D PE=3 SV=1	0.0237461	0.0932184
ref_bos_taurus_241029	B8YB76_BOVIN	HGD	HGD	2035	49965	58	58	4	4	0.27	Homogentisate 1,2-dioxygenase OS=Bos taurus OX=9913 GN=HGD PE=1 SV=1	0.0337445	0.0932184
ref_bos_taurus_241029	PSB4_BOVIN	PSMB4	PSMB4	951	29012	47	47	4	4	0.51	Proteasome subunit beta type-4 OS=Bos taurus OX=9913 GN=PSMB4 PE=1 SV=1	0.0637396	0.0932184
ref_bos_taurus_241029	A0A3Q1MAK6_BOVIN	SERPIND1	SERPIND1	351	61533	45	45	4	4	0.22	Serpin family D member 1 OS=Bos taurus OX=9913 GN=SERPIND1 PE=3 SV=2	0.0274955	0.0932184
ref_bos_taurus_241029	A0AAA9THK7_BOVIN	GPX1	GPX1	944	21258	43	43	4	4	0.74	Glutathione peroxidase OS=Bos taurus OX=9913 GN=GPX1 PE=1 SV=1	0.092485	0.0932184
ref_bos_taurus_241029	A0AAA9S0T2_BOVIN	SERPINF2	SERPINF2	483	59118	37	37	4	4	0.23	Serpin family F member 2 OS=Bos taurus OX=9913 GN=SERPINF2 PE=1 SV=1	0.0287453	0.0932184
ref_bos_taurus_241029	A0AAF6Z3T2_BOVIN	PYCR3	PYCR3	627	32258	34	34	4	4	0.45	Pyrroline-5-carboxylate reductase OS=Bos taurus OX=9913 GN=PYCR3 PE=3 SV=1	0.0562409	0.0932184
ref_bos_taurus_241029	A0A3Q1LSN0_BOVIN	LCP1	LCP1	601	71149	32	32	4	4	0.18	Lymphocyte cytosolic protein 1 OS=Bos taurus OX=9913 GN=LCP1 PE=4 SV=2	0.0224963	0.0932184
ref_bos_taurus_241029	A0AAA9SPT2_BOVIN	HRG	HRG	351	63879	31	31	4	4	0.21	Histidine-rich glycoprotein OS=Bos taurus OX=9913 GN=HRG PE=4 SV=1	0.0262457	0.0932184
ref_bos_taurus_241029	A0A3Q1LZS5_BOVIN	CLEC3B	CLEC3B	1012	22279	29	29	4	4	0.7	C-type lectin domain family 3 member B OS=Bos taurus OX=9913 GN=CLEC3B PE=4 SV=1	0.0874858	0.0932184
ref_bos_taurus_241029	A0AAA9TDF9_BOVIN	PON1	PON1	437	38764	26	26	4	4	0.47	Paraoxonase OS=Bos taurus OX=9913 GN=PON1 PE=1 SV=1	0.0587405	0.0932184
ref_bos_taurus_241029	A0AAA9T5M0_BOVIN	GSR	GSR	373	47208	24	24	4	4	0.29	Glutathione-disulfide reductase OS=Bos taurus OX=9913 GN=GSR PE=3 SV=1	0.0362441	0.0932184
ref_bos_taurus_241029	A0AAA9SZH1_BOVIN	PSMB3	PSMB3	400	23322	23	23	4	4	0.66	Proteasome subunit beta OS=Bos taurus OX=9913 GN=PSMB3 PE=1 SV=1	0.0824866	0.0932184
ref_bos_taurus_241029	A0A452DIF8_BOVIN	OLFML3	OLFML3	539	57065	20	20	4	4	0.24	Olfactomedin like 3 OS=Bos taurus OX=9913 GN=OLFML3 PE=3 SV=1	0.0299951	0.0932184
ref_bos_taurus_241029	A0AAA9SCX4_BOVIN	MAPRE2	MAPRE2	357	30644	20	20	4	4	0.48	Microtubule-associated protein RP/EB family member 2 OS=Bos taurus OX=9913 GN=MAPRE2 PE=3 SV=1	0.0599903	0.0932184
ref_bos_taurus_241029	A0A3Q1NJ66_BOVIN	SFTPA1	SFTPA1	353	24938	20	20	4	4	0.61	Surfactant protein A1 OS=Bos taurus OX=9913 GN=SFTPA1 PE=4 SV=2	0.0762376	0.0932184
ref_bos_taurus_241029	A0A452DI46_BOVIN	MAN2B1	MAN2B1	254	110711	20	20	4	4	0.12	Alpha-mannosidase OS=Bos taurus OX=9913 GN=MAN2B1 PE=3 SV=1	0.0149976	0.0932184
ref_bos_taurus_241029	A0AAA9S553_BOVIN	TGFBI	TGFBI	247	72023	19	19	4	4	0.18	Transforming growth factor-beta-induced protein ig-h3 OS=Bos taurus OX=9913 GN=TGFBI PE=4 SV=1	0.0224963	0.0932184
ref_bos_taurus_241029	A0A3Q1LZ40_BOVIN		HLA-A	133	48512	19	19	4	4	0.28	Ig-like domain-containing protein OS=Bos taurus OX=9913 PE=3 SV=2	0.0349943	0.0932184
ref_bos_taurus_241029	A0AAA9T6J1_BOVIN	FGL1	FGL1	155	37745	19	19	4	4	0.37	Fibrinogen like 1 OS=Bos taurus OX=9913 GN=FGL1 PE=4 SV=1	0.0462425	0.0932184
ref_bos_taurus_241029	A0A3Q1M1N7_BOVIN	NAP1L4	NAP1L4	196	47326	18	18	4	4	0.29	Nucleosome assembly protein 1 like 4 OS=Bos taurus OX=9913 GN=NAP1L4 PE=3 SV=2	0.0362441	0.0932184
ref_bos_taurus_241029	A0A3Q1LRW6_BOVIN		HLA-A	130	40838	16	16	4	4	0.34	Ig-like domain-containing protein OS=Bos taurus OX=9913 PE=3 SV=2	0.0424931	0.0932184
ref_bos_taurus_241029	A0A3Q1MSL5_BOVIN	FH	FH	151	51307	16	16	4	4	0.26	Fumarate hydratase, mitochondrial OS=Bos taurus OX=9913 GN=FH PE=1 SV=1	0.0324947	0.0932184
ref_bos_taurus_241029	F1MWX3_BOVIN		HLA-A	152	47963	15	15	4	4	0.28	Ig-like domain-containing protein OS=Bos taurus OX=9913 PE=3 SV=4	0.0349943	0.0932184
ref_bos_taurus_241029	A0AAA9TJ14_BOVIN	C8B	C8B	148	66838	14	14	4	4	0.2	Complement component C8 beta chain OS=Bos taurus OX=9913 GN=C8B PE=3 SV=1	0.0249959	0.0932184
ref_bos_taurus_241029	G3MZK7_BOVIN	TNNC2	TNNC2	171	18256	13	13	4	4	0.9	Troponin C, skeletal muscle OS=Bos taurus OX=9913 GN=TNNC2 PE=3 SV=2	0.112482	0.0932184
ref_bos_taurus_241029	A0A3Q1LT55_BOVIN	F11	F11	86	69940	12	12	4	4	0.19	Coagulation factor XI OS=Bos taurus OX=9913 GN=F11 PE=4 SV=2	0.0237461	0.0932184
ref_bos_taurus_241029	A0A3Q1M2X5_BOVIN	ACTN3	ACTN3	127	102179	11	11	4	4	0.13	Actinin alpha 3 OS=Bos taurus OX=9913 GN=ACTN3 PE=3 SV=2	0.0162474	0.0932184
ref_bos_taurus_241029	A0A3Q1LRN7_BOVIN	H6PD	H6PD	149	89513	10	10	4	4	0.14	Hexose-6-phosphate dehydrogenase/glucose 1-dehydrogenase OS=Bos taurus OX=9913 GN=H6PD PE=1 SV=2	0.0174972	0.0932184
ref_bos_taurus_241029	A0AAA9RXB2_BOVIN	MYBPC1	MYBPC1	105	129516	9	9	4	4	0.1	Myosin binding protein C1 OS=Bos taurus OX=9913 GN=MYBPC1 PE=4 SV=1	0.012498	0.0932184
ref_bos_taurus_241029	G5E531_BOVIN	TCP1	TCP1	102	60185	9	9	4	4	0.22	T-complex protein 1 subunit alpha OS=Bos taurus OX=9913 GN=TCP1 PE=3 SV=1	0.0274955	0.0932184
ref_bos_taurus_241029	RPIA_BOVIN	RPIA	RPIA	112	28735	8	8	4	4	0.68	Ribose-5-phosphate isomerase (Fragment) OS=Bos taurus OX=9913 GN=RPIA PE=2 SV=2	0.0849862	0.0932184
ref_bos_taurus_241029	A0AAA9RTE7_BOVIN	ATP2A1	ATP2A1	170	110327	7	7	4	4	0.12	Calcium-transporting ATPase OS=Bos taurus OX=9913 GN=ATP2A1 PE=3 SV=1	0.0149976	0.0932184
ref_bos_taurus_241029	A0A3Q1LSX3_BOVIN	MST1	MST1	105	81825	6	6	4	4	0.16	Macrophage stimulating 1 OS=Bos taurus OX=9913 GN=MST1 PE=3 SV=2	0.0199968	0.0932184
ref_bos_taurus_241029	A0A3Q1M9W1_BOVIN	APEH	APEH	123	79195	5	5	4	4	0.17	acylaminoacyl-peptidase OS=Bos taurus OX=9913 GN=APEH PE=4 SV=2	0.0212465	0.0932184
ref_bos_taurus_241029	G5E604_BOVIN		IGLV1-40	24123	16470	1507	1507	3	3	1.43	Ig-like domain-containing protein OS=Bos taurus OX=9913 PE=4 SV=3	0.178721	0.0699138
ref_bos_taurus_241029	A0A3Q1LLT0_BOVIN		IGHV4-59	60357	22943	1496	1496	3	3	0.47	Ig-like domain-containing protein OS=Bos taurus OX=9913 PE=4 SV=2	0.0587405	0.0699138
ref_bos_taurus_241029	G3MZE0_BOVIN		IGLV1-40	27118	16245	1492	1492	3	3	2.53	Ig-like domain-containing protein OS=Bos taurus OX=9913 PE=4 SV=3	0.316199	0.0699138
ref_bos_taurus_241029	G5E5H2_BOVIN		IGLV1-40	15256	16148	1287	1287	3	3	1.06	Ig-like domain-containing protein OS=Bos taurus OX=9913 PE=4 SV=3	0.132478	0.0699138
ref_bos_taurus_241029	A0A3Q1MSF6_BOVIN		IGLV1-40	12988	11828	993	993	3	3	1.07	Ig-like domain-containing protein OS=Bos taurus OX=9913 PE=4 SV=2	0.133728	0.0699138
ref_bos_taurus_241029	A0A3Q1LSF0_BOVIN		IGLV1-40	21882	16605	702	702	3	3	1.4	Ig-like domain-containing protein OS=Bos taurus OX=9913 PE=4 SV=2	0.174972	0.0699138
ref_bos_taurus_241029	A0A3Q1LJT1_BOVIN		IGLV3-25	9990	25040	594	594	3	3	0.43	Ig-like domain-containing protein OS=Bos taurus OX=9913 PE=4 SV=1	0.0537413	0.0699138
ref_bos_taurus_241029	A0A3Q1LI44_BOVIN		IGLV1-40	4022	16987	332	332	3	3	0.68	Ig-like domain-containing protein OS=Bos taurus OX=9913 PE=4 SV=2	0.0849862	0.0699138
ref_bos_taurus_241029	G3MXB5_BOVIN		IGHA2	7629	14423	259	259	3	3	0.83	Ig-like domain-containing protein OS=Bos taurus OX=9913 PE=1 SV=3	0.103733	0.0699138
ref_bos_taurus_241029	A0AAF6YYP8_BOVIN	GLTPD2	PSMB6	1885	43543	183	183	3	3	0.23	proteasome endopeptidase complex OS=Bos taurus OX=9913 GN=GLTPD2 PE=4 SV=1	0.0287453	0.0699138
ref_bos_taurus_241029	A0A3Q1MIN7_BOVIN		IGLV1-40	1643	16122	168	168	3	3	1.06	Ig-like domain-containing protein OS=Bos taurus OX=9913 PE=4 SV=2	0.132478	0.0699138
ref_bos_taurus_241029	A0AAA9S1J3_BOVIN	LTF	LTF	1200	80215	128	128	3	3	0.12	Lactotransferrin OS=Bos taurus OX=9913 GN=LTF PE=1 SV=1	0.0149976	0.0699138
ref_bos_taurus_241029	A0AAA9SP21_BOVIN	SDCBP	SDCBP	2528	38556	95	95	3	3	0.26	Syndecan binding protein OS=Bos taurus OX=9913 GN=SDCBP PE=4 SV=1	0.0324947	0.0699138
ref_bos_taurus_241029	A0AAA9SRQ9_BOVIN	PSMB9	PSMB9	1773	18685	89	89	3	3	0.6	Proteasome 20S subunit beta 9 OS=Bos taurus OX=9913 GN=PSMB9 PE=4 SV=1	0.0749878	0.0699138
ref_bos_taurus_241029	A0AAA9RSD5_BOVIN	GOLM1	GOLM1	1841	50306	78	78	3	3	0.2	Golgi membrane protein 1 OS=Bos taurus OX=9913 GN=GOLM1 PE=3 SV=1	0.0249959	0.0699138
ref_bos_taurus_241029	A0A3Q1MSA1_BOVIN	LMAN1	LMAN1	876	58063	67	67	3	3	0.17	Lectin, mannose binding 1 OS=Bos taurus OX=9913 GN=LMAN1 PE=1 SV=2	0.0212465	0.0699138
ref_bos_taurus_241029	A0A3Q1M5R4_BOVIN	LDHB	LDHB	1173	37447	66	66	3	3	0.27	L-lactate dehydrogenase OS=Bos taurus OX=9913 GN=LDHB PE=1 SV=1	0.0337445	0.0699138
ref_bos_taurus_241029	A0A3Q1LQC2_BOVIN		NAP1L1	863	44589	62	62	3	3	0.22	Nucleosome assembly protein 1-like 1 OS=Bos taurus OX=9913 PE=3 SV=2	0.0274955	0.0699138
ref_bos_taurus_241029	A0AAA9TFG3_BOVIN	SOD3	SOD3	991	32485	56	56	3	3	0.32	Superoxide dismutase [Cu-Zn] OS=Bos taurus OX=9913 GN=SOD3 PE=1 SV=1	0.0399935	0.0699138
ref_bos_taurus_241029	A0AAA9THP0_BOVIN	APOD	APOD	264	21060	41	41	3	3	0.52	Apolipoprotein D OS=Bos taurus OX=9913 GN=APOD PE=3 SV=1	0.0649894	0.0699138
ref_bos_taurus_241029	A0A3Q1LX30_BOVIN	CD58	CD58	973	25163	33	33	3	3	0.42	CD58 molecule OS=Bos taurus OX=9913 GN=CD58 PE=4 SV=1	0.0524915	0.0699138
ref_bos_taurus_241029	A0A3S5ZPB5_BOVIN	ECM1	ECM1	325	63676	33	33	3	3	0.15	Extracellular matrix protein 1 OS=Bos taurus OX=9913 GN=ECM1 PE=4 SV=2	0.018747	0.0699138
ref_contaminants	Q86YZ3		HRNR S100A18	378	282228	28	28	3	3	0.03	SWISS-PROT:Q86YZ3 Tax_Id=9606 Gene_Symbol=HRNR Hornerin	0.00374939	0.0699138
ref_bos_taurus_241029	A0AAA9SDR5_BOVIN		EEF1A1	277	50108	26	26	3	3	0.2	Elongation factor 1-alpha OS=Bos taurus OX=9913 PE=3 SV=1	0.0249959	0.0699138
ref_bos_taurus_241029	A6QP30_BOVIN	CPN2	CPN2	557	60002	23	23	3	3	0.16	CPN2 protein OS=Bos taurus OX=9913 GN=CPN2 PE=2 SV=1	0.0199968	0.0699138
ref_bos_taurus_241029	F6RKW3_BOVIN	SPN	SPN	524	50688	22	22	3	3	0.19	Sialophorin OS=Bos taurus OX=9913 GN=SPN PE=4 SV=1	0.0237461	0.0699138
ref_bos_taurus_241029	A0AAA9SZ50_BOVIN	MYL6B	MYL6B	488	25847	21	21	3	3	0.41	Myosin light chain 6B OS=Bos taurus OX=9913 GN=MYL6B PE=4 SV=1	0.0512417	0.0699138
ref_bos_taurus_241029	FETUB_BOVIN	FETUB	FETUB	263	42636	20	20	3	3	0.23	Fetuin-B OS=Bos taurus OX=9913 GN=FETUB PE=1 SV=1	0.0287453	0.0699138
ref_bos_taurus_241029	F1MZQ5_BOVIN		HLA-A	174	40782	20	20	3	3	0.25	Ig-like domain-containing protein OS=Bos taurus OX=9913 PE=3 SV=4	0.0312449	0.0699138
ref_bos_taurus_241029	HEM2_BOVIN	ALAD	ALAD	467	36058	19	19	3	3	0.28	Delta-aminolevulinic acid dehydratase OS=Bos taurus OX=9913 GN=ALAD PE=2 SV=1	0.0349943	0.0699138
ref_bos_taurus_241029	TCPZ_BOVIN	CCT6A	CCT6A	313	57920	19	19	3	3	0.17	T-complex protein 1 subunit zeta OS=Bos taurus OX=9913 GN=CCT6A PE=1 SV=3	0.0212465	0.0699138
ref_bos_taurus_241029	PSB8_BOVIN	PSMB8	PSMB8	173	30249	19	19	3	3	0.34	Proteasome subunit beta type-8 OS=Bos taurus OX=9913 GN=PSMB8 PE=1 SV=2	0.0424931	0.0699138
ref_bos_taurus_241029	A0A3Q1MIR5_BOVIN		PRDX1	205	10311	17	17	3	3	1.29	thioredoxin-dependent peroxiredoxin OS=Bos taurus OX=9913 PE=3 SV=2	0.161224	0.0699138
ref_bos_taurus_241029	A0A3Q1MRK8_BOVIN	PDE5A	PDE5A	444	94728	16	16	3	3	0.1	Phosphodiesterase OS=Bos taurus OX=9913 GN=PDE5A PE=3 SV=1	0.012498	0.0699138
ref_bos_taurus_241029	F1MQ37_BOVIN	MYH9	MYH9	317	227063	15	15	3	3	0.04	Myosin-9 OS=Bos taurus OX=9913 GN=MYH9 PE=1 SV=3	0.00499919	0.0699138
ref_bos_taurus_241029	A0A3Q1LQJ9_BOVIN	ZYX	ZYX	91	61226	15	15	3	3	0.16	Zyxin OS=Bos taurus OX=9913 GN=ZYX PE=1 SV=1	0.0199968	0.0699138
ref_bos_taurus_241029	HA1A_BOVIN		HLA-A	155	40338	13	13	3	3	0.25	BOLA class I histocompatibility antigen, alpha chain BL3-6 OS=Bos taurus OX=9913 PE=2 SV=1	0.0312449	0.0699138
ref_bos_taurus_241029	A5PK73_BOVIN	ALDOB	ALDOB	105	39502	12	12	3	3	0.26	Fructose-bisphosphate aldolase OS=Bos taurus OX=9913 GN=ALDOB PE=2 SV=1	0.0324947	0.0699138
ref_bos_taurus_241029	A0AAA9S5Q9_BOVIN	FHL1	FHL1	354	33787	12	12	3	3	0.3	Four and a half LIM domains 1 OS=Bos taurus OX=9913 GN=FHL1 PE=1 SV=1	0.0374939	0.0699138
ref_bos_taurus_241029	E1BCW0_BOVIN	HGFAC	HGFAC	224	78667	11	11	3	3	0.12	HGF activator OS=Bos taurus OX=9913 GN=HGFAC PE=4 SV=4	0.0149976	0.0699138
ref_bos_taurus_241029	TCPH_BOVIN	CCT7	CCT7	196	59405	11	11	3	3	0.16	T-complex protein 1 subunit eta OS=Bos taurus OX=9913 GN=CCT7 PE=1 SV=1	0.0199968	0.0699138
ref_bos_taurus_241029	PGK1_BOVIN	PGK1	PGK1	144	44509	11	11	3	3	0.22	Phosphoglycerate kinase 1 OS=Bos taurus OX=9913 GN=PGK1 PE=2 SV=3	0.0274955	0.0699138
ref_bos_taurus_241029	A0A3Q1LPM9_BOVIN	PARVB	PARVB	166	41941	10	10	3	3	0.24	Parvin beta OS=Bos taurus OX=9913 GN=PARVB PE=3 SV=1	0.0299951	0.0699138
ref_bos_taurus_241029	A0AAA9SSK8_BOVIN	TNNI1	TNNI1	150	31136	10	10	3	3	0.33	Troponin I1, slow skeletal type OS=Bos taurus OX=9913 GN=TNNI1 PE=3 SV=1	0.0412433	0.0699138
ref_bos_taurus_241029	A6H7E3_BOVIN	PDLIM1	PDLIM1	171	35798	9	9	3	3	0.28	PDZ and LIM domain 1 OS=Bos taurus OX=9913 GN=PDLIM1 PE=1 SV=1	0.0349943	0.0699138
ref_bos_taurus_241029	A0A3Q1MQZ5_BOVIN	GPLD1	GPLD1	126	96037	9	9	3	3	0.1	Phosphatidylinositol-glycan-specific phospholipase D OS=Bos taurus OX=9913 GN=GPLD1 PE=3 SV=2	0.012498	0.0699138
ref_bos_taurus_241029	A0A3Q1MVQ3_BOVIN	CRYAB	CRYAB	76	25667	8	8	3	3	0.41	Alpha-crystallin B chain OS=Bos taurus OX=9913 GN=CRYAB PE=3 SV=1	0.0512417	0.0699138
ref_bos_taurus_241029	MLRV_BOVIN	MYL2	MYL2	71	18968	8	8	3	3	0.59	Myosin regulatory light chain 2, ventricular/cardiac muscle isoform OS=Bos taurus OX=9913 GN=MYL2 PE=1 SV=1	0.073738	0.0699138
ref_bos_taurus_241029	F6PXE3_BOVIN	CAVIN2	CAVIN2	63	45209	8	8	3	3	0.22	Caveolae associated protein 2 OS=Bos taurus OX=9913 GN=CAVIN2 PE=3 SV=1	0.0274955	0.0699138
ref_bos_taurus_241029	A0A3Q1M465_BOVIN	SORD	SORD	134	37444	7	7	3	3	0.27	Sorbitol dehydrogenase OS=Bos taurus OX=9913 GN=SORD PE=3 SV=2	0.0337445	0.0699138
ref_bos_taurus_241029	A0A3Q1M7Y8_BOVIN	PLOD1	PLOD1	113	85582	7	7	3	3	0.11	Procollagen-lysine,2-oxoglutarate 5-dioxygenase 1 OS=Bos taurus OX=9913 GN=PLOD1 PE=4 SV=2	0.0137478	0.0699138
ref_bos_taurus_241029	1433G_BOVIN	YWHAG	YWHAG	39	28235	5	5	3	3	0.37	14-3-3 protein gamma OS=Bos taurus OX=9913 GN=YWHAG PE=1 SV=2	0.0462425	0.0699138
ref_bos_taurus_241029	A0AAF7AEY9_BOVIN	AK1	AK1	113	23427	5	5	3	3	0.46	Adenylate kinase isoenzyme 1 OS=Bos taurus OX=9913 GN=AK1 PE=1 SV=1	0.0574907	0.0699138
ref_bos_taurus_241029	A0A3Q1LSB6_BOVIN	ACLY	ACLY	90	122689	5	5	3	3	0.08	ATP-citrate synthase OS=Bos taurus OX=9913 GN=ACLY PE=3 SV=2	0.00999838	0.0699138
ref_bos_taurus_241029	1433B_BOVIN	YWHAB	YWHAB	35	28064	4	4	3	3	0.37	14-3-3 protein beta/alpha OS=Bos taurus OX=9913 GN=YWHAB PE=1 SV=2	0.0462425	0.0699138
ref_bos_taurus_241029	A0A3Q1M7Q5_BOVIN	C1S	C1S	66	77332	4	4	3	3	0.12	Complement C1s OS=Bos taurus OX=9913 GN=C1S PE=4 SV=2	0.0149976	0.0699138
ref_bos_taurus_241029	A0AAA9RYW2_BOVIN	GNB1	GNB1	33	35308	4	4	3	3	0.29	Guanine nucleotide-binding protein G(I)/G(S)/G(T) subunit beta-1 OS=Bos taurus OX=9913 GN=GNB1 PE=3 SV=1	0.0362441	0.0699138
ref_bos_taurus_241029	A0AAA9T540_BOVIN	TXNRD1	TXNRD1	46	53598	3	3	3	3	0.18	Thioredoxin reductase 1, cytoplasmic OS=Bos taurus OX=9913 GN=TXNRD1 PE=3 SV=1	0.0224963	0.0699138
ref_bos_taurus_241029	A0A3Q1N2B9_BOVIN		IGLV1-40	9023	16690	930	930	2	2	0.42	Ig-like domain-containing protein OS=Bos taurus OX=9913 PE=4 SV=2	0.0524915	0.0466092
ref_bos_taurus_241029	A0A3Q1MU51_BOVIN		IGLV1-40	1994	15115	175	175	2	2	0.47	Ig-like domain-containing protein OS=Bos taurus OX=9913 PE=4 SV=2	0.0587405	0.0466092
ref_bos_taurus_241029	RS27A_BOVIN	RPS27A	RPS27A	2217	17953	119	119	2	2	0.39	Ubiquitin-ribosomal protein eS31 fusion protein OS=Bos taurus OX=9913 GN=RPS27A PE=1 SV=2	0.0487421	0.0466092
ref_bos_taurus_241029	Q17QH1_BOVIN	APOF	APOF	1745	33656	118	118	2	2	0.19	APOF protein OS=Bos taurus OX=9913 GN=APOF PE=2 SV=2	0.0237461	0.0466092
ref_bos_taurus_241029	COAA1_BOVIN	COL10A1	COL10A1	1615	65505	74	74	2	2	0.1	Collagen alpha-1(X) chain OS=Bos taurus OX=9913 GN=COL10A1 PE=2 SV=1	0.012498	0.0466092
ref_bos_taurus_241029	A0AAA9RZQ5_BOVIN	MYCBP2	MYCBP2	329	521431	70	70	2	2	0.01	RCR-type E3 ubiquitin transferase OS=Bos taurus OX=9913 GN=MYCBP2 PE=3 SV=1	0.0012498	0.0466092
ref_bos_taurus_241029	RETN_BOVIN	RETN	RETN	1703	11462	62	62	2	2	0.65	Resistin OS=Bos taurus OX=9913 GN=RETN PE=3 SV=1	0.0812368	0.0466092
ref_bos_taurus_241029	F1MD83_BOVIN		PPBP	714	31744	57	57	2	2	0.21	C-X-C motif chemokine OS=Bos taurus OX=9913 PE=1 SV=2	0.0262457	0.0466092
ref_bos_taurus_241029	A0A3Q1NN33_BOVIN	CD99	CD99	749	19501	52	52	2	2	0.35	CD99 molecule OS=Bos taurus OX=9913 GN=CD99 PE=1 SV=1	0.0437429	0.0466092
ref_bos_taurus_241029	A0AAA9S711_BOVIN	PSMA3	PSMA3	948	29856	48	48	2	2	0.22	Proteasome subunit alpha type OS=Bos taurus OX=9913 GN=PSMA3 PE=3 SV=1	0.0274955	0.0466092
ref_bos_taurus_241029	A0A3Q1LM47_BOVIN	DMKN	DMKN	726	49179	44	44	2	2	0.13	Dermokine OS=Bos taurus OX=9913 GN=DMKN PE=4 SV=2	0.0162474	0.0466092
ref_bos_taurus_241029	A0A452DJ43_BOVIN		SAA1	402	19421	36	36	2	2	0.35	Serum amyloid A protein OS=Bos taurus OX=9913 PE=3 SV=1	0.0437429	0.0466092
ref_bos_taurus_241029	A0A3Q1LY28_BOVIN	MPIG6B	MPIG6B	562	23309	32	32	2	2	0.29	Megakaryocyte and platelet inhibitory receptor G6b OS=Bos taurus OX=9913 GN=MPIG6B PE=4 SV=2	0.0362441	0.0466092
ref_bos_taurus_241029	A0AAF6ZQ89_BOVIN	FERMT3	FERMT3	618	74628	31	31	2	2	0.08	FERM domain containing kindlin 3 OS=Bos taurus OX=9913 GN=FERMT3 PE=3 SV=1	0.00999838	0.0466092
ref_bos_taurus_241029	Q32PA1_BOVIN	CD59	CD59	553	13654	29	29	2	2	0.53	CD59 glycoprotein OS=Bos taurus OX=9913 GN=CD59 PE=2 SV=1	0.0662392	0.0466092
ref_bos_taurus_241029	SPA38_BOVIN	SERPINA3-8	SERPINA3	147	46935	28	28	2	2	0.14	Serpin A3-8 OS=Bos taurus OX=9913 GN=SERPINA3-8 PE=2 SV=1	0.0174972	0.0466092
ref_bos_taurus_241029	A0A3Q1M3A8_BOVIN		IGLV2-14	154	19236	26	26	2	2	1.15	Ig-like domain-containing protein OS=Bos taurus OX=9913 PE=4 SV=2	0.143727	0.0466092
ref_contaminants	P02754		LGB	457	18269	25	25	2	2	0.38	SWISS-PROT:P02754 Beta-lactoglobulin - Bos taurus (Bovine).	0.0474923	0.0466092
ref_bos_taurus_241029	F1MHR4_BOVIN	PIP4K2A	PIP4K2A	599	46081	23	23	2	2	0.14	Phosphatidylinositol 5-phosphate 4-kinase type-2 alpha OS=Bos taurus OX=9913 GN=PIP4K2A PE=4 SV=2	0.0174972	0.0466092
ref_bos_taurus_241029	A0A3Q1MTL6_BOVIN	CCT8	CCT8	369	60165	23	23	2	2	0.11	T-complex protein 1 subunit theta OS=Bos taurus OX=9913 GN=CCT8 PE=1 SV=2	0.0137478	0.0466092
ref_bos_taurus_241029	A0A3Q1MN72_BOVIN		IGLV1-44	52	13626	23	23	2	2	0.53	Ig-like domain-containing protein OS=Bos taurus OX=9913 PE=4 SV=1	0.0662392	0.0466092
ref_bos_taurus_241029	A0AAA9S494_BOVIN	MAPRE1	MAPRE1	513	33019	21	21	2	2	0.2	Microtubule-associated protein RP/EB family member 1 OS=Bos taurus OX=9913 GN=MAPRE1 PE=3 SV=1	0.0249959	0.0466092
ref_bos_taurus_241029	A0A3Q1LTX4_BOVIN	CALD1	CALD1	365	64526	20	20	2	2	0.1	Caldesmon 1 OS=Bos taurus OX=9913 GN=CALD1 PE=1 SV=1	0.012498	0.0466092
ref_bos_taurus_241029	MYL6_BOVIN	MYL6	MYL6	346	16919	20	20	2	2	0.41	Myosin light polypeptide 6 OS=Bos taurus OX=9913 GN=MYL6 PE=2 SV=2	0.0512417	0.0466092
ref_bos_taurus_241029	A0AAA9T055_BOVIN	MASP2	MASP2	254	69111	18	18	2	2	0.09	MBL associated serine protease 2 OS=Bos taurus OX=9913 GN=MASP2 PE=4 SV=1	0.0112482	0.0466092
ref_bos_taurus_241029	A0AAA9TF38_BOVIN	AFM	AFM	322	70588	17	17	2	2	0.09	Afamin OS=Bos taurus OX=9913 GN=AFM PE=4 SV=1	0.0112482	0.0466092
ref_bos_taurus_241029	A0A3Q1LS46_BOVIN	PSMB10	PSMB10	221	34730	16	16	2	2	0.19	proteasome endopeptidase complex OS=Bos taurus OX=9913 GN=PSMB10 PE=4 SV=1	0.0237461	0.0466092
ref_bos_taurus_241029	A0AAF6ZED5_BOVIN	LOC511240	C1QTNF7	419	21965	14	14	2	2	0.31	C1q domain-containing protein OS=Bos taurus OX=9913 GN=LOC511240 PE=1 SV=1	0.0387437	0.0466092
ref_bos_taurus_241029	CAH3_BOVIN	CA3	CA3	343	29352	14	14	2	2	0.23	Carbonic anhydrase 3 OS=Bos taurus OX=9913 GN=CA3 PE=2 SV=3	0.0287453	0.0466092
ref_bos_taurus_241029	A5PJL8_BOVIN	C1QTNF5	C1QTNF5	236	25334	14	14	2	2	0.26	C1QTNF5 protein OS=Bos taurus OX=9913 GN=C1QTNF5 PE=2 SV=1	0.0324947	0.0466092
ref_bos_taurus_241029	A0AAA9RUS2_BOVIN	IMPDH2	IMPDH2	84	55462	14	14	2	2	0.11	Inosine-5'-monophosphate dehydrogenase OS=Bos taurus OX=9913 GN=IMPDH2 PE=3 SV=1	0.0137478	0.0466092
ref_bos_taurus_241029	A0A3Q1M2U9_BOVIN	GOLM2	GOLM2	363	49133	11	11	2	2	0.13	Protein GOLM2 OS=Bos taurus OX=9913 GN=GOLM2 PE=3 SV=2	0.0162474	0.0466092
ref_bos_taurus_241029	F1N2F2_BOVIN	PGAM2	PGAM2	214	28681	11	11	2	2	0.23	Phosphoglycerate mutase OS=Bos taurus OX=9913 GN=PGAM2 PE=3 SV=2	0.0287453	0.0466092
ref_bos_taurus_241029	A0AAA9SE68_BOVIN	CLIC1	CLIC1	166	27718	11	11	2	2	0.24	Chloride intracellular channel protein OS=Bos taurus OX=9913 GN=CLIC1 PE=1 SV=1	0.0299951	0.0466092
ref_bos_taurus_241029	A0A3Q1LZ10_BOVIN	SEPTIN11	SEPTIN11	78	49533	11	11	2	2	0.13	Septin OS=Bos taurus OX=9913 GN=SEPTIN11 PE=3 SV=2	0.0162474	0.0466092
ref_bos_taurus_241029	A0AAA9SK66_BOVIN		NAP1L1	127	37090	10	10	2	2	0.18	Nucleosome assembly protein 1-like 1 OS=Bos taurus OX=9913 PE=3 SV=1	0.0224963	0.0466092
ref_bos_taurus_241029	A0A3Q1LH48_BOVIN	EPB41	EPB41	163	85675	10	10	2	2	0.07	Protein 4.1 OS=Bos taurus OX=9913 GN=EPB41 PE=4 SV=2	0.00874858	0.0466092
ref_bos_taurus_241029	A0A3Q1MJE5_BOVIN	CSN1S1	CSN1S1	140	22776	10	10	2	2	0.3	Alpha-S1-casein OS=Bos taurus OX=9913 GN=CSN1S1 PE=1 SV=1	0.0374939	0.0466092
ref_bos_taurus_241029	A0A3Q1MU93_BOVIN		B2M	95	13776	10	10	2	2	0.52	Beta-2-microglobulin OS=Bos taurus OX=9913 PE=1 SV=1	0.0649894	0.0466092
ref_bos_taurus_241029	A0A3Q1LY19_BOVIN		LDHA	80	34348	10	10	2	2	0.19	L-lactate dehydrogenase OS=Bos taurus OX=9913 PE=3 SV=2	0.0237461	0.0466092
ref_bos_taurus_241029	A0AAA9S849_BOVIN		ERVPABLB-1	53	31431	9	9	2	2	0.21	Endogenous retrovirus group PABLB member 1 Env polyprotein-like OS=Bos taurus OX=9913 PE=4 SV=1	0.0262457	0.0466092
ref_bos_taurus_241029	ATPA_BOVIN	ATP5F1A	ATP5F1A	164	59683	9	9	2	2	0.11	ATP synthase subunit alpha, mitochondrial OS=Bos taurus OX=9913 GN=ATP5F1A PE=1 SV=1	0.0137478	0.0466092
ref_bos_taurus_241029	A0A140T8A9_BOVIN	CSN3	CSN3	149	26480	9	9	2	2	0.25	Kappa-casein OS=Bos taurus OX=9913 GN=CSN3 PE=3 SV=2	0.0312449	0.0466092
ref_bos_taurus_241029	A0AAA9TN50_BOVIN	IVL	IVL	108	47789	9	9	2	2	0.13	Involucrin OS=Bos taurus OX=9913 GN=IVL PE=1 SV=1	0.0162474	0.0466092
ref_bos_taurus_241029	A0A3Q1M1H0_BOVIN	LDB3	LDB3	201	72010	8	8	2	2	0.09	LIM domain binding 3 OS=Bos taurus OX=9913 GN=LDB3 PE=4 SV=2	0.0112482	0.0466092
ref_bos_taurus_241029	A0A3Q1MR86_BOVIN	XDH	XDH	166	23502	8	8	2	2	0.29	Xanthine dehydrogenase OS=Bos taurus OX=9913 GN=XDH PE=4 SV=1	0.0362441	0.0466092
ref_bos_taurus_241029	F1N0I3_BOVIN	F5	F5	114	239397	8	8	2	2	0.03	Coagulation factor V OS=Bos taurus OX=9913 GN=F5 PE=3 SV=3	0.00374939	0.0466092
ref_bos_taurus_241029	A0A3Q1M3S4_BOVIN	SEPTIN7	SEPTIN7	108	50693	8	8	2	2	0.13	Septin OS=Bos taurus OX=9913 GN=SEPTIN7 PE=3 SV=2	0.0162474	0.0466092
ref_bos_taurus_241029	A0A3Q1M7W9_BOVIN	DNM1L	DNM1L	103	78869	8	8	2	2	0.08	Dynamin-1-like protein OS=Bos taurus OX=9913 GN=DNM1L PE=1 SV=1	0.00999838	0.0466092
ref_bos_taurus_241029	A0A3Q1MK57_BOVIN	PSME1	PSME1	101	33626	8	8	2	2	0.19	Proteasome activator complex subunit 1 OS=Bos taurus OX=9913 GN=PSME1 PE=3 SV=2	0.0237461	0.0466092
ref_bos_taurus_241029	A0AAA9T0L1_BOVIN	RAP1B	RAP1B	94	16023	8	8	2	2	0.44	RAP1B, member of RAS onco family OS=Bos taurus OX=9913 GN=RAP1B PE=4 SV=1	0.0549911	0.0466092
ref_bos_taurus_241029	A0AAF6ZCN3_BOVIN	ISOC1	ISOC1	193	32623	7	7	2	2	0.2	Isochorismatase domain-containing protein 1 OS=Bos taurus OX=9913 GN=ISOC1 PE=3 SV=1	0.0249959	0.0466092
ref_bos_taurus_241029	Q0P5B0_BOVIN	ARRDC1	ARRDC1	89	45661	7	7	2	2	0.14	Arrestin domain containing 1 OS=Bos taurus OX=9913 GN=ARRDC1 PE=2 SV=1	0.0174972	0.0466092
ref_bos_taurus_241029	A0AAF6DMB7_BOVIN	SRGN	SRGN	86	16597	7	7	2	2	0.42	Serglycin OS=Bos taurus OX=9913 GN=SRGN PE=4 SV=1	0.0524915	0.0466092
ref_bos_taurus_241029	F1MB07_BOVIN	LIG4	LIG4	51	103809	7	7	2	2	0.06	DNA ligase OS=Bos taurus OX=9913 GN=LIG4 PE=3 SV=2	0.00749878	0.0466092
ref_bos_taurus_241029	A0A3S5ZPQ2_BOVIN	TNNT3	TNNT3	181	28992	6	6	2	2	0.23	Troponin T, fast skeletal muscle OS=Bos taurus OX=9913 GN=TNNT3 PE=3 SV=2	0.0287453	0.0466092
ref_bos_taurus_241029	A0A3Q1LSW9_BOVIN	CPQ	CPQ	166	54537	6	6	2	2	0.12	Carboxypeptidase Q OS=Bos taurus OX=9913 GN=CPQ PE=4 SV=2	0.0149976	0.0466092
ref_bos_taurus_241029	A0A3Q1M1M7_BOVIN	JUP	JUP	53	81307	6	6	2	2	0.08	Junction plakoglobin OS=Bos taurus OX=9913 GN=JUP PE=1 SV=1	0.00999838	0.0466092
ref_bos_taurus_241029	A0AAA9T9G8_BOVIN	SEPTIN2	SEPTIN2	88	42123	5	5	2	2	0.15	Septin OS=Bos taurus OX=9913 GN=SEPTIN2 PE=1 SV=1	0.018747	0.0466092
ref_bos_taurus_241029	A0AAA9TEE0_BOVIN	CCT5	CCT5	56	53744	5	5	2	2	0.12	Chaperonin containing TCP1 subunit 5 OS=Bos taurus OX=9913 GN=CCT5 PE=3 SV=1	0.0149976	0.0466092
ref_bos_taurus_241029	F1MHP6_BOVIN	ADSL	ADSL	51	55429	5	5	2	2	0.11	Adenylosuccinate lyase OS=Bos taurus OX=9913 GN=ADSL PE=3 SV=3	0.0137478	0.0466092
ref_bos_taurus_241029	A0AAA9S2K2_BOVIN	EHD3	EHD3	30	59657	5	5	2	2	0.11	EH domain containing 3 OS=Bos taurus OX=9913 GN=EHD3 PE=4 SV=1	0.0137478	0.0466092
ref_bos_taurus_241029	A0AAA9T0K5_BOVIN		EEF1A2	32	8200	4	4	2	2	0.98	Tr-type G domain-containing protein OS=Bos taurus OX=9913 PE=4 SV=1	0.12248	0.0466092
ref_bos_taurus_241029	A0A3Q1MR54_BOVIN		C8G	112	28188	4	4	2	2	0.23	Lipocalin/cytosolic fatty-acid binding domain-containing protein OS=Bos taurus OX=9913 PE=3 SV=2	0.0287453	0.0466092
ref_bos_taurus_241029	A0A3Q1LGM4_BOVIN	CFI	CFI	90	64624	4	4	2	2	0.1	Complement factor I OS=Bos taurus OX=9913 GN=CFI PE=1 SV=1	0.012498	0.0466092
ref_bos_taurus_241029	A0AAA9SUW8_BOVIN	HARS1	HARS1	88	43825	4	4	2	2	0.15	Histidine--tRNA ligase, cytoplasmic OS=Bos taurus OX=9913 GN=HARS1 PE=3 SV=1	0.018747	0.0466092
ref_bos_taurus_241029	MARCS_BOVIN	MARCKS	MARCKS	54	31646	4	4	2	2	0.21	Myristoylated alanine-rich C-kinase substrate OS=Bos taurus OX=9913 GN=MARCKS PE=1 SV=6	0.0262457	0.0466092
ref_bos_taurus_241029	A0AAA9SWU7_BOVIN	ZNF214	ZNF214	49	93674	4	4	2	2	0.07	Zinc finger protein 214 OS=Bos taurus OX=9913 GN=ZNF214 PE=4 SV=1	0.00874858	0.0466092
ref_bos_taurus_241029	A0A3Q1MD12_BOVIN	NOTCH2	NOTCH2	47	263603	4	4	2	2	0.02	Notch receptor 2 OS=Bos taurus OX=9913 GN=NOTCH2 PE=3 SV=2	0.00249959	0.0466092
ref_bos_taurus_241029	F1MLX9_BOVIN	GDA	GDA	43	50604	4	4	2	2	0.13	Guanine deaminase OS=Bos taurus OX=9913 GN=GDA PE=1 SV=3	0.0162474	0.0466092
ref_bos_taurus_241029	A0AAA9SKN7_BOVIN		S100A8	40	14733	4	4	2	2	0.48	EF-hand domain-containing protein OS=Bos taurus OX=9913 PE=3 SV=1	0.0599903	0.0466092
ref_bos_taurus_241029	A0AAA9RT79_BOVIN	GMPR	GMPR	35	37219	4	4	2	2	0.17	GMP reductase OS=Bos taurus OX=9913 GN=GMPR PE=3 SV=1	0.0212465	0.0466092
ref_bos_taurus_241029	A0AAA9T4E5_BOVIN	LTBP4	LTBP4	92	164811	3	3	2	2	0.04	Latent transforming growth factor beta binding protein 4 OS=Bos taurus OX=9913 GN=LTBP4 PE=4 SV=1	0.00499919	0.0466092
ref_bos_taurus_241029	PRDX6_BOVIN	PRDX6	PRDX6	90	25051	3	3	2	2	0.27	Peroxiredoxin-6 OS=Bos taurus OX=9913 GN=PRDX6 PE=1 SV=3	0.0337445	0.0466092
ref_bos_taurus_241029	A0A3Q1M5B4_BOVIN	RSU1	RSU1	65	31488	3	3	2	2	0.21	Ras suppressor protein 1 OS=Bos taurus OX=9913 GN=RSU1 PE=4 SV=1	0.0262457	0.0466092
ref_bos_taurus_241029	A5PKB9_BOVIN	C25H16orf54	C16orf54	56	23740	3	3	2	2	0.28	Chromosome 25 C16orf54 homolog OS=Bos taurus OX=9913 GN=C25H16orf54 PE=2 SV=1	0.0349943	0.0466092
ref_bos_taurus_241029	MYG_BOVIN	MB	MB	48	17067	3	3	2	2	0.41	Myoglobin OS=Bos taurus OX=9913 GN=MB PE=1 SV=3	0.0512417	0.0466092
ref_bos_taurus_241029	A0A3Q1LTS4_BOVIN	PCCA	PCCA	39	76586	3	3	2	2	0.08	Propionyl-CoA carboxylase alpha chain, mitochondrial OS=Bos taurus OX=9913 GN=PCCA PE=1 SV=2	0.00999838	0.0466092
ref_bos_taurus_241029	A0AAA9S697_BOVIN		C1QTNF9	38	22645	3	3	2	2	0.3	C1q domain-containing protein OS=Bos taurus OX=9913 PE=4 SV=1	0.0374939	0.0466092
ref_bos_taurus_241029	AL1A1_BOVIN	ALDH1A1	ALDH1A1	63	54771	2	2	2	2	0.12	Aldehyde dehydrogenase 1A1 OS=Bos taurus OX=9913 GN=ALDH1A1 PE=1 SV=3	0.0149976	0.0466092
ref_bos_taurus_241029	A0A3Q1LV18_BOVIN	CCT2	CCT2	45	56481	2	2	2	2	0.11	T-complex protein 1 subunit beta OS=Bos taurus OX=9913 GN=CCT2 PE=1 SV=2	0.0137478	0.0466092
ref_bos_taurus_241029	F1MBC5_BOVIN	F9	F9	33	50325	2	2	2	2	0.13	Coagulation factor IX OS=Bos taurus OX=9913 GN=F9 PE=4 SV=3	0.0162474	0.0466092
ref_bos_taurus_241029	A0A3Q1LQW5_BOVIN	SLC38A10	SLC38A10	26	116226	2	2	2	2	0.05	Solute carrier family 38 member 10 OS=Bos taurus OX=9913 GN=SLC38A10 PE=1 SV=1	0.00624898	0.0466092

## Sheet: Summary_raw_data
GROUP	ID	N_PROTEIN	N_PEPTIDE
LI	14192_976_LiSP	225	733
LI	14194_973_LiSP	122	353
LI	14197_890_LiPA	211	815
LI	14199_941_LiPA	246	950
LI	14201_972_LiPA	206	683
LI	14203_964_LiPA	187	738
LI	14206_911_LiSP	254	963
LI	14208_897_LiSP	233	823
LI	14210_909_LiSP	177	637
LI	14212_852_LiSP	186	593
LI	14214_842_LiSP	243	938
LI	14217_922_LiPA	201	795
LI	14219_877_LiPA	199	788
LI	14221_968_LiPA	189	704
LI	14223_931_LiPA	219	891
LI	14226_836_LiSP	248	915
SI	14195_895_SiPA	224	794
SI	14198_812_SiSP	204	833
SI	14205_894_SiPA	258	985
SI	14207_820_SiPA	257	948
SI	14213_833_SiPA	240	903
SI	14215_831_SiPA	232	890
SI	14218_840_SiSP	228	805
SI	14220_861_SiSP	216	776
SI	14222_889_SiSP	140	439
SI	14225_814_SiPA	170	645
AN	14193_870_AnPA	245	851
AN	14196_949_AnSP	229	956
AN	14200_946_AnSP	251	1000
AN	14202_885_AnSP	215	764
AN	14204_860_AnSP	225	863
AN	14209_815_AnPA	192	768
AN	14211_813_AnPA	167	621
AN	14216_835_AnSP	231	831
AN	14224_817_AnSP	207	741
AN	14227_887_AnPA	187	772
AN	14228_843_AnPA	220	875
AN	14229_811_AnPA	190	801
POOL	Pool_1	175	686
POOL	Pool_2	190	765
POOL	Pool_3	196	755
POOL	Pool_4	192	743
POOL	Pool_5	190	748
Mean		210	788
SD		31	134
CV		15	17
