# Supplementary material for: Efficient enrichment of plasma-derived extracellular vesicles from small volumes of bovine blood
Source: J Anim Sci. 2025 Oct 15;103:skaf354. doi: 10.1093/jas/skaf354 (PMC12597144; doi:10.1093/jas/skaf354)
Supplement: skaf354_Supplementary_Data [file skaf354_supplementary_data.zip › TableS4_ProteInside_GOCC_noAPO_top20_012025.xlsx]

## Sheet: Sheet1
2025_1_7_rOyQRuGsK071i52nlmtvZCNUX-GO_CC0
GO_CC	Name	Function	Ensembl	Protein Name	Gene Name	Uniprot	Query	Term frequency within the dataset (%)	Term frequency within the genome (%)	P-value (fdr)
GO:0005615	extracellular space	That part of a multicellular organism outside the cells proper, usually taken to be outside the plasma membranes, and occupied by fluid.	ENSG00000121410 ENSG00000175899 ENSG00000157766 ENSG00000131473 ENSG00000143632 ENSG00000075624 ENSG00000072110 ENSG00000077522 ENSG00000248746 ENSG00000130402 ENSG00000160323 ENSG00000181092 ENSG00000079557 ENSG00000101444 ENSG00000145192 ENSG00000106992 ENSG00000148218 ENSG00000163631 ENSG00000165092 ENSG00000149925 ENSG00000136872 ENSG00000106927 ENSG00000240038 ENSG00000130812 ENSG00000132703…	'Alpha-1B-glycoprotein'; 'Alpha-2-macroglobulin'; 'Aggrecan core protein'; 'ATP-citrate synthase'; 'Actin, alpha skeletal muscle'; 'Actin, cytoplasmic 1'; 'Alpha-actinin-1'; 'Alpha-actinin-2'; 'Alpha-actinin-3'; 'Alpha-actinin-4'; 'A disintegrin and metalloproteinase with thrombospondin motifs 13'; 'Adiponectin'; 'Afamin'; 'Adenosylhomocysteinase'; 'Alpha-2-HS-glycoprotein'; 'Adenylate kinase iso…	A1BG A2M ACAN ACLY ACTA1 ACTB ACTN1 ACTN2 ACTN3 ACTN4 ADAMTS13 ADIPOQ AFM AHCY AHSG AK1 ALAD ALB FBF1 ALDH1A1 ALDOA ALDOB AMBP AMY2B ANGPTL6 APCS APEH ARRDC1 ASL ASS1 ATP5F1A B2M BASP1 BLMH C1QC C1QTNF3 C1QTNF5 C1S C3 C4A C4BPA C5 C6 C8A C8B C8G C9 CAP1 GLYAT CAT CCT2 CCT3 CCT5 CCT6A CCT7 CCT8 CD58 CD59 CD5L CD9 CFB CFH CFI CFL1 CFP CKM CLEC11A CLEC3B CLIC1 CLTC CLU COL10A1 COL6A1 COL6A2 COL6A3 C…	P04217 P01023 P16112 P53396 P68133 P60709 P12814 P35609 Q08043 O43707 Q76LX8 Q15848 P43652 P23526 P02765 P00568 P13716 Q8TES7 P02768 P00352 P04075 P05062 P02760 P19961 Q8NI99 P02743 P13798 Q8N5I2 P04424 P00966 P25705 P61769 P80723 Q13867 P02747 Q9BXJ4 Q9BXJ0 P09871 P01024 P0C0L4 P04003 P01031 P13671 P07357 P07358 P07360 P02748 Q01518 P04040 Q6IB77 P78371 P49368 P48643 P40227 Q99832 P50990 P19256 …	A1BG A2M ACAN ACLY ACTA1 ACTB ACTN1 ACTN2 ACTN3 ACTN4 ADAMTS13 ADIPOQ AFM AHCY AHSG AK1 ALAD ALB ALDH1A1 ALDOA ALDOB AMBP AMY2B ANGPTL6 APCS APEH ARRDC1 ASL ASS1 ATP5F1A B2M BASP1 BLMH C1QC C1QTNF3 C1QTNF5 C1S C3 C4A C4BPA C5 C6 C8A C8B C8G C9 CAP1 CAT CCT2 CCT3 CCT5 CCT6A CCT7 CCT8 CD58 CD59 CD5L CD9 CFB CFH CFI CFL1 CFP CKM CLEC11A CLEC3B CLIC1 CLTC CLU COL10A1 COL6A1 COL6A2 COL6A3 COLEC10 COLE…	76.69 273/356	8.27 273/3303	2.825e-150
GO:1903561	extracellular vesicle	Any vesicle that is part of the extracellular region.	ENSG00000121410 ENSG00000175899 ENSG00000131473 ENSG00000143632 ENSG00000075624 ENSG00000072110 ENSG00000077522 ENSG00000248746 ENSG00000130402 ENSG00000079557 ENSG00000101444 ENSG00000145192 ENSG00000106992 ENSG00000148218 ENSG00000163631 ENSG00000165092 ENSG00000149925 ENSG00000136872 ENSG00000106927 ENSG00000240038 ENSG00000130812 ENSG00000132703 ENSG00000164062 ENSG00000197070 ENSG00000126522…	'Alpha-1B-glycoprotein'; 'Alpha-2-macroglobulin'; 'ATP-citrate synthase'; 'Actin, alpha skeletal muscle'; 'Actin, cytoplasmic 1'; 'Alpha-actinin-1'; 'Alpha-actinin-2'; 'Alpha-actinin-3'; 'Alpha-actinin-4'; 'Afamin'; 'Adenosylhomocysteinase'; 'Alpha-2-HS-glycoprotein'; 'Adenylate kinase isoenzyme 1'; 'Delta-aminolevulinic acid dehydratase'; 'Fas-binding factor 1'; 'Albumin'; 'Aldehyde dehydrogenas…	A1BG A2M ACLY ACTA1 ACTB ACTN1 ACTN2 ACTN3 ACTN4 AFM AHCY AHSG AK1 ALAD ALB FBF1 ALDH1A1 ALDOA ALDOB AMBP AMY2B ANGPTL6 APCS APEH ARRDC1 ASL ASS1 ATP5F1A B2M BASP1 BLMH C1QTNF3 C3 C4A C5 C6 C8A C8B C8G C9 CAP1 GLYAT CAT CCT2 CCT3 CCT5 CCT6A CCT7 CCT8 CD58 CD59 CD9 CFB CFH CFI CFL1 CLEC3B CLIC1 CLTC CLU COL6A1 COL6A2 COL6A3 COMP CORO1A CP CPB2 CPN2 CPQ CRYAB CRYZ CTSC DMBT1 DPYS DPYSL2 ECM1 EEF1A1…	P04217 P01023 P53396 P68133 P60709 P12814 P35609 Q08043 O43707 P43652 P23526 P02765 P00568 P13716 Q8TES7 P02768 P00352 P04075 P05062 P02760 P19961 Q8NI99 P02743 P13798 Q8N5I2 P04424 P00966 P25705 P61769 P80723 Q13867 Q9BXJ4 P01024 P0C0L4 P01031 P13671 P07357 P07358 P07360 P02748 Q01518 P04040 Q6IB77 P78371 P49368 P48643 P40227 Q99832 P50990 P19256 P13987 P21926 P00751 P08603 P05156 P23528 P05452 …	A1BG A2M ACLY ACTA1 ACTB ACTN1 ACTN2 ACTN3 ACTN4 AFM AHCY AHSG AK1 ALAD ALB ALDH1A1 ALDOA ALDOB AMBP AMY2B ANGPTL6 APCS APEH ARRDC1 ASL ASS1 ATP5F1A B2M BASP1 BLMH C1QTNF3 C3 C4A C5 C6 C8A C8B C8G C9 CAP1 CAT CCT2 CCT3 CCT5 CCT6A CCT7 CCT8 CD58 CD59 CD9 CFB CFH CFI CFL1 CLEC3B CLIC1 CLTC CLU COL6A1 COL6A2 COL6A3 COMP CORO1A CP CPB2 CPN2 CPQ CRYAB CRYZ CTSC DMBT1 DPYS DPYSL2 ECM1 EEF1A1 ENO3 EZR F…	64.89 231/356	10.83 231/2133	3.399e-144
GO:0065010	extracellular membrane-bounded organelle	Organized structure of distinctive morphology and function, bounded by a lipid bilayer membrane and occurring outside the cell.	ENSG00000121410 ENSG00000175899 ENSG00000131473 ENSG00000143632 ENSG00000075624 ENSG00000072110 ENSG00000077522 ENSG00000248746 ENSG00000130402 ENSG00000079557 ENSG00000101444 ENSG00000145192 ENSG00000106992 ENSG00000148218 ENSG00000163631 ENSG00000165092 ENSG00000149925 ENSG00000136872 ENSG00000106927 ENSG00000240038 ENSG00000130812 ENSG00000132703 ENSG00000164062 ENSG00000197070 ENSG00000126522…	'Alpha-1B-glycoprotein'; 'Alpha-2-macroglobulin'; 'ATP-citrate synthase'; 'Actin, alpha skeletal muscle'; 'Actin, cytoplasmic 1'; 'Alpha-actinin-1'; 'Alpha-actinin-2'; 'Alpha-actinin-3'; 'Alpha-actinin-4'; 'Afamin'; 'Adenosylhomocysteinase'; 'Alpha-2-HS-glycoprotein'; 'Adenylate kinase isoenzyme 1'; 'Delta-aminolevulinic acid dehydratase'; 'Fas-binding factor 1'; 'Albumin'; 'Aldehyde dehydrogenas…	A1BG A2M ACLY ACTA1 ACTB ACTN1 ACTN2 ACTN3 ACTN4 AFM AHCY AHSG AK1 ALAD ALB FBF1 ALDH1A1 ALDOA ALDOB AMBP AMY2B ANGPTL6 APCS APEH ARRDC1 ASL ASS1 ATP5F1A B2M BASP1 BLMH C1QTNF3 C3 C4A C5 C6 C8A C8B C8G C9 CAP1 GLYAT CAT CCT2 CCT3 CCT5 CCT6A CCT7 CCT8 CD58 CD59 CD9 CFB CFH CFI CFL1 CLEC3B CLIC1 CLTC CLU COL6A1 COL6A2 COL6A3 COMP CORO1A CP CPB2 CPN2 CPQ CRYAB CRYZ CTSC DMBT1 DPYS DPYSL2 ECM1 EEF1A1…	P04217 P01023 P53396 P68133 P60709 P12814 P35609 Q08043 O43707 P43652 P23526 P02765 P00568 P13716 Q8TES7 P02768 P00352 P04075 P05062 P02760 P19961 Q8NI99 P02743 P13798 Q8N5I2 P04424 P00966 P25705 P61769 P80723 Q13867 Q9BXJ4 P01024 P0C0L4 P01031 P13671 P07357 P07358 P07360 P02748 Q01518 P04040 Q6IB77 P78371 P49368 P48643 P40227 Q99832 P50990 P19256 P13987 P21926 P00751 P08603 P05156 P23528 P05452 …	A1BG A2M ACLY ACTA1 ACTB ACTN1 ACTN2 ACTN3 ACTN4 AFM AHCY AHSG AK1 ALAD ALB ALDH1A1 ALDOA ALDOB AMBP AMY2B ANGPTL6 APCS APEH ARRDC1 ASL ASS1 ATP5F1A B2M BASP1 BLMH C1QTNF3 C3 C4A C5 C6 C8A C8B C8G C9 CAP1 CAT CCT2 CCT3 CCT5 CCT6A CCT7 CCT8 CD58 CD59 CD9 CFB CFH CFI CFL1 CLEC3B CLIC1 CLTC CLU COL6A1 COL6A2 COL6A3 COMP CORO1A CP CPB2 CPN2 CPQ CRYAB CRYZ CTSC DMBT1 DPYS DPYSL2 ECM1 EEF1A1 ENO3 EZR F…	64.89 231/356	10.82 231/2134	3.399e-144
GO:0043230	extracellular organelle	Organized structure of distinctive morphology and function, occurring outside the cell. Includes, for example, extracellular membrane vesicles (EMVs) and the cellulosomes of anaerobic bacteria and fungi.	ENSG00000121410 ENSG00000175899 ENSG00000131473 ENSG00000143632 ENSG00000075624 ENSG00000072110 ENSG00000077522 ENSG00000248746 ENSG00000130402 ENSG00000079557 ENSG00000101444 ENSG00000145192 ENSG00000106992 ENSG00000148218 ENSG00000163631 ENSG00000165092 ENSG00000149925 ENSG00000136872 ENSG00000106927 ENSG00000240038 ENSG00000130812 ENSG00000132703 ENSG00000164062 ENSG00000197070 ENSG00000126522…	'Alpha-1B-glycoprotein'; 'Alpha-2-macroglobulin'; 'ATP-citrate synthase'; 'Actin, alpha skeletal muscle'; 'Actin, cytoplasmic 1'; 'Alpha-actinin-1'; 'Alpha-actinin-2'; 'Alpha-actinin-3'; 'Alpha-actinin-4'; 'Afamin'; 'Adenosylhomocysteinase'; 'Alpha-2-HS-glycoprotein'; 'Adenylate kinase isoenzyme 1'; 'Delta-aminolevulinic acid dehydratase'; 'Fas-binding factor 1'; 'Albumin'; 'Aldehyde dehydrogenas…	A1BG A2M ACLY ACTA1 ACTB ACTN1 ACTN2 ACTN3 ACTN4 AFM AHCY AHSG AK1 ALAD ALB FBF1 ALDH1A1 ALDOA ALDOB AMBP AMY2B ANGPTL6 APCS APEH ARRDC1 ASL ASS1 ATP5F1A B2M BASP1 BLMH C1QTNF3 C3 C4A C5 C6 C8A C8B C8G C9 CAP1 GLYAT CAT CCT2 CCT3 CCT5 CCT6A CCT7 CCT8 CD58 CD59 CD9 CFB CFH CFI CFL1 CLEC3B CLIC1 CLTC CLU COL6A1 COL6A2 COL6A3 COMP CORO1A CP CPB2 CPN2 CPQ CRYAB CRYZ CTSC DMBT1 DPYS DPYSL2 ECM1 EEF1A1…	P04217 P01023 P53396 P68133 P60709 P12814 P35609 Q08043 O43707 P43652 P23526 P02765 P00568 P13716 Q8TES7 P02768 P00352 P04075 P05062 P02760 P19961 Q8NI99 P02743 P13798 Q8N5I2 P04424 P00966 P25705 P61769 P80723 Q13867 Q9BXJ4 P01024 P0C0L4 P01031 P13671 P07357 P07358 P07360 P02748 Q01518 P04040 Q6IB77 P78371 P49368 P48643 P40227 Q99832 P50990 P19256 P13987 P21926 P00751 P08603 P05156 P23528 P05452 …	A1BG A2M ACLY ACTA1 ACTB ACTN1 ACTN2 ACTN3 ACTN4 AFM AHCY AHSG AK1 ALAD ALB ALDH1A1 ALDOA ALDOB AMBP AMY2B ANGPTL6 APCS APEH ARRDC1 ASL ASS1 ATP5F1A B2M BASP1 BLMH C1QTNF3 C3 C4A C5 C6 C8A C8B C8G C9 CAP1 CAT CCT2 CCT3 CCT5 CCT6A CCT7 CCT8 CD58 CD59 CD9 CFB CFH CFI CFL1 CLEC3B CLIC1 CLTC CLU COL6A1 COL6A2 COL6A3 COMP CORO1A CP CPB2 CPN2 CPQ CRYAB CRYZ CTSC DMBT1 DPYS DPYSL2 ECM1 EEF1A1 ENO3 EZR F…	64.89 231/356	10.82 231/2134	3.399e-144
GO:0070062	extracellular exosome	A vesicle that is released into the extracellular region by fusion of the limiting endosomal membrane of a multivesicular body with the plasma membrane. Extracellular exosomes, also simply called exosomes, have a diameter of about 40-100 nm.	ENSG00000121410 ENSG00000175899 ENSG00000131473 ENSG00000143632 ENSG00000075624 ENSG00000072110 ENSG00000077522 ENSG00000248746 ENSG00000130402 ENSG00000079557 ENSG00000101444 ENSG00000145192 ENSG00000106992 ENSG00000148218 ENSG00000163631 ENSG00000165092 ENSG00000149925 ENSG00000136872 ENSG00000106927 ENSG00000240038 ENSG00000130812 ENSG00000132703 ENSG00000164062 ENSG00000197070 ENSG00000126522…	'Alpha-1B-glycoprotein'; 'Alpha-2-macroglobulin'; 'ATP-citrate synthase'; 'Actin, alpha skeletal muscle'; 'Actin, cytoplasmic 1'; 'Alpha-actinin-1'; 'Alpha-actinin-2'; 'Alpha-actinin-3'; 'Alpha-actinin-4'; 'Afamin'; 'Adenosylhomocysteinase'; 'Alpha-2-HS-glycoprotein'; 'Adenylate kinase isoenzyme 1'; 'Delta-aminolevulinic acid dehydratase'; 'Fas-binding factor 1'; 'Albumin'; 'Aldehyde dehydrogenas…	A1BG A2M ACLY ACTA1 ACTB ACTN1 ACTN2 ACTN3 ACTN4 AFM AHCY AHSG AK1 ALAD ALB FBF1 ALDH1A1 ALDOA ALDOB AMBP AMY2B ANGPTL6 APCS APEH ARRDC1 ASL ASS1 ATP5F1A B2M BASP1 BLMH C1QTNF3 C3 C4A C5 C6 C8A C8B C8G C9 CAP1 GLYAT CAT CCT2 CCT3 CCT5 CCT6A CCT7 CCT8 CD58 CD59 CD9 CFB CFH CFI CFL1 CLEC3B CLIC1 CLTC CLU COL6A1 COL6A2 COL6A3 COMP CORO1A CP CPB2 CPN2 CPQ CRYAB CRYZ CTSC DMBT1 DPYS DPYSL2 ECM1 EEF1A1…	P04217 P01023 P53396 P68133 P60709 P12814 P35609 Q08043 O43707 P43652 P23526 P02765 P00568 P13716 Q8TES7 P02768 P00352 P04075 P05062 P02760 P19961 Q8NI99 P02743 P13798 Q8N5I2 P04424 P00966 P25705 P61769 P80723 Q13867 Q9BXJ4 P01024 P0C0L4 P01031 P13671 P07357 P07358 P07360 P02748 Q01518 P04040 Q6IB77 P78371 P49368 P48643 P40227 Q99832 P50990 P19256 P13987 P21926 P00751 P08603 P05156 P23528 P05452 …	A1BG A2M ACLY ACTA1 ACTB ACTN1 ACTN2 ACTN3 ACTN4 AFM AHCY AHSG AK1 ALAD ALB ALDH1A1 ALDOA ALDOB AMBP AMY2B ANGPTL6 APCS APEH ARRDC1 ASL ASS1 ATP5F1A B2M BASP1 BLMH C1QTNF3 C3 C4A C5 C6 C8A C8B C8G C9 CAP1 CAT CCT2 CCT3 CCT5 CCT6A CCT7 CCT8 CD58 CD59 CD9 CFB CFH CFI CFL1 CLEC3B CLIC1 CLTC CLU COL6A1 COL6A2 COL6A3 COMP CORO1A CP CPB2 CPN2 CPQ CRYAB CRYZ CTSC DMBT1 DPYS DPYSL2 ECM1 EEF1A1 ENO3 EZR F…	64.33 229/356	10.86 229/2109	6.618e-143
GO:0005576	extracellular region	The space external to the outermost structure of a cell. For cells without external protective or external encapsulating structures this refers to space outside of the plasma membrane. This term covers the host cell environment outside an intracellular parasite.	ENSG00000121410 ENSG00000175899 ENSG00000157766 ENSG00000131473 ENSG00000143632 ENSG00000075624 ENSG00000072110 ENSG00000077522 ENSG00000248746 ENSG00000130402 ENSG00000160323 ENSG00000181092 ENSG00000079557 ENSG00000101444 ENSG00000145192 ENSG00000106992 ENSG00000148218 ENSG00000163631 ENSG00000165092 ENSG00000149925 ENSG00000136872 ENSG00000106927 ENSG00000240038 ENSG00000130812 ENSG00000132703…	'Alpha-1B-glycoprotein'; 'Alpha-2-macroglobulin'; 'Aggrecan core protein'; 'ATP-citrate synthase'; 'Actin, alpha skeletal muscle'; 'Actin, cytoplasmic 1'; 'Alpha-actinin-1'; 'Alpha-actinin-2'; 'Alpha-actinin-3'; 'Alpha-actinin-4'; 'A disintegrin and metalloproteinase with thrombospondin motifs 13'; 'Adiponectin'; 'Afamin'; 'Adenosylhomocysteinase'; 'Alpha-2-HS-glycoprotein'; 'Adenylate kinase iso…	A1BG A2M ACAN ACLY ACTA1 ACTB ACTN1 ACTN2 ACTN3 ACTN4 ADAMTS13 ADIPOQ AFM AHCY AHSG AK1 ALAD ALB FBF1 ALDH1A1 ALDOA ALDOB AMBP AMY2B ANGPTL6 APCS APEH ARRDC1 ASL ASS1 ATP5F1A B2M BASP1 BLMH C1QA C1QB C1QC C1QTNF3 C1QTNF5 C1QTNF7 C1QTNF9 C1R C1S C3 C4A C4BPA C5 C6 C8A C8B C8G C9 CAP1 GLYAT CAT CCT2 CCT3 CCT5 CCT6A CCT7 CCT8 CD58 CD59 CD5L CD9 CFB CFH CFI CFL1 CFP CKM CLEC11A CLEC3B CLIC1 CLTC CLU …	P04217 P01023 P16112 P53396 P68133 P60709 P12814 P35609 Q08043 O43707 Q76LX8 Q15848 P43652 P23526 P02765 P00568 P13716 Q8TES7 P02768 P00352 P04075 P05062 P02760 P19961 Q8NI99 P02743 P13798 Q8N5I2 P04424 P00966 P25705 P61769 P80723 Q13867 P02745 P02746 P02747 Q9BXJ4 Q9BXJ0 Q9BXJ2 P0C862 P00736 P09871 P01024 P0C0L4 P04003 P01031 P13671 P07357 P07358 P07360 P02748 Q01518 P04040 Q6IB77 P78371 P49368 …	A1BG A2M ACAN ACLY ACTA1 ACTB ACTN1 ACTN2 ACTN3 ACTN4 ADAMTS13 ADIPOQ AFM AHCY AHSG AK1 ALAD ALB ALDH1A1 ALDOA ALDOB AMBP AMY2B ANGPTL6 APCS APEH ARRDC1 ASL ASS1 ATP5F1A B2M BASP1 BLMH C1QA C1QB C1QC C1QTNF3 C1QTNF5 C1QTNF7 C1QTNF9 C1R C1S C3 C4A C4BPA C5 C6 C8A C8B C8G C9 CAP1 CAT CCT2 CCT3 CCT5 CCT6A CCT7 CCT8 CD58 CD59 CD5L CD9 CFB CFH CFI CFL1 CFP CKM CLEC11A CLEC3B CLIC1 CLTC CLU COL10A1 COL…	79.78 284/356	6.74 284/4213	3.461e-136
GO:0031982	vesicle	Any small, fluid-filled, spherical organelle enclosed by membrane.	ENSG00000121410 ENSG00000175899 ENSG00000131473 ENSG00000143632 ENSG00000075624 ENSG00000072110 ENSG00000077522 ENSG00000248746 ENSG00000130402 ENSG00000079557 ENSG00000101444 ENSG00000145192 ENSG00000106992 ENSG00000148218 ENSG00000163631 ENSG00000165092 ENSG00000149925 ENSG00000136872 ENSG00000106927 ENSG00000240038 ENSG00000130812 ENSG00000131471 ENSG00000132703 ENSG00000164062 ENSG00000197070…	'Alpha-1B-glycoprotein'; 'Alpha-2-macroglobulin'; 'ATP-citrate synthase'; 'Actin, alpha skeletal muscle'; 'Actin, cytoplasmic 1'; 'Alpha-actinin-1'; 'Alpha-actinin-2'; 'Alpha-actinin-3'; 'Alpha-actinin-4'; 'Afamin'; 'Adenosylhomocysteinase'; 'Alpha-2-HS-glycoprotein'; 'Adenylate kinase isoenzyme 1'; 'Delta-aminolevulinic acid dehydratase'; 'Fas-binding factor 1'; 'Albumin'; 'Aldehyde dehydrogenas…	A1BG A2M ACLY ACTA1 ACTB ACTN1 ACTN2 ACTN3 ACTN4 AFM AHCY AHSG AK1 ALAD ALB FBF1 ALDH1A1 ALDOA ALDOB AMBP AMY2B ANGPTL6 AOC3 APCS APEH ARRDC1 ASL ASS1 ATP5F1A B2M BASP1 BLMH C1QTNF3 C1QTNF5 C3 C4A C5 C6 C8A C8B C8G C9 CAP1 GLYAT CAT CCT2 CCT3 CCT5 CCT6A CCT7 CCT8 CD58 CD59 CD9 CFB CFH CFI CFL1 CFP CLEC3B CLIC1 CLTC CLU COL6A1 COL6A2 COL6A3 COLEC10 COMP CORO1A CORO1C CP CPB2 CPN2 CPQ CRYAB CRYZ CT…	P04217 P01023 P53396 P68133 P60709 P12814 P35609 Q08043 O43707 P43652 P23526 P02765 P00568 P13716 Q8TES7 P02768 P00352 P04075 P05062 P02760 P19961 Q8NI99 Q16853 P02743 P13798 Q8N5I2 P04424 P00966 P25705 P61769 P80723 Q13867 Q9BXJ4 Q9BXJ0 P01024 P0C0L4 P01031 P13671 P07357 P07358 P07360 P02748 Q01518 P04040 Q6IB77 P78371 P49368 P48643 P40227 Q99832 P50990 P19256 P13987 P21926 P00751 P08603 P05156 …	A1BG A2M ACLY ACTA1 ACTB ACTN1 ACTN2 ACTN3 ACTN4 AFM AHCY AHSG AK1 ALAD ALB ALDH1A1 ALDOA ALDOB AMBP AMY2B ANGPTL6 AOC3 APCS APEH ARRDC1 ASL ASS1 ATP5F1A B2M BASP1 BLMH C1QTNF3 C1QTNF5 C3 C4A C5 C6 C8A C8B C8G C9 CAP1 CAT CCT2 CCT3 CCT5 CCT6A CCT7 CCT8 CD58 CD59 CD9 CFB CFH CFI CFL1 CFP CLEC3B CLIC1 CLTC CLU COL6A1 COL6A2 COL6A3 COLEC10 COMP CORO1A CORO1C CP CPB2 CPN2 CPQ CRYAB CRYZ CTSC DMBT1 DN…	70.51 251/356	6.27 251/4004	5.697e-104
GO:0072562	blood microparticle	A phospholipid microvesicle that is derived from any of several cell types, such as platelets, blood cells, endothelial cells, or others, and contains membrane receptors as well as other proteins characteristic of the parental cell. Microparticles are heterogeneous in size, and are characterized as microvesicles free of nucleic acids.	ENSG00000121410 ENSG00000175899 ENSG00000143632 ENSG00000075624 ENSG00000079557 ENSG00000145192 ENSG00000163631 ENSG00000106927 ENSG00000132703 ENSG00000159189 ENSG00000182326 ENSG00000125730 ENSG00000244731 ENSG00000123838 ENSG00000157131 ENSG00000176919 ENSG00000113600 ENSG00000073754 ENSG00000243649 ENSG00000000971 ENSG00000213719 ENSG00000120885 ENSG00000047457 ENSG00000178772 ENSG00000124491…	'Alpha-1B-glycoprotein'; 'Alpha-2-macroglobulin'; 'Actin, alpha skeletal muscle'; 'Actin, cytoplasmic 1'; 'Afamin'; 'Alpha-2-HS-glycoprotein'; 'Fas-binding factor 1'; 'Albumin'; 'Protein AMBP'; 'Serum amyloid P-component'; 'Complement C1q subcomponent subunit C'; 'Complement C1s subcomponent'; 'Complement C3'; 'Complement C4-A'; 'C4b-binding protein alpha chain'; 'Complement component C8 alpha ch…	A1BG A2M ACTA1 ACTB AFM AHSG ALB FBF1 AMBP APCS C1QC C1S C3 C4A C4BPA C8A C8G C9 CD5L CFB CFH CLIC1 CLU CP CPN2 F13A1 F2 FGA FGB FGG FN1 GC GGCX GBA1 GSN HBA2 HBB HP HPX HRG HSPA1B HSPA8 IGHA2 IGHG2 IGHM IGKV2-30 IGLV3-25 ITGA2B ITIH1 ITIH2 ITIH4 JCHAIN LGALS3BP MSN ORM1 PLG PON1 SDCBP SERPINA3 SERPINC1 SERPINF2 SLC4A1 STOM TF TFRC VTN YWHAZ	P04217 P01023 P68133 P60709 P43652 P02765 Q8TES7 P02768 P02760 P02743 P02747 P09871 P01024 P0C0L4 P04003 P07357 P07360 P02748 O43866 P00751 P08603 O00299 P10909 P00450 P22792 P00488 P00734 P02671 P02675 P02679 P02751 P04062 P38435 P02774 P06396 D1MGQ2 P68871 P00738 P02790 P04196 P0DMV9 P11142 P01877 P01859 P01871 P06310 P01717 P08514 P19827 P19823 Q14624 P01591 Q08380 P26038 P02763 P00747 P27169 …	A1BG A2M ACTA1 ACTB AFM AHSG ALB AMBP APCS C1QC C1S C3 C4A C4BPA C8A C8G C9 CD5L CFB CFH CLIC1 CLU CP CPN2 F13A1 F2 FGA FGB FGG FN1 GC GSN HBA1 HBB HP HPX HRG HSPA1B HSPA8 IGHA2 IGHG2 IGHM IGKV2-30 IGLV3-25 ITGA2B ITIH1 ITIH2 ITIH4 JCHAIN LGALS3BP MSN ORM1 PLG PON1 SDCBP SERPINA3 SERPINC1 SERPINF2 SLC4A1 STOM TF TFRC VTN YWHAZ	18.26 65/356	47.79 65/136	1.015e-78
GO:0034774	secretory granule lumen	The volume enclosed by the membrane of a secretory granule.	ENSG00000121410 ENSG00000175899 ENSG00000131473 ENSG00000072110 ENSG00000077522 ENSG00000130402 ENSG00000145192 ENSG00000148218 ENSG00000163631 ENSG00000149925 ENSG00000166710 ENSG00000125730 ENSG00000131236 ENSG00000121691 ENSG00000166226 ENSG00000156261 ENSG00000126759 ENSG00000163815 ENSG00000120885 ENSG00000109861 ENSG00000143369 ENSG00000156508 ENSG00000124491 ENSG00000198734 ENSG00000185010…	'Alpha-1B-glycoprotein'; 'Alpha-2-macroglobulin'; 'ATP-citrate synthase'; 'Alpha-actinin-1'; 'Alpha-actinin-2'; 'Alpha-actinin-4'; 'Alpha-2-HS-glycoprotein'; 'Delta-aminolevulinic acid dehydratase'; 'Fas-binding factor 1'; 'Albumin'; 'Fructose-bisphosphate aldolase A'; 'Beta-2-microglobulin'; 'Complement C3'; 'Adenylyl cyclase-associated protein 1'; 'Catalase'; 'Glycine N-acyltransferase'; 'T-com…	A1BG A2M ACLY ACTN1 ACTN2 ACTN4 AHSG ALAD ALB FBF1 ALDOA B2M C3 CAP1 GLYAT CAT CCT2 CCT8 CFP CLEC3B CLU CTSC ECM1 EEF1A1 F13A1 F5 F8 FCN1 FERMT3 FGA FGB FGG FN1 FTL GSN HP HRG HSP90AA1 HSPA8 IDH1 IMPDH2 ITIH4 JUP LGALS3BP LRG1 LTF MAN2B1 ORM1 PKM PLG PPBP PRDX4 PRDX6 PSMA2 PSMA5 PSMB1 PITX3 PTX3 PYGB PYGL RETN S100A8 SDCBP SERPINA1 SERPINA3 SERPINF2 SRGN TF THBS1 TTR TUBB TUBB4B VCL VCP VWF	P04217 P01023 P53396 P12814 P35609 O43707 P02765 P13716 Q8TES7 P02768 P04075 P61769 P01024 Q01518 P04040 Q6IB77 P78371 P50990 P27918 P05452 P10909 P53634 Q16610 P68104 P00488 P12259 P00451 O00602 Q86UX7 P02671 P02675 P02679 P02751 P02792 P06396 P00738 P04196 P07900 P11142 O75874 P12268 Q14624 P14923 Q08380 P02750 P02788 O00754 P02763 P14618 P00747 P02775 Q13162 P30041 P25787 P28066 P20618 P26022 …	A1BG A2M ACLY ACTN1 ACTN2 ACTN4 AHSG ALAD ALB ALDOA B2M C3 CAP1 CAT CCT2 CCT8 CFP CLEC3B CLU CTSC ECM1 EEF1A1 F13A1 F5 F8 FCN1 FERMT3 FGA FGB FGG FN1 FTL GSN HP HRG HSP90AA1 HSPA8 IDH1 IMPDH2 ITIH4 JUP LGALS3BP LRG1 LTF MAN2B1 ORM1 PKM PLG PPBP PRDX4 PRDX6 PSMA2 PSMA5 PSMB1 PTX3 PYGB PYGL RETN S100A8 SDCBP SERPINA1 SERPINA3 SERPINF2 SRGN TF THBS1 TTR TUBB TUBB4B VCL VCP VWF	20.22 72/356	22.50 72/320	7.839e-60
GO:0060205	cytoplasmic vesicle lumen	The volume enclosed by a cytoplasmic vesicle.	ENSG00000121410 ENSG00000175899 ENSG00000131473 ENSG00000072110 ENSG00000077522 ENSG00000130402 ENSG00000145192 ENSG00000148218 ENSG00000163631 ENSG00000149925 ENSG00000166710 ENSG00000125730 ENSG00000131236 ENSG00000121691 ENSG00000166226 ENSG00000156261 ENSG00000126759 ENSG00000163815 ENSG00000120885 ENSG00000109861 ENSG00000143369 ENSG00000156508 ENSG00000124491 ENSG00000198734 ENSG00000185010…	'Alpha-1B-glycoprotein'; 'Alpha-2-macroglobulin'; 'ATP-citrate synthase'; 'Alpha-actinin-1'; 'Alpha-actinin-2'; 'Alpha-actinin-4'; 'Alpha-2-HS-glycoprotein'; 'Delta-aminolevulinic acid dehydratase'; 'Fas-binding factor 1'; 'Albumin'; 'Fructose-bisphosphate aldolase A'; 'Beta-2-microglobulin'; 'Complement C3'; 'Adenylyl cyclase-associated protein 1'; 'Catalase'; 'Glycine N-acyltransferase'; 'T-com…	A1BG A2M ACLY ACTN1 ACTN2 ACTN4 AHSG ALAD ALB FBF1 ALDOA B2M C3 CAP1 GLYAT CAT CCT2 CCT8 CFP CLEC3B CLU CTSC ECM1 EEF1A1 F13A1 F5 F8 FCN1 FERMT3 FGA FGB FGG FN1 FTL GSN HP HRG HSP90AA1 HSPA8 IDH1 IMPDH2 ITIH4 JUP LGALS3BP LRG1 LTF MAN2B1 ORM1 PKM PLG PPBP PRDX4 PRDX6 PSMA2 PSMA5 PSMB1 PITX3 PTX3 PYGB PYGL RETN S100A8 SDCBP SERPINA1 SERPINA3 SERPINF2 SRGN TF THBS1 TTR TUBB TUBB4B VCL VCP VWF	P04217 P01023 P53396 P12814 P35609 O43707 P02765 P13716 Q8TES7 P02768 P04075 P61769 P01024 Q01518 P04040 Q6IB77 P78371 P50990 P27918 P05452 P10909 P53634 Q16610 P68104 P00488 P12259 P00451 O00602 Q86UX7 P02671 P02675 P02679 P02751 P02792 P06396 P00738 P04196 P07900 P11142 O75874 P12268 Q14624 P14923 Q08380 P02750 P02788 O00754 P02763 P14618 P00747 P02775 Q13162 P30041 P25787 P28066 P20618 P26022 …	A1BG A2M ACLY ACTN1 ACTN2 ACTN4 AHSG ALAD ALB ALDOA B2M C3 CAP1 CAT CCT2 CCT8 CFP CLEC3B CLU CTSC ECM1 EEF1A1 F13A1 F5 F8 FCN1 FERMT3 FGA FGB FGG FN1 FTL GSN HP HRG HSP90AA1 HSPA8 IDH1 IMPDH2 ITIH4 JUP LGALS3BP LRG1 LTF MAN2B1 ORM1 PKM PLG PPBP PRDX4 PRDX6 PSMA2 PSMA5 PSMB1 PTX3 PYGB PYGL RETN S100A8 SDCBP SERPINA1 SERPINA3 SERPINF2 SRGN TF THBS1 TTR TUBB TUBB4B VCL VCP VWF	20.22 72/356	22.29 72/323	1.450e-59
GO:0031983	vesicle lumen	The volume enclosed by the membrane or protein that forms a vesicle.	ENSG00000121410 ENSG00000175899 ENSG00000131473 ENSG00000072110 ENSG00000077522 ENSG00000130402 ENSG00000145192 ENSG00000148218 ENSG00000163631 ENSG00000149925 ENSG00000166710 ENSG00000125730 ENSG00000131236 ENSG00000121691 ENSG00000166226 ENSG00000156261 ENSG00000126759 ENSG00000163815 ENSG00000120885 ENSG00000109861 ENSG00000143369 ENSG00000156508 ENSG00000124491 ENSG00000198734 ENSG00000185010…	'Alpha-1B-glycoprotein'; 'Alpha-2-macroglobulin'; 'ATP-citrate synthase'; 'Alpha-actinin-1'; 'Alpha-actinin-2'; 'Alpha-actinin-4'; 'Alpha-2-HS-glycoprotein'; 'Delta-aminolevulinic acid dehydratase'; 'Fas-binding factor 1'; 'Albumin'; 'Fructose-bisphosphate aldolase A'; 'Beta-2-microglobulin'; 'Complement C3'; 'Adenylyl cyclase-associated protein 1'; 'Catalase'; 'Glycine N-acyltransferase'; 'T-com…	A1BG A2M ACLY ACTN1 ACTN2 ACTN4 AHSG ALAD ALB FBF1 ALDOA B2M C3 CAP1 GLYAT CAT CCT2 CCT8 CFP CLEC3B CLU CTSC ECM1 EEF1A1 F13A1 F5 F8 FCN1 FERMT3 FGA FGB FGG FN1 FTL GSN HP HRG HSP90AA1 HSPA8 IDH1 IMPDH2 ITIH4 JUP LGALS3BP LRG1 LTF MAN2B1 ORM1 PKM PLG PPBP PRDX4 PRDX6 PSMA2 PSMA5 PSMB1 PITX3 PTX3 PYGB PYGL RETN S100A8 SDCBP SERPINA1 SERPINA3 SERPINF2 SRGN TF THBS1 TTR TUBB TUBB4B VCL VCP VWF	P04217 P01023 P53396 P12814 P35609 O43707 P02765 P13716 Q8TES7 P02768 P04075 P61769 P01024 Q01518 P04040 Q6IB77 P78371 P50990 P27918 P05452 P10909 P53634 Q16610 P68104 P00488 P12259 P00451 O00602 Q86UX7 P02671 P02675 P02679 P02751 P02792 P06396 P00738 P04196 P07900 P11142 O75874 P12268 Q14624 P14923 Q08380 P02750 P02788 O00754 P02763 P14618 P00747 P02775 Q13162 P30041 P25787 P28066 P20618 P26022 …	A1BG A2M ACLY ACTN1 ACTN2 ACTN4 AHSG ALAD ALB ALDOA B2M C3 CAP1 CAT CCT2 CCT8 CFP CLEC3B CLU CTSC ECM1 EEF1A1 F13A1 F5 F8 FCN1 FERMT3 FGA FGB FGG FN1 FTL GSN HP HRG HSP90AA1 HSPA8 IDH1 IMPDH2 ITIH4 JUP LGALS3BP LRG1 LTF MAN2B1 ORM1 PKM PLG PPBP PRDX4 PRDX6 PSMA2 PSMA5 PSMB1 PTX3 PYGB PYGL RETN S100A8 SDCBP SERPINA1 SERPINA3 SERPINF2 SRGN TF THBS1 TTR TUBB TUBB4B VCL VCP VWF	20.22 72/356	22.22 72/324	1.673e-59
GO:0030141	secretory granule	A small subcellular vesicle, surrounded by a membrane, that is formed from the Golgi apparatus and contains a highly concentrated protein destined for secretion. Secretory granules move towards the periphery of the cell and upon stimulation, their membranes fuse with the cell membrane, and their protein load is exteriorized. Processing of the contained protein may take place in secretory granules.	ENSG00000121410 ENSG00000175899 ENSG00000131473 ENSG00000072110 ENSG00000077522 ENSG00000130402 ENSG00000145192 ENSG00000148218 ENSG00000163631 ENSG00000149925 ENSG00000130812 ENSG00000164062 ENSG00000166710 ENSG00000125730 ENSG00000131236 ENSG00000121691 ENSG00000166226 ENSG00000156261 ENSG00000116815 ENSG00000085063 ENSG00000010278 ENSG00000126759 ENSG00000163815 ENSG00000120885 ENSG00000109861…	'Alpha-1B-glycoprotein'; 'Alpha-2-macroglobulin'; 'ATP-citrate synthase'; 'Alpha-actinin-1'; 'Alpha-actinin-2'; 'Alpha-actinin-4'; 'Alpha-2-HS-glycoprotein'; 'Delta-aminolevulinic acid dehydratase'; 'Fas-binding factor 1'; 'Albumin'; 'Fructose-bisphosphate aldolase A'; 'Angiopoietin-related protein 6'; 'Acylamino-acid-releasing enzyme'; 'Beta-2-microglobulin'; 'Complement C3'; 'Adenylyl cyclase-a…	A1BG A2M ACLY ACTN1 ACTN2 ACTN4 AHSG ALAD ALB FBF1 ALDOA ANGPTL6 APEH B2M C3 CAP1 GLYAT CAT CCT2 CCT8 CD58 CD59 CD9 CFP CLEC3B CLU CTSC DMBT1 ECM1 EEF1A1 F13A1 F5 F8 FCN1 FERMT3 FGA FGB FGG FN1 FTH1 FTL GNAI2 GSN HBB HP HRG HSP90AA1 HSPA1B HSPA8 IDH1 IMPDH2 ITGA2B ITGB3 ITIH4 JUP LGALS3BP LRG1 LTF MAN2B1 MYH9 ORM1 PIGR PKM PLG PPBP PRDX4 PRDX6 PSMA2 PSMA5 PSMB1 PITX3 PTX3 PYGB PYGL RAP1B RETN S10…	P04217 P01023 P53396 P12814 P35609 O43707 P02765 P13716 Q8TES7 P02768 P04075 Q8NI99 P13798 P61769 P01024 Q01518 P04040 Q6IB77 P78371 P50990 P19256 P13987 P21926 P27918 P05452 P10909 P53634 Q9UGM3 Q16610 P68104 P00488 P12259 P00451 O00602 Q86UX7 P02671 P02675 P02679 P02751 P02794 P02792 P04899 P06396 P68871 P00738 P04196 P07900 P0DMV9 P11142 O75874 P12268 P08514 P05106 Q14624 P14923 Q08380 P02750 …	A1BG A2M ACLY ACTN1 ACTN2 ACTN4 AHSG ALAD ALB ALDOA ANGPTL6 APEH B2M C3 CAP1 CAT CCT2 CCT8 CD58 CD59 CD9 CFP CLEC3B CLU CTSC DMBT1 ECM1 EEF1A1 F13A1 F5 F8 FCN1 FERMT3 FGA FGB FGG FN1 FTH1 FTL GNAI2 GSN HBB HP HRG HSP90AA1 HSPA1B HSPA8 IDH1 IMPDH2 ITGA2B ITGB3 ITIH4 JUP LGALS3BP LRG1 LTF MAN2B1 MYH9 ORM1 PIGR PKM PLG PPBP PRDX4 PRDX6 PSMA2 PSMA5 PSMB1 PTX3 PYGB PYGL RAP1B RETN S100A8 SDCBP SERPINA…	25.28 90/356	10.04 90/896	2.111e-44
GO:0099503	secretory vesicle	A cytoplasmic, membrane bound vesicle that is capable of fusing to the plasma membrane to release its contents into the extracellular space.	ENSG00000121410 ENSG00000175899 ENSG00000131473 ENSG00000072110 ENSG00000077522 ENSG00000130402 ENSG00000145192 ENSG00000148218 ENSG00000163631 ENSG00000149925 ENSG00000130812 ENSG00000164062 ENSG00000166710 ENSG00000125730 ENSG00000131236 ENSG00000121691 ENSG00000166226 ENSG00000156261 ENSG00000116815 ENSG00000085063 ENSG00000010278 ENSG00000126759 ENSG00000163815 ENSG00000120885 ENSG00000109861…	'Alpha-1B-glycoprotein'; 'Alpha-2-macroglobulin'; 'ATP-citrate synthase'; 'Alpha-actinin-1'; 'Alpha-actinin-2'; 'Alpha-actinin-4'; 'Alpha-2-HS-glycoprotein'; 'Delta-aminolevulinic acid dehydratase'; 'Fas-binding factor 1'; 'Albumin'; 'Fructose-bisphosphate aldolase A'; 'Angiopoietin-related protein 6'; 'Acylamino-acid-releasing enzyme'; 'Beta-2-microglobulin'; 'Complement C3'; 'Adenylyl cyclase-a…	A1BG A2M ACLY ACTN1 ACTN2 ACTN4 AHSG ALAD ALB FBF1 ALDOA ANGPTL6 APEH B2M C3 CAP1 GLYAT CAT CCT2 CCT8 CD58 CD59 CD9 CFP CLEC3B CLU CTSC DMBT1 DNM1L ECM1 EEF1A1 F13A1 F5 F8 FCN1 FERMT3 FGA FGB FGG FN1 FTH1 FTL GNAI2 GSN HBB HP HRG HSP90AA1 HSPA1B HSPA8 IDH1 IMPDH2 ITGA2B ITGB3 ITIH4 JUP LGALS3BP LRG1 LTF MAN2B1 MYH9 ORM1 PIGR PKM PLG PPBP PRDX4 PRDX6 PSMA2 PSMA5 PSMB1 PITX3 PTX3 PYGB PYGL RAP1B RE…	P04217 P01023 P53396 P12814 P35609 O43707 P02765 P13716 Q8TES7 P02768 P04075 Q8NI99 P13798 P61769 P01024 Q01518 P04040 Q6IB77 P78371 P50990 P19256 P13987 P21926 P27918 P05452 P10909 P53634 Q9UGM3 O00429 Q16610 P68104 P00488 P12259 P00451 O00602 Q86UX7 P02671 P02675 P02679 P02751 P02794 P02792 P04899 P06396 P68871 P00738 P04196 P07900 P0DMV9 P11142 O75874 P12268 P08514 P05106 Q14624 P14923 Q08380 …	A1BG A2M ACLY ACTN1 ACTN2 ACTN4 AHSG ALAD ALB ALDOA ANGPTL6 APEH B2M C3 CAP1 CAT CCT2 CCT8 CD58 CD59 CD9 CFP CLEC3B CLU CTSC DMBT1 DNM1L ECM1 EEF1A1 F13A1 F5 F8 FCN1 FERMT3 FGA FGB FGG FN1 FTH1 FTL GNAI2 GSN HBB HP HRG HSP90AA1 HSPA1B HSPA8 IDH1 IMPDH2 ITGA2B ITGB3 ITIH4 JUP LGALS3BP LRG1 LTF MAN2B1 MYH9 ORM1 PIGR PKM PLG PPBP PRDX4 PRDX6 PSMA2 PSMA5 PSMB1 PTX3 PYGB PYGL RAP1B RETN S100A8 SDCBP S…	25.84 92/356	8.61 92/1069	7.154e-40
GO:0062023	collagen-containing extracellular matrix	An extracellular matrix consisting mainly of proteins (especially collagen) and glycosaminoglycans (mostly as proteoglycans) that provides not only essential physical scaffolding for the cellular constituents but can also initiate crucial biochemical and biomechanical cues required for tissue morphogenesis, differentiation and homeostasis. The components are secreted by cells in the vicinity and …	ENSG00000121410 ENSG00000175899 ENSG00000157766 ENSG00000181092 ENSG00000145192 ENSG00000106927 ENSG00000130812 ENSG00000132703 ENSG00000173372 ENSG00000159189 ENSG00000126759 ENSG00000163815 ENSG00000120885 ENSG00000123500 ENSG00000142156 ENSG00000142173 ENSG00000163359 ENSG00000172752 ENSG00000105664 ENSG00000109861 ENSG00000143369 ENSG00000124491 ENSG00000180210 ENSG00000101981 ENSG00000077942…	'Alpha-1B-glycoprotein'; 'Alpha-2-macroglobulin'; 'Aggrecan core protein'; 'Adiponectin'; 'Alpha-2-HS-glycoprotein'; 'Protein AMBP'; 'Angiopoietin-related protein 6'; 'Serum amyloid P-component'; 'Complement C1q subcomponent subunit A'; 'Complement C1q subcomponent subunit C'; 'Properdin'; 'Tetranectin'; 'Clusterin'; 'Collagen alpha-1'; 'Collagen alpha-2'; 'Collagen alpha-3'; 'Collagen alpha-5'; …	A1BG A2M ACAN ADIPOQ AHSG AMBP ANGPTL6 APCS C1QA C1QC CFP CLEC3B CLU COL10A1 COL6A1 COL6A2 COL6A3 COL6A5 COMP CTSC ECM1 F13A1 F2 F9 FBLN1 FBN1 FCN1 FGA FGB FGG FGL1 FLG FGFR1 FN1 HPX HRG HSP90AA1 HSPG2 ITIH1 ITIH2 ITIH4 LGALS3BP LMAN1 LTBP4 MYOC NCAM1 ORM1 PKM PLG S100A8 SERPINA1 SERPINA3 SERPINC1 SERPINF2 SOD3 SPN DEAF1 TGFBI THBS1 THBS4 TNC TNN VTN VWF	P04217 P01023 P16112 Q15848 P02765 P02760 Q8NI99 P02743 P02745 P02747 P27918 P05452 P10909 Q03692 P12109 P12110 P12111 A8TX70 P49747 P53634 Q16610 P00488 P00734 P00740 P23142 P35555 O00602 P02671 P02675 P02679 Q08830 P20930 P11362 P02751 P02790 P04196 P07900 P98160 P19827 P19823 Q14624 Q08380 P49257 Q8N2S1 Q99972 P13591 P02763 P14618 P00747 P05109 P01009 P01011 P01008 P08697 P08294 O75398 P16150 …	A1BG A2M ACAN ADIPOQ AHSG AMBP ANGPTL6 APCS C1QA C1QC CFP CLEC3B CLU COL10A1 COL6A1 COL6A2 COL6A3 COL6A5 COMP CTSC ECM1 F13A1 F2 F9 FBLN1 FBN1 FCN1 FGA FGB FGG FGL1 FLG FN1 HPX HRG HSP90AA1 HSPG2 ITIH1 ITIH2 ITIH4 LGALS3BP LMAN1 LTBP4 MYOC NCAM1 ORM1 PKM PLG S100A8 SERPINA1 SERPINA3 SERPINC1 SERPINF2 SOD3 SPN TGFBI THBS1 THBS4 TNC TNN VTN VWF	17.42 62/356	14.59 62/425	2.564e-39
GO:0031012	extracellular matrix	A structure lying external to one or more cells, which provides structural support, biochemical or biomechanical cues for cells or tissues.	ENSG00000121410 ENSG00000175899 ENSG00000157766 ENSG00000160323 ENSG00000181092 ENSG00000145192 ENSG00000106927 ENSG00000130812 ENSG00000132703 ENSG00000173372 ENSG00000159189 ENSG00000126759 ENSG00000163815 ENSG00000120885 ENSG00000123500 ENSG00000142156 ENSG00000142173 ENSG00000163359 ENSG00000172752 ENSG00000105664 ENSG00000178772 ENSG00000109861 ENSG00000187908 ENSG00000143369 ENSG00000124491…	'Alpha-1B-glycoprotein'; 'Alpha-2-macroglobulin'; 'Aggrecan core protein'; 'A disintegrin and metalloproteinase with thrombospondin motifs 13'; 'Adiponectin'; 'Alpha-2-HS-glycoprotein'; 'Protein AMBP'; 'Angiopoietin-related protein 6'; 'Serum amyloid P-component'; 'Complement C1q subcomponent subunit A'; 'Complement C1q subcomponent subunit C'; 'Properdin'; 'Tetranectin'; 'Clusterin'; 'Collagen a…	A1BG A2M ACAN ADAMTS13 ADIPOQ AHSG AMBP ANGPTL6 APCS C1QA C1QC CFP CLEC3B CLU COL10A1 COL6A1 COL6A2 COL6A3 COL6A5 COMP CPN2 CTSC DMBT1 ECM1 F13A1 F2 F9 FBLN1 FBN1 FCN1 FGA FGB FGG FGL1 FLG FGFR1 FN1 GPLD1 HPX HRG HSP90AA1 HSPG2 ITIH1 ITIH2 ITIH4 LGALS3BP LMAN1 LTBP4 MYOC NCAM1 ORM1 PKM PLG PITX3 PTX3 RELN S100A8 SERPINA1 SERPINA3 SERPINC1 SERPINF2 SOD3 SPN DEAF1 TGFBI THBS1 THBS4 TNC TNN VTN VWF	P04217 P01023 P16112 Q76LX8 Q15848 P02765 P02760 Q8NI99 P02743 P02745 P02747 P27918 P05452 P10909 Q03692 P12109 P12110 P12111 A8TX70 P49747 P22792 P53634 Q9UGM3 Q16610 P00488 P00734 P00740 P23142 P35555 O00602 P02671 P02675 P02679 Q08830 P20930 P11362 P02751 P80108 P02790 P04196 P07900 P98160 P19827 P19823 Q14624 Q08380 P49257 Q8N2S1 Q99972 P13591 P02763 P14618 P00747 P26022 O75364 P78509 P05109 …	A1BG A2M ACAN ADAMTS13 ADIPOQ AHSG AMBP ANGPTL6 APCS C1QA C1QC CFP CLEC3B CLU COL10A1 COL6A1 COL6A2 COL6A3 COL6A5 COMP CPN2 CTSC DMBT1 ECM1 F13A1 F2 F9 FBLN1 FBN1 FCN1 FGA FGB FGG FGL1 FLG FN1 GPLD1 HPX HRG HSP90AA1 HSPG2 ITIH1 ITIH2 ITIH4 LGALS3BP LMAN1 LTBP4 MYOC NCAM1 ORM1 PKM PLG PTX3 RELN S100A8 SERPINA1 SERPINA3 SERPINC1 SERPINF2 SOD3 SPN TGFBI THBS1 THBS4 TNC TNN VTN VWF	19.10 68/356	12.25 68/555	2.319e-38
GO:0030312	external encapsulating structure	A structure that lies outside the plasma membrane and surrounds the entire cell or cells. This does not include the periplasmic space.	ENSG00000121410 ENSG00000175899 ENSG00000157766 ENSG00000160323 ENSG00000181092 ENSG00000145192 ENSG00000106927 ENSG00000130812 ENSG00000132703 ENSG00000173372 ENSG00000159189 ENSG00000126759 ENSG00000163815 ENSG00000120885 ENSG00000123500 ENSG00000142156 ENSG00000142173 ENSG00000163359 ENSG00000172752 ENSG00000105664 ENSG00000178772 ENSG00000109861 ENSG00000187908 ENSG00000143369 ENSG00000124491…	'Alpha-1B-glycoprotein'; 'Alpha-2-macroglobulin'; 'Aggrecan core protein'; 'A disintegrin and metalloproteinase with thrombospondin motifs 13'; 'Adiponectin'; 'Alpha-2-HS-glycoprotein'; 'Protein AMBP'; 'Angiopoietin-related protein 6'; 'Serum amyloid P-component'; 'Complement C1q subcomponent subunit A'; 'Complement C1q subcomponent subunit C'; 'Properdin'; 'Tetranectin'; 'Clusterin'; 'Collagen a…	A1BG A2M ACAN ADAMTS13 ADIPOQ AHSG AMBP ANGPTL6 APCS C1QA C1QC CFP CLEC3B CLU COL10A1 COL6A1 COL6A2 COL6A3 COL6A5 COMP CPN2 CTSC DMBT1 ECM1 F13A1 F2 F9 FBLN1 FBN1 FCN1 FGA FGB FGG FGL1 FLG FGFR1 FN1 GPLD1 HPX HRG HSP90AA1 HSPG2 ITIH1 ITIH2 ITIH4 LGALS3BP LMAN1 LTBP4 MYOC NCAM1 ORM1 PKM PLG PITX3 PTX3 RELN S100A8 SERPINA1 SERPINA3 SERPINC1 SERPINF2 SOD3 SPN DEAF1 TGFBI THBS1 THBS4 TNC TNN VTN VWF	P04217 P01023 P16112 Q76LX8 Q15848 P02765 P02760 Q8NI99 P02743 P02745 P02747 P27918 P05452 P10909 Q03692 P12109 P12110 P12111 A8TX70 P49747 P22792 P53634 Q9UGM3 Q16610 P00488 P00734 P00740 P23142 P35555 O00602 P02671 P02675 P02679 Q08830 P20930 P11362 P02751 P80108 P02790 P04196 P07900 P98160 P19827 P19823 Q14624 Q08380 P49257 Q8N2S1 Q99972 P13591 P02763 P14618 P00747 P26022 O75364 P78509 P05109 …	A1BG A2M ACAN ADAMTS13 ADIPOQ AHSG AMBP ANGPTL6 APCS C1QA C1QC CFP CLEC3B CLU COL10A1 COL6A1 COL6A2 COL6A3 COL6A5 COMP CPN2 CTSC DMBT1 ECM1 F13A1 F2 F9 FBLN1 FBN1 FCN1 FGA FGB FGG FGL1 FLG FN1 GPLD1 HPX HRG HSP90AA1 HSPG2 ITIH1 ITIH2 ITIH4 LGALS3BP LMAN1 LTBP4 MYOC NCAM1 ORM1 PKM PLG PTX3 RELN S100A8 SERPINA1 SERPINA3 SERPINC1 SERPINF2 SOD3 SPN TGFBI THBS1 THBS4 TNC TNN VTN VWF	19.10 68/356	12.23 68/556	2.444e-38
GO:0031091	platelet alpha granule	A secretory organelle found in blood platelets, which is unique in that it exhibits further compartmentalization and acquires its protein content via two distinct mechanisms: (1) biosynthesis predominantly at the megakaryocyte (MK) level (with some vestigial platelet synthesis) (e.g. platelet factor 4) and (2) endocytosis and pinocytosis at both the MK and circulating platelet levels (e.g. fibrin…	ENSG00000121410 ENSG00000175899 ENSG00000072110 ENSG00000077522 ENSG00000130402 ENSG00000145192 ENSG00000163631 ENSG00000149925 ENSG00000010278 ENSG00000120885 ENSG00000124491 ENSG00000198734 ENSG00000185010 ENSG00000149781 ENSG00000171560 ENSG00000171564 ENSG00000171557 ENSG00000115414 ENSG00000113905 ENSG00000005961 ENSG00000259207 ENSG00000229314 ENSG00000122194 ENSG00000163736 ENSG00000197249…	'Alpha-1B-glycoprotein'; 'Alpha-2-macroglobulin'; 'Alpha-actinin-1'; 'Alpha-actinin-2'; 'Alpha-actinin-4'; 'Alpha-2-HS-glycoprotein'; 'Fas-binding factor 1'; 'Albumin'; 'Fructose-bisphosphate aldolase A'; 'CD9 antigen'; 'Clusterin'; 'Coagulation factor XIII A chain'; 'Coagulation factor V'; 'Coagulation factor VIII'; 'Fermitin family homolog 3'; 'Fibrinogen alpha chain'; 'Fibrinogen beta chain'; …	A1BG A2M ACTN1 ACTN2 ACTN4 AHSG ALB FBF1 ALDOA CD9 CLU F13A1 F5 F8 FERMT3 FGA FGB FGG FN1 HRG ITGA2B ITGB3 ORM1 PLG PPBP SERPINA1 SERPINA3 SERPINF2 SRGN THBS1 VWF	P04217 P01023 P12814 P35609 O43707 P02765 Q8TES7 P02768 P04075 P21926 P10909 P00488 P12259 P00451 Q86UX7 P02671 P02675 P02679 P02751 P04196 P08514 P05106 P02763 P00747 P02775 P01009 P01011 P08697 P10124 P07996 P04275	A1BG A2M ACTN1 ACTN2 ACTN4 AHSG ALB ALDOA CD9 CLU F13A1 F5 F8 FERMT3 FGA FGB FGG FN1 HRG ITGA2B ITGB3 ORM1 PLG PPBP SERPINA1 SERPINA3 SERPINF2 SRGN THBS1 VWF	8.43 30/356	33.33 30/90	4.984e-30
GO:0031093	platelet alpha granule lumen	The volume enclosed by the membrane of the platelet alpha granule.	ENSG00000121410 ENSG00000175899 ENSG00000072110 ENSG00000077522 ENSG00000130402 ENSG00000145192 ENSG00000163631 ENSG00000149925 ENSG00000120885 ENSG00000124491 ENSG00000198734 ENSG00000185010 ENSG00000149781 ENSG00000171560 ENSG00000171564 ENSG00000171557 ENSG00000115414 ENSG00000113905 ENSG00000229314 ENSG00000122194 ENSG00000163736 ENSG00000197249 ENSG00000196136 ENSG00000167711 ENSG00000122862…	'Alpha-1B-glycoprotein'; 'Alpha-2-macroglobulin'; 'Alpha-actinin-1'; 'Alpha-actinin-2'; 'Alpha-actinin-4'; 'Alpha-2-HS-glycoprotein'; 'Fas-binding factor 1'; 'Albumin'; 'Fructose-bisphosphate aldolase A'; 'Clusterin'; 'Coagulation factor XIII A chain'; 'Coagulation factor V'; 'Coagulation factor VIII'; 'Fermitin family homolog 3'; 'Fibrinogen alpha chain'; 'Fibrinogen beta chain'; 'Fibrinogen gam…	A1BG A2M ACTN1 ACTN2 ACTN4 AHSG ALB FBF1 ALDOA CLU F13A1 F5 F8 FERMT3 FGA FGB FGG FN1 HRG ORM1 PLG PPBP SERPINA1 SERPINA3 SERPINF2 SRGN THBS1 VWF	P04217 P01023 P12814 P35609 O43707 P02765 Q8TES7 P02768 P04075 P10909 P00488 P12259 P00451 Q86UX7 P02671 P02675 P02679 P02751 P04196 P02763 P00747 P02775 P01009 P01011 P08697 P10124 P07996 P04275	A1BG A2M ACTN1 ACTN2 ACTN4 AHSG ALB ALDOA CLU F13A1 F5 F8 FERMT3 FGA FGB FGG FN1 HRG ORM1 PLG PPBP SERPINA1 SERPINA3 SERPINF2 SRGN THBS1 VWF	7.58 27/356	40.91 27/66	7.044e-30
GO:0031410	cytoplasmic vesicle	A vesicle found in the cytoplasm of a cell.	ENSG00000121410 ENSG00000175899 ENSG00000131473 ENSG00000072110 ENSG00000077522 ENSG00000130402 ENSG00000101444 ENSG00000145192 ENSG00000148218 ENSG00000163631 ENSG00000149925 ENSG00000130812 ENSG00000131471 ENSG00000164062 ENSG00000197070 ENSG00000166710 ENSG00000223953 ENSG00000125730 ENSG00000131236 ENSG00000121691 ENSG00000166226 ENSG00000156261 ENSG00000116815 ENSG00000085063 ENSG00000010278…	'Alpha-1B-glycoprotein'; 'Alpha-2-macroglobulin'; 'ATP-citrate synthase'; 'Alpha-actinin-1'; 'Alpha-actinin-2'; 'Alpha-actinin-4'; 'Adenosylhomocysteinase'; 'Alpha-2-HS-glycoprotein'; 'Delta-aminolevulinic acid dehydratase'; 'Fas-binding factor 1'; 'Albumin'; 'Fructose-bisphosphate aldolase A'; 'Angiopoietin-related protein 6'; 'Amine oxidase'; 'Acylamino-acid-releasing enzyme'; 'Arrestin domain-…	A1BG A2M ACLY ACTN1 ACTN2 ACTN4 AHCY AHSG ALAD ALB FBF1 ALDOA ANGPTL6 AOC3 APEH ARRDC1 B2M C1QTNF5 C3 CAP1 GLYAT CAT CCT2 CCT8 CD58 CD59 CD9 CFP CLEC3B CLTC CLU COLEC10 CORO1A CORO1C CTSC DMBT1 DNM1L ECM1 EEF1A1 EHD3 EZR F13A1 F5 F8 FCN1 FERMT3 FGA FGB FGG FN1 FTH1 FTL GNAI2 GSN HBA2 HBB HLA-A HP HPX HRG HSP90AA1 HSPA1B HSPA8 IDH1 IMPDH2 ITGA2B ITGB1 ITGB3 ITIH4 JUP LGALS3BP LMAN1 LRG1 LTF MAN2B1…	P04217 P01023 P53396 P12814 P35609 O43707 P23526 P02765 P13716 Q8TES7 P02768 P04075 Q8NI99 Q16853 P13798 Q8N5I2 P61769 Q9BXJ0 P01024 Q01518 P04040 Q6IB77 P78371 P50990 P19256 P13987 P21926 P27918 P05452 Q00610 P10909 Q9Y6Z7 P31146 Q9ULV4 P53634 Q9UGM3 O00429 Q16610 P68104 Q9NZN3 P15311 P00488 P12259 P00451 O00602 Q86UX7 P02671 P02675 P02679 P02751 P02794 P02792 P04899 P06396 D1MGQ2 P68871 P04439 …	A1BG A2M ACLY ACTN1 ACTN2 ACTN4 AHCY AHSG ALAD ALB ALDOA ANGPTL6 AOC3 APEH ARRDC1 B2M C1QTNF5 C3 CAP1 CAT CCT2 CCT8 CD58 CD59 CD9 CFP CLEC3B CLTC CLU COLEC10 CORO1A CORO1C CTSC DMBT1 DNM1L ECM1 EEF1A1 EHD3 EZR F13A1 F5 F8 FCN1 FERMT3 FGA FGB FGG FN1 FTH1 FTL GNAI2 GSN HBA1 HBB HLA-A HP HPX HRG HSP90AA1 HSPA1B HSPA8 IDH1 IMPDH2 ITGA2B ITGB1 ITGB3 ITIH4 JUP LGALS3BP LMAN1 LRG1 LTF MAN2B1 MBL2 MYH9 …	33.99 121/356	4.81 121/2513	1.529e-28
GO:0097708	intracellular vesicle	Any vesicle that is part of the intracellular region.	ENSG00000121410 ENSG00000175899 ENSG00000131473 ENSG00000072110 ENSG00000077522 ENSG00000130402 ENSG00000101444 ENSG00000145192 ENSG00000148218 ENSG00000163631 ENSG00000149925 ENSG00000130812 ENSG00000131471 ENSG00000164062 ENSG00000197070 ENSG00000166710 ENSG00000223953 ENSG00000125730 ENSG00000131236 ENSG00000121691 ENSG00000166226 ENSG00000156261 ENSG00000116815 ENSG00000085063 ENSG00000010278…	'Alpha-1B-glycoprotein'; 'Alpha-2-macroglobulin'; 'ATP-citrate synthase'; 'Alpha-actinin-1'; 'Alpha-actinin-2'; 'Alpha-actinin-4'; 'Adenosylhomocysteinase'; 'Alpha-2-HS-glycoprotein'; 'Delta-aminolevulinic acid dehydratase'; 'Fas-binding factor 1'; 'Albumin'; 'Fructose-bisphosphate aldolase A'; 'Angiopoietin-related protein 6'; 'Amine oxidase'; 'Acylamino-acid-releasing enzyme'; 'Arrestin domain-…	A1BG A2M ACLY ACTN1 ACTN2 ACTN4 AHCY AHSG ALAD ALB FBF1 ALDOA ANGPTL6 AOC3 APEH ARRDC1 B2M C1QTNF5 C3 CAP1 GLYAT CAT CCT2 CCT8 CD58 CD59 CD9 CFP CLEC3B CLTC CLU COLEC10 CORO1A CORO1C CTSC DMBT1 DNM1L ECM1 EEF1A1 EHD3 EZR F13A1 F5 F8 FCN1 FERMT3 FGA FGB FGG FN1 FTH1 FTL GNAI2 GSN HBA2 HBB HLA-A HP HPX HRG HSP90AA1 HSPA1B HSPA8 IDH1 IMPDH2 ITGA2B ITGB1 ITGB3 ITIH4 JUP LGALS3BP LMAN1 LRG1 LTF MAN2B1…	P04217 P01023 P53396 P12814 P35609 O43707 P23526 P02765 P13716 Q8TES7 P02768 P04075 Q8NI99 Q16853 P13798 Q8N5I2 P61769 Q9BXJ0 P01024 Q01518 P04040 Q6IB77 P78371 P50990 P19256 P13987 P21926 P27918 P05452 Q00610 P10909 Q9Y6Z7 P31146 Q9ULV4 P53634 Q9UGM3 O00429 Q16610 P68104 Q9NZN3 P15311 P00488 P12259 P00451 O00602 Q86UX7 P02671 P02675 P02679 P02751 P02794 P02792 P04899 P06396 D1MGQ2 P68871 P04439 …	A1BG A2M ACLY ACTN1 ACTN2 ACTN4 AHCY AHSG ALAD ALB ALDOA ANGPTL6 AOC3 APEH ARRDC1 B2M C1QTNF5 C3 CAP1 CAT CCT2 CCT8 CD58 CD59 CD9 CFP CLEC3B CLTC CLU COLEC10 CORO1A CORO1C CTSC DMBT1 DNM1L ECM1 EEF1A1 EHD3 EZR F13A1 F5 F8 FCN1 FERMT3 FGA FGB FGG FN1 FTH1 FTL GNAI2 GSN HBA1 HBB HLA-A HP HPX HRG HSP90AA1 HSPA1B HSPA8 IDH1 IMPDH2 ITGA2B ITGB1 ITGB3 ITIH4 JUP LGALS3BP LMAN1 LRG1 LTF MAN2B1 MBL2 MYH9 …	33.99 121/356	4.81 121/2518	1.751e-28
GO:0030055	cell-substrate junction	A cell junction that forms a connection between a cell and the extracellular matrix.	ENSG00000075624 ENSG00000072110 ENSG00000077522 ENSG00000248746 ENSG00000130402 ENSG00000131016 ENSG00000166710 ENSG00000131236 ENSG00000121691 ENSG00000085063 ENSG00000010278 ENSG00000002586 ENSG00000172757 ENSG00000141367 ENSG00000110880 ENSG00000013016 ENSG00000092820 ENSG00000083857 ENSG00000149781 ENSG00000022267 ENSG00000196924 ENSG00000128591 ENSG00000148180 ENSG00000204388 ENSG00000109971…	'Actin, cytoplasmic 1'; 'Alpha-actinin-1'; 'Alpha-actinin-2'; 'Alpha-actinin-3'; 'Alpha-actinin-4'; 'A-kinase anchor protein 12'; 'Beta-2-microglobulin'; 'Adenylyl cyclase-associated protein 1'; 'Catalase'; 'Glycine N-acyltransferase'; 'CD59 glycoprotein'; 'CD9 antigen'; 'CD99 antigen'; 'Cofilin-1'; 'Clathrin heavy chain 1'; 'Coronin-1C'; 'EH domain-containing protein 3'; 'Ezrin'; 'Protocadherin …	ACTB ACTN1 ACTN2 ACTN3 ACTN4 AKAP12 B2M CAP1 GLYAT CAT CD59 CD9 CD99 CFL1 CLTC CORO1C EHD3 EZR FAT1 FERMT3 FHL1 FLNA FLNC GSN HSPA1B HSPA8 HSPB1 HSPG2 ITGA2B ITGB1 ITGB3 JUP LAP3 LCP1 MAPRE1 MAPRE2 MARCKS MSN MYH9 PARVB PDLIM1 RSU1 SDCBP TLN1 TNC TPM4 VASP VCL YWHAB YWHAG YWHAZ ZYX	P60709 P12814 P35609 Q08043 O43707 Q02952 P61769 Q01518 P04040 Q6IB77 P13987 P21926 P14209 P23528 Q00610 Q9ULV4 Q9NZN3 P15311 Q14517 Q86UX7 Q13642 P21333 Q14315 P06396 P0DMV9 P11142 P04792 P98160 P08514 P05556 P05106 P14923 P28838 P13796 Q15691 Q15555 P29966 P26038 P35579 Q9HBI1 O00151 Q15404 O00560 Q9Y490 P24821 P67936 P50552 P18206 P31946 P61981 P63104 Q15942	ACTB ACTN1 ACTN2 ACTN3 ACTN4 AKAP12 B2M CAP1 CAT CD59 CD9 CD99 CFL1 CLTC CORO1C EHD3 EZR FAT1 FERMT3 FHL1 FLNA FLNC GSN HSPA1B HSPA8 HSPB1 HSPG2 ITGA2B ITGB1 ITGB3 JUP LAP3 LCP1 MAPRE1 MAPRE2 MARCKS MSN MYH9 PARVB PDLIM1 RSU1 SDCBP TLN1 TNC TPM4 VASP VCL YWHAB YWHAG YWHAZ ZYX	14.33 51/356	11.81 51/432	1.089e-27
GO:0005925	focal adhesion	A cell-substrate junction that anchors the cell to the extracellular matrix and that forms a point of termination of actin filaments. In insects focal adhesion has also been referred to as hemi-adherens junction (HAJ).	ENSG00000075624 ENSG00000072110 ENSG00000077522 ENSG00000248746 ENSG00000130402 ENSG00000131016 ENSG00000166710 ENSG00000131236 ENSG00000121691 ENSG00000085063 ENSG00000010278 ENSG00000002586 ENSG00000172757 ENSG00000141367 ENSG00000110880 ENSG00000013016 ENSG00000092820 ENSG00000083857 ENSG00000022267 ENSG00000196924 ENSG00000128591 ENSG00000148180 ENSG00000204388 ENSG00000109971 ENSG00000106211…	'Actin, cytoplasmic 1'; 'Alpha-actinin-1'; 'Alpha-actinin-2'; 'Alpha-actinin-3'; 'Alpha-actinin-4'; 'A-kinase anchor protein 12'; 'Beta-2-microglobulin'; 'Adenylyl cyclase-associated protein 1'; 'Catalase'; 'Glycine N-acyltransferase'; 'CD59 glycoprotein'; 'CD9 antigen'; 'CD99 antigen'; 'Cofilin-1'; 'Clathrin heavy chain 1'; 'Coronin-1C'; 'EH domain-containing protein 3'; 'Ezrin'; 'Protocadherin …	ACTB ACTN1 ACTN2 ACTN3 ACTN4 AKAP12 B2M CAP1 GLYAT CAT CD59 CD9 CD99 CFL1 CLTC CORO1C EHD3 EZR FAT1 FHL1 FLNA FLNC GSN HSPA1B HSPA8 HSPB1 HSPG2 ITGA2B ITGB1 ITGB3 JUP LAP3 LCP1 MAPRE1 MAPRE2 MARCKS MSN MYH9 PARVB PDLIM1 RSU1 SDCBP TLN1 TNC TPM4 VASP VCL YWHAB YWHAG YWHAZ ZYX	P60709 P12814 P35609 Q08043 O43707 Q02952 P61769 Q01518 P04040 Q6IB77 P13987 P21926 P14209 P23528 Q00610 Q9ULV4 Q9NZN3 P15311 Q14517 Q13642 P21333 Q14315 P06396 P0DMV9 P11142 P04792 P98160 P08514 P05556 P05106 P14923 P28838 P13796 Q15691 Q15555 P29966 P26038 P35579 Q9HBI1 O00151 Q15404 O00560 Q9Y490 P24821 P67936 P50552 P18206 P31946 P61981 P63104 Q15942	ACTB ACTN1 ACTN2 ACTN3 ACTN4 AKAP12 B2M CAP1 CAT CD59 CD9 CD99 CFL1 CLTC CORO1C EHD3 EZR FAT1 FHL1 FLNA FLNC GSN HSPA1B HSPA8 HSPB1 HSPG2 ITGA2B ITGB1 ITGB3 JUP LAP3 LCP1 MAPRE1 MAPRE2 MARCKS MSN MYH9 PARVB PDLIM1 RSU1 SDCBP TLN1 TNC TPM4 VASP VCL YWHAB YWHAG YWHAZ ZYX	14.04 50/356	11.85 50/422	3.219e-27
GO:0005737	cytoplasm	The contents of a cell excluding the plasma membrane and nucleus, but including other subcellular structures.	ENSG00000121410 ENSG00000175899 ENSG00000157766 ENSG00000131473 ENSG00000143632 ENSG00000075624 ENSG00000072110 ENSG00000077522 ENSG00000248746 ENSG00000130402 ENSG00000160323 ENSG00000181092 ENSG00000239900 ENSG00000079557 ENSG00000101444 ENSG00000145192 ENSG00000106992 ENSG00000131016 ENSG00000148218 ENSG00000163631 ENSG00000165092 ENSG00000149925 ENSG00000136872 ENSG00000106927 ENSG00000130812…	'Alpha-1B-glycoprotein'; 'Alpha-2-macroglobulin'; 'Aggrecan core protein'; 'ATP-citrate synthase'; 'Actin, alpha skeletal muscle'; 'Actin, cytoplasmic 1'; 'Alpha-actinin-1'; 'Alpha-actinin-2'; 'Alpha-actinin-3'; 'Alpha-actinin-4'; 'A disintegrin and metalloproteinase with thrombospondin motifs 13'; 'Adiponectin'; 'Adenylosuccinate lyase'; 'Afamin'; 'Adenosylhomocysteinase'; 'Alpha-2-HS-glycoprote…	A1BG A2M ACAN ACLY ACTA1 ACTB ACTN1 ACTN2 ACTN3 ACTN4 ADAMTS13 ADIPOQ ADSL AFM AHCY AHSG AK1 AKAP12 ALAD ALB FBF1 ALDH1A1 ALDOA ALDOB AMBP ANGPTL6 AOC3 APEH ARRDC1 ASL ASS1 ATP2A1 ATP5F1A B2M BASP1 BLMH C1QTNF5 C3 C4A CA3 CALD1 CAP1 GLYAT CAT CAVIN2 CCT2 CCT3 CCT5 CCT6A CCT7 CCT8 CD58 CD59 CD5L CD9 CD99 MT2A CES1 CFL1 CFP CKM CKMT1A; CKMT1B CLEC11A CLEC3B CLIC1 CLTC CLU COL10A1 COL6A1 COL6A2 COL6…	P04217 P01023 P16112 P53396 P68133 P60709 P12814 P35609 Q08043 O43707 Q76LX8 Q15848 P30566 P43652 P23526 P02765 P00568 Q02952 P13716 Q8TES7 P02768 P00352 P04075 P05062 P02760 Q8NI99 Q16853 P13798 Q8N5I2 P04424 P00966 O14983 P25705 P61769 P80723 Q13867 Q9BXJ0 P01024 P0C0L4 P07451 Q05682 Q01518 P04040 Q6IB77 O95810 P78371 P49368 P48643 P40227 Q99832 P50990 P19256 P13987 O43866 P21926 P14209 P23141 …	A1BG A2M ACAN ACLY ACTA1 ACTB ACTN1 ACTN2 ACTN3 ACTN4 ADAMTS13 ADIPOQ ADSL AFM AHCY AHSG AK1 AKAP12 ALAD ALB ALDH1A1 ALDOA ALDOB AMBP ANGPTL6 AOC3 APEH ARRDC1 ASL ASS1 ATP2A1 ATP5F1A B2M BASP1 BLMH C1QTNF5 C3 C4A CA3 CALD1 CAP1 CAT CAVIN2 CCT2 CCT3 CCT5 CCT6A CCT7 CCT8 CD58 CD59 CD5L CD9 CD99 CES1 CFL1 CFP CKM CKMT1A CLEC11A CLEC3B CLIC1 CLTC CLU COL10A1 COL6A1 COL6A2 COL6A3 COLEC10 CORO1A CORO1C…	82.58 294/356	2.38 294/12345	1.213e-25
GO:0005839	proteasome core complex	A multisubunit barrel shaped endoprotease complex, which is the core of the proteasome complex.	ENSG00000129084 ENSG00000106588 ENSG00000256646 ENSG00000100567 ENSG00000041357 ENSG00000143106 ENSG00000100902 ENSG00000101182 ENSG00000008018 ENSG00000205220 ENSG00000126067 ENSG00000277791 ENSG00000159377 ENSG00000100804 ENSG00000142507 ENSG00000204264 ENSG00000240065	'Proteasome subunit alpha type-1'; 'Proteasome subunit alpha type-2'; 'Proteasome subunit alpha type-3'; 'Proteasome subunit alpha type-4'; 'Proteasome subunit alpha type-5'; 'Proteasome subunit alpha type-6'; 'Proteasome subunit alpha type-7'; 'Proteasome subunit beta type-1'; 'Proteasome subunit beta type-10'; 'Proteasome subunit beta type-2'; 'Proteasome subunit beta type-3'; 'Proteasome subun…	PSMA1 PSMA2 PSMA3 PSMA4 PSMA5 PSMA6 PSMA7 PSMB1 PSMB10 PSMB2 PSMB3 PSMB4 PSMB5 PSMB6 PSMB8 PSMB9	P25786 P25787 P25788 P25789 P28066 P60900 O14818 P20618 P40306 P49721 P49720 P28070 P28074 P28072 P28062 P28065	PSMA1 PSMA2 PSMA3 PSMA4 PSMA5 PSMA6 PSMA7 PSMB1 PSMB10 PSMB2 PSMB3 PSMB4 PSMB5 PSMB6 PSMB8 PSMB9	4.78 17/356	73.91 17/23	5.499e-25
GO:0043292	contractile fiber	Fibers, composed of actin, myosin, and associated proteins, found in cells of smooth or striated muscle.	ENSG00000143632 ENSG00000072110 ENSG00000077522 ENSG00000248746 ENSG00000130402 ENSG00000149925 ENSG00000196296 ENSG00000122786 ENSG00000110880 ENSG00000109846 ENSG00000196924 ENSG00000128591 ENSG00000106211 ENSG00000173801 ENSG00000122367 ENSG00000074695 ENSG00000196091 ENSG00000109061 ENSG00000125414 ENSG00000264424 ENSG00000092054 ENSG00000168530 ENSG00000180209 ENSG00000111245 ENSG00000196465…	'Actin, alpha skeletal muscle'; 'Alpha-actinin-1'; 'Alpha-actinin-2'; 'Alpha-actinin-3'; 'Alpha-actinin-4'; 'Fructose-bisphosphate aldolase A'; 'Sarcoplasmic/endoplasmic reticulum calcium ATPase 1'; 'Caldesmon'; 'Coronin-1C'; 'Alpha-crystallin B chain'; 'Filamin-A'; 'Filamin-C'; 'Heat shock protein beta-1'; 'Junction plakoglobin'; 'LIM domain-binding protein 3'; 'Protein ERGIC-53'; 'Myosin-bindin…	ACTA1 ACTN1 ACTN2 ACTN3 ACTN4 ALDOA ATP2A1 CALD1 CORO1C CRYAB FLNA FLNC HSPB1 JUP LDB3 LMAN1 MYBPC1 MYH1 MYH2 MYH4 MYH7 MYL1 MYL11 MYL2 MYL6B PARVB PDLIM1 PSMA6 SLC4A1 TNNC2 TNNI1 TNNT3 TPM1 TPM2 TPM3 TPM4 VCL	P68133 P12814 P35609 Q08043 O43707 P04075 O14983 Q05682 Q9ULV4 P02511 P21333 Q14315 P04792 P14923 O75112 P49257 Q00872 P12882 Q9UKX2 Q9Y623 P12883 P05976 Q96A32 P10916 P14649 Q9HBI1 O00151 P60900 P02730 P02585 P19237 P45378 P09493 P07951 P06753 P67936 P18206	ACTA1 ACTN1 ACTN2 ACTN3 ACTN4 ALDOA ATP2A1 CALD1 CORO1C CRYAB FLNA FLNC HSPB1 JUP LDB3 LMAN1 MYBPC1 MYH1 MYH2 MYH4 MYH7 MYL1 MYL11 MYL2 MYL6B PARVB PDLIM1 PSMA6 SLC4A1 TNNC2 TNNI1 TNNT3 TPM1 TPM2 TPM3 TPM4 VCL	10.39 37/356	14.68 37/252	2.586e-23
GO:1904813	ficolin-1-rich granule lumen	Any membrane-enclosed lumen that is part of a ficolin-1-rich granule.	ENSG00000121410 ENSG00000131473 ENSG00000148218 ENSG00000149925 ENSG00000164062 ENSG00000121691 ENSG00000156261 ENSG00000156508 ENSG00000085265 ENSG00000167996 ENSG00000148180 ENSG00000244734 ENSG00000080824 ENSG00000204388 ENSG00000109971 ENSG00000138413 ENSG00000178035 ENSG00000173801 ENSG00000171236 ENSG00000067225 ENSG00000123131 ENSG00000106588 ENSG00000143106 ENSG00000008018 ENSG00000100504…	'Alpha-1B-glycoprotein'; 'ATP-citrate synthase'; 'Delta-aminolevulinic acid dehydratase'; 'Fructose-bisphosphate aldolase A'; 'Acylamino-acid-releasing enzyme'; 'Catalase'; 'Glycine N-acyltransferase'; 'T-complex protein 1 subunit theta'; 'Elongation factor 1-alpha 1'; 'Ficolin-1'; 'Ferritin heavy chain'; 'Gelsolin'; 'Hemoglobin subunit beta'; 'Heat shock protein HSP 90-alpha'; 'Heat shock 70 kDa…	A1BG ACLY ALAD ALDOA APEH GLYAT CAT CCT8 EEF1A1 FCN1 FTH1 GSN HBB HSP90AA1 HSPA1B HSPA8 IDH1 IMPDH2 JUP LRG1 PKM PRDX4 PSMA2 PSMA5 PSMB1 PYGL SERPINA1 VCL VCP	P04217 P53396 P13716 P04075 P13798 P04040 Q6IB77 P50990 P68104 O00602 P02794 P06396 P68871 P07900 P0DMV9 P11142 O75874 P12268 P14923 P02750 P14618 Q13162 P25787 P28066 P20618 P06737 P01009 P18206 P55072	A1BG ACLY ALAD ALDOA APEH CAT CCT8 EEF1A1 FCN1 FTH1 GSN HBB HSP90AA1 HSPA1B HSPA8 IDH1 IMPDH2 JUP LRG1 PKM PRDX4 PSMA2 PSMA5 PSMB1 PYGL SERPINA1 VCL VCP	7.87 28/356	22.58 28/124	6.480e-23
GO:1905369	endopeptidase complex	A protein complex which is capable of endopeptidase activity.	ENSG00000000971 ENSG00000184374 ENSG00000118004 ENSG00000085265 ENSG00000106211 ENSG00000165471 ENSG00000129084 ENSG00000106588 ENSG00000256646 ENSG00000100567 ENSG00000041357 ENSG00000143106 ENSG00000100902 ENSG00000101182 ENSG00000008018 ENSG00000205220 ENSG00000126067 ENSG00000277791 ENSG00000159377 ENSG00000100804 ENSG00000142507 ENSG00000204264 ENSG00000240065 ENSG00000092010 ENSG00000165280	'Complement factor H'; 'Collectin-10'; 'Collectin-11'; 'Ficolin-1'; 'Heat shock protein beta-1'; 'Mannose-binding protein C'; 'Proteasome subunit alpha type-1'; 'Proteasome subunit alpha type-2'; 'Proteasome subunit alpha type-3'; 'Proteasome subunit alpha type-4'; 'Proteasome subunit alpha type-5'; 'Proteasome subunit alpha type-6'; 'Proteasome subunit alpha type-7'; 'Proteasome subunit beta typ…	CFH COLEC10 COLEC11 FCN1 HSPB1 MBL2 PSMA1 PSMA2 PSMA3 PSMA4 PSMA5 PSMA6 PSMA7 PSMB1 PSMB10 PSMB2 PSMB3 PSMB4 PSMB5 PSMB6 PSMB8 PSMB9 PSME1 VCP	P08603 Q9Y6Z7 Q9BWP8 O00602 P04792 P11226 P25786 P25787 P25788 P25789 P28066 P60900 O14818 P20618 P40306 P49721 P49720 P28070 P28074 P28072 P28062 P28065 Q06323 P55072	CFH COLEC10 COLEC11 FCN1 HSPB1 MBL2 PSMA1 PSMA2 PSMA3 PSMA4 PSMA5 PSMA6 PSMA7 PSMB1 PSMB10 PSMB2 PSMB3 PSMB4 PSMB5 PSMB6 PSMB8 PSMB9 PSME1 VCP	7.02 25/356	27.47 25/91	9.225e-23
GO:0030016	myofibril	The contractile element of skeletal and cardiac muscle; a long, highly organized bundle of actin, myosin, and other proteins that contracts by a sliding filament mechanism.	ENSG00000143632 ENSG00000072110 ENSG00000077522 ENSG00000248746 ENSG00000130402 ENSG00000149925 ENSG00000196296 ENSG00000122786 ENSG00000110880 ENSG00000109846 ENSG00000196924 ENSG00000128591 ENSG00000106211 ENSG00000173801 ENSG00000122367 ENSG00000074695 ENSG00000196091 ENSG00000109061 ENSG00000125414 ENSG00000264424 ENSG00000092054 ENSG00000168530 ENSG00000111245 ENSG00000188677 ENSG00000107438…	'Actin, alpha skeletal muscle'; 'Alpha-actinin-1'; 'Alpha-actinin-2'; 'Alpha-actinin-3'; 'Alpha-actinin-4'; 'Fructose-bisphosphate aldolase A'; 'Sarcoplasmic/endoplasmic reticulum calcium ATPase 1'; 'Caldesmon'; 'Coronin-1C'; 'Alpha-crystallin B chain'; 'Filamin-A'; 'Filamin-C'; 'Heat shock protein beta-1'; 'Junction plakoglobin'; 'LIM domain-binding protein 3'; 'Protein ERGIC-53'; 'Myosin-bindin…	ACTA1 ACTN1 ACTN2 ACTN3 ACTN4 ALDOA ATP2A1 CALD1 CORO1C CRYAB FLNA FLNC HSPB1 JUP LDB3 LMAN1 MYBPC1 MYH1 MYH2 MYH4 MYH7 MYL1 MYL2 PARVB PDLIM1 PSMA6 SLC4A1 TNNC2 TNNI1 TNNT3 TPM1 TPM2 TPM3 TPM4 VCL	P68133 P12814 P35609 Q08043 O43707 P04075 O14983 Q05682 Q9ULV4 P02511 P21333 Q14315 P04792 P14923 O75112 P49257 Q00872 P12882 Q9UKX2 Q9Y623 P12883 P05976 P10916 Q9HBI1 O00151 P60900 P02730 P02585 P19237 P45378 P09493 P07951 P06753 P67936 P18206	ACTA1 ACTN1 ACTN2 ACTN3 ACTN4 ALDOA ATP2A1 CALD1 CORO1C CRYAB FLNA FLNC HSPB1 JUP LDB3 LMAN1 MYBPC1 MYH1 MYH2 MYH4 MYH7 MYL1 MYL2 PARVB PDLIM1 PSMA6 SLC4A1 TNNC2 TNNI1 TNNT3 TPM1 TPM2 TPM3 TPM4 VCL	9.83 35/356	14.46 35/242	7.485e-22
GO:0099081	supramolecular polymer	A polymeric supramolecular structure.	ENSG00000143632 ENSG00000075624 ENSG00000072110 ENSG00000077522 ENSG00000248746 ENSG00000130402 ENSG00000106992 ENSG00000149925 ENSG00000196296 ENSG00000122786 ENSG00000166226 ENSG00000163468 ENSG00000150753 ENSG00000146731 ENSG00000135624 ENSG00000156261 ENSG00000141367 ENSG00000123500 ENSG00000142156 ENSG00000163359 ENSG00000102879 ENSG00000110880 ENSG00000109846 ENSG00000087470 ENSG00000092964…	'Actin, alpha skeletal muscle'; 'Actin, cytoplasmic 1'; 'Alpha-actinin-1'; 'Alpha-actinin-2'; 'Alpha-actinin-3'; 'Alpha-actinin-4'; 'Adenylate kinase isoenzyme 1'; 'Fructose-bisphosphate aldolase A'; 'Sarcoplasmic/endoplasmic reticulum calcium ATPase 1'; 'Caldesmon'; 'T-complex protein 1 subunit beta'; 'T-complex protein 1 subunit gamma'; 'T-complex protein 1 subunit epsilon'; 'T-complex protein …	ACTA1 ACTB ACTN1 ACTN2 ACTN3 ACTN4 AK1 ALDOA ATP2A1 CALD1 CCT2 CCT3 CCT5 CCT6A CCT7 CCT8 CLTC COL10A1 COL6A1 COL6A3 CORO1A CORO1C CRYAB DNM1L DPYSL2 EZR FBLN1 FBN1 FLNA FLNC HSPB1 JUP LCP1 LDB3 LMAN1 LTBP4 MAPRE1 MAPRE2 MYBPC1 MYH1 MYH2 MYH4 MYH7 MYH9 MYL1 MYL11 MYL2 MYL6B PARVB PDLIM1 PSMA6 SAA1 SLC4A1 TCP1 TNNC2 TNNI1 TNNT3 TPM1 TPM2 TPM3 TPM4 TUBA4A TUBB TUBB1 TUBB4B VCL	P68133 P60709 P12814 P35609 Q08043 O43707 P00568 P04075 O14983 Q05682 P78371 P49368 P48643 P40227 Q99832 P50990 Q00610 Q03692 P12109 P12111 P31146 Q9ULV4 P02511 O00429 Q16555 P15311 P23142 P35555 P21333 Q14315 P04792 P14923 P13796 O75112 P49257 Q8N2S1 Q15691 Q15555 Q00872 P12882 Q9UKX2 Q9Y623 P12883 P35579 P05976 Q96A32 P10916 P14649 Q9HBI1 O00151 P60900 P0DJI8 P02730 P17987 P02585 P19237 P45378 …	ACTA1 ACTB ACTN1 ACTN2 ACTN3 ACTN4 AK1 ALDOA ATP2A1 CALD1 CCT2 CCT3 CCT5 CCT6A CCT7 CCT8 CLTC COL10A1 COL6A1 COL6A3 CORO1A CORO1C CRYAB DNM1L DPYSL2 EZR FBLN1 FBN1 FLNA FLNC HSPB1 JUP LCP1 LDB3 LMAN1 LTBP4 MAPRE1 MAPRE2 MYBPC1 MYH1 MYH2 MYH4 MYH7 MYH9 MYL1 MYL11 MYL2 MYL6B PARVB PDLIM1 PSMA6 SAA1 SLC4A1 TCP1 TNNC2 TNNI1 TNNT3 TPM1 TPM2 TPM3 TPM4 TUBA4A TUBB TUBB1 TUBB4B VCL	18.54 66/356	6.21 66/1062	3.820e-20
GO:0030017	sarcomere	The repeating unit of a myofibril in a muscle cell, composed of an array of overlapping thick and thin filaments between two adjacent Z discs.	ENSG00000143632 ENSG00000072110 ENSG00000077522 ENSG00000248746 ENSG00000130402 ENSG00000149925 ENSG00000196296 ENSG00000110880 ENSG00000109846 ENSG00000196924 ENSG00000128591 ENSG00000106211 ENSG00000173801 ENSG00000122367 ENSG00000074695 ENSG00000109061 ENSG00000125414 ENSG00000264424 ENSG00000092054 ENSG00000168530 ENSG00000111245 ENSG00000188677 ENSG00000107438 ENSG00000100902 ENSG00000004939…	'Actin, alpha skeletal muscle'; 'Alpha-actinin-1'; 'Alpha-actinin-2'; 'Alpha-actinin-3'; 'Alpha-actinin-4'; 'Fructose-bisphosphate aldolase A'; 'Sarcoplasmic/endoplasmic reticulum calcium ATPase 1'; 'Coronin-1C'; 'Alpha-crystallin B chain'; 'Filamin-A'; 'Filamin-C'; 'Heat shock protein beta-1'; 'Junction plakoglobin'; 'LIM domain-binding protein 3'; 'Protein ERGIC-53'; 'Myosin-1'; 'Myosin-2'; 'My…	ACTA1 ACTN1 ACTN2 ACTN3 ACTN4 ALDOA ATP2A1 CORO1C CRYAB FLNA FLNC HSPB1 JUP LDB3 LMAN1 MYH1 MYH2 MYH4 MYH7 MYL1 MYL2 PARVB PDLIM1 PSMA6 SLC4A1 TNNC2 TNNI1 TNNT3 TPM1 TPM2 TPM3 TPM4	P68133 P12814 P35609 Q08043 O43707 P04075 O14983 Q9ULV4 P02511 P21333 Q14315 P04792 P14923 O75112 P49257 P12882 Q9UKX2 Q9Y623 P12883 P05976 P10916 Q9HBI1 O00151 P60900 P02730 P02585 P19237 P45378 P09493 P07951 P06753 P67936	ACTA1 ACTN1 ACTN2 ACTN3 ACTN4 ALDOA ATP2A1 CORO1C CRYAB FLNA FLNC HSPB1 JUP LDB3 LMAN1 MYH1 MYH2 MYH4 MYH7 MYL1 MYL2 PARVB PDLIM1 PSMA6 SLC4A1 TNNC2 TNNI1 TNNT3 TPM1 TPM2 TPM3 TPM4	8.99 32/356	14.55 32/220	4.672e-20
GO:0015629	actin cytoskeleton	The part of the cytoskeleton (the internal framework of a cell) composed of actin and associated proteins. Includes actin cytoskeleton-associated complexes.	ENSG00000143632 ENSG00000075624 ENSG00000072110 ENSG00000077522 ENSG00000248746 ENSG00000130402 ENSG00000149925 ENSG00000122786 ENSG00000131236 ENSG00000172757 ENSG00000102879 ENSG00000110880 ENSG00000109846 ENSG00000156508 ENSG00000092820 ENSG00000149781 ENSG00000196924 ENSG00000148180 ENSG00000136167 ENSG00000122367 ENSG00000277443 ENSG00000109061 ENSG00000125414 ENSG00000264424 ENSG00000092054…	'Actin, alpha skeletal muscle'; 'Actin, cytoplasmic 1'; 'Alpha-actinin-1'; 'Alpha-actinin-2'; 'Alpha-actinin-3'; 'Alpha-actinin-4'; 'Fructose-bisphosphate aldolase A'; 'Caldesmon'; 'Adenylyl cyclase-associated protein 1'; 'Cofilin-1'; 'Coronin-1A'; 'Coronin-1C'; 'Alpha-crystallin B chain'; 'Elongation factor 1-alpha 1'; 'Ezrin'; 'Fermitin family homolog 3'; 'Filamin-A'; 'Gelsolin'; 'Plastin-2'; '…	ACTA1 ACTB ACTN1 ACTN2 ACTN3 ACTN4 ALDOA CALD1 CAP1 CFL1 CORO1A CORO1C CRYAB EEF1A1 EZR FERMT3 FLNA GSN LCP1 LDB3 MARCKS MYH1 MYH2 MYH4 MYH7 MYH9 MYL1 MYL11 MYL2 MYL6 MYL6B PARVB PDLIM1 SEPTIN11 SEPTIN2 SEPTIN7 TNNC2 TNNI1 TNNT3 TPM1 TPM2 TPM3 TPM4 VASP VCL ZYX	P68133 P60709 P12814 P35609 Q08043 O43707 P04075 Q05682 Q01518 P23528 P31146 Q9ULV4 P02511 P68104 P15311 Q86UX7 P21333 P06396 P13796 O75112 P29966 P12882 Q9UKX2 Q9Y623 P12883 P35579 P05976 Q96A32 P10916 P60660 P14649 Q9HBI1 O00151 Q9NVA2 Q15019 Q16181 P02585 P19237 P45378 P09493 P07951 P06753 P67936 P50552 P18206 Q15942	ACTA1 ACTB ACTN1 ACTN2 ACTN3 ACTN4 ALDOA CALD1 CAP1 CFL1 CORO1A CORO1C CRYAB EEF1A1 EZR FERMT3 FLNA GSN LCP1 LDB3 MARCKS MYH1 MYH2 MYH4 MYH7 MYH9 MYL1 MYL11 MYL2 MYL6 MYL6B PARVB PDLIM1 SEPTIN11 SEPTIN2 SEPTIN7 TNNC2 TNNI1 TNNT3 TPM1 TPM2 TPM3 TPM4 VASP VCL ZYX	12.92 46/356	8.93 46/515	6.184e-20
GO:0099512	supramolecular fiber	A polymer consisting of an indefinite number of protein or protein complex subunits that have polymerised to form a fiber-shaped structure.	ENSG00000143632 ENSG00000075624 ENSG00000072110 ENSG00000077522 ENSG00000248746 ENSG00000130402 ENSG00000106992 ENSG00000149925 ENSG00000196296 ENSG00000122786 ENSG00000166226 ENSG00000163468 ENSG00000150753 ENSG00000146731 ENSG00000135624 ENSG00000156261 ENSG00000141367 ENSG00000142156 ENSG00000163359 ENSG00000102879 ENSG00000110880 ENSG00000109846 ENSG00000087470 ENSG00000092964 ENSG00000092820…	'Actin, alpha skeletal muscle'; 'Actin, cytoplasmic 1'; 'Alpha-actinin-1'; 'Alpha-actinin-2'; 'Alpha-actinin-3'; 'Alpha-actinin-4'; 'Adenylate kinase isoenzyme 1'; 'Fructose-bisphosphate aldolase A'; 'Sarcoplasmic/endoplasmic reticulum calcium ATPase 1'; 'Caldesmon'; 'T-complex protein 1 subunit beta'; 'T-complex protein 1 subunit gamma'; 'T-complex protein 1 subunit epsilon'; 'T-complex protein …	ACTA1 ACTB ACTN1 ACTN2 ACTN3 ACTN4 AK1 ALDOA ATP2A1 CALD1 CCT2 CCT3 CCT5 CCT6A CCT7 CCT8 CLTC COL6A1 COL6A3 CORO1A CORO1C CRYAB DNM1L DPYSL2 EZR FBLN1 FBN1 FLNA FLNC HSPB1 JUP LCP1 LDB3 LMAN1 LTBP4 MAPRE1 MAPRE2 MYBPC1 MYH1 MYH2 MYH4 MYH7 MYH9 MYL1 MYL11 MYL2 MYL6B PARVB PDLIM1 PSMA6 SAA1 SLC4A1 TCP1 TNNC2 TNNI1 TNNT3 TPM1 TPM2 TPM3 TPM4 TUBA4A TUBB TUBB1 TUBB4B VCL	P68133 P60709 P12814 P35609 Q08043 O43707 P00568 P04075 O14983 Q05682 P78371 P49368 P48643 P40227 Q99832 P50990 Q00610 P12109 P12111 P31146 Q9ULV4 P02511 O00429 Q16555 P15311 P23142 P35555 P21333 Q14315 P04792 P14923 P13796 O75112 P49257 Q8N2S1 Q15691 Q15555 Q00872 P12882 Q9UKX2 Q9Y623 P12883 P35579 P05976 Q96A32 P10916 P14649 Q9HBI1 O00151 P60900 P0DJI8 P02730 P17987 P02585 P19237 P45378 P09493 …	ACTA1 ACTB ACTN1 ACTN2 ACTN3 ACTN4 AK1 ALDOA ATP2A1 CALD1 CCT2 CCT3 CCT5 CCT6A CCT7 CCT8 CLTC COL6A1 COL6A3 CORO1A CORO1C CRYAB DNM1L DPYSL2 EZR FBLN1 FBN1 FLNA FLNC HSPB1 JUP LCP1 LDB3 LMAN1 LTBP4 MAPRE1 MAPRE2 MYBPC1 MYH1 MYH2 MYH4 MYH7 MYH9 MYL1 MYL11 MYL2 MYL6B PARVB PDLIM1 PSMA6 SAA1 SLC4A1 TCP1 TNNC2 TNNI1 TNNT3 TPM1 TPM2 TPM3 TPM4 TUBA4A TUBB TUBB1 TUBB4B VCL	18.26 65/356	6.17 65/1054	1.103e-19
GO:0012505	endomembrane system	A collection of membranous structures involved in transport within the cell. The main components of the endomembrane system are endoplasmic reticulum, Golgi bodies, vesicles, cell membrane and nuclear envelope. Members of the endomembrane system pass materials through each other or though the use of vesicles.	ENSG00000121410 ENSG00000175899 ENSG00000157766 ENSG00000131473 ENSG00000072110 ENSG00000077522 ENSG00000130402 ENSG00000160323 ENSG00000181092 ENSG00000101444 ENSG00000145192 ENSG00000148218 ENSG00000163631 ENSG00000149925 ENSG00000106927 ENSG00000130812 ENSG00000131471 ENSG00000164062 ENSG00000196296 ENSG00000166710 ENSG00000223953 ENSG00000125730 ENSG00000244731 ENSG00000131236 ENSG00000121691…	'Alpha-1B-glycoprotein'; 'Alpha-2-macroglobulin'; 'Aggrecan core protein'; 'ATP-citrate synthase'; 'Alpha-actinin-1'; 'Alpha-actinin-2'; 'Alpha-actinin-4'; 'A disintegrin and metalloproteinase with thrombospondin motifs 13'; 'Adiponectin'; 'Adenosylhomocysteinase'; 'Alpha-2-HS-glycoprotein'; 'Delta-aminolevulinic acid dehydratase'; 'Fas-binding factor 1'; 'Albumin'; 'Fructose-bisphosphate aldolas…	A1BG A2M ACAN ACLY ACTN1 ACTN2 ACTN4 ADAMTS13 ADIPOQ AHCY AHSG ALAD ALB FBF1 ALDOA AMBP ANGPTL6 AOC3 APEH ATP2A1 B2M C1QTNF5 C3 C4A CAP1 GLYAT CAT CCT2 CCT8 CD58 CD59 CD9 MT2A CES1 CFP CLEC3B CLIC1 CLTC CLU COL10A1 COL6A1 COL6A2 COL6A3 COLEC10 CORO1A CORO1C CP CPQ CTSC DMBT1 DNM1L ECM1 EEF1A1 EEF1D EHD3 EZR F13A1 F2 F5 F8 F9 FBN1 FCN1 FERMT3 FGA FGB FGG FLNA FN1 FTH1 FTL GAPDH GLUD1 GNAI2 GOLM1 G…	P04217 P01023 P16112 P53396 P12814 P35609 O43707 Q76LX8 Q15848 P23526 P02765 P13716 Q8TES7 P02768 P04075 P02760 Q8NI99 Q16853 P13798 O14983 P61769 Q9BXJ0 P01024 P0C0L4 Q01518 P04040 Q6IB77 P78371 P50990 P19256 P13987 P21926 P23141 P02795 P27918 P05452 O00299 Q00610 P10909 Q03692 P12109 P12110 P12111 Q9Y6Z7 P31146 Q9ULV4 P00450 Q9Y646 P53634 Q9UGM3 O00429 Q16610 P68104 P29692 Q9NZN3 P15311 P00488 …	A1BG A2M ACAN ACLY ACTN1 ACTN2 ACTN4 ADAMTS13 ADIPOQ AHCY AHSG ALAD ALB ALDOA AMBP ANGPTL6 AOC3 APEH ATP2A1 B2M C1QTNF5 C3 C4A CAP1 CAT CCT2 CCT8 CD58 CD59 CD9 CES1 CFP CLEC3B CLIC1 CLTC CLU COL10A1 COL6A1 COL6A2 COL6A3 COLEC10 CORO1A CORO1C CP CPQ CTSC DMBT1 DNM1L ECM1 EEF1A1 EEF1D EHD3 EZR F13A1 F2 F5 F8 F9 FBN1 FCN1 FERMT3 FGA FGB FGG FLNA FN1 FTH1 FTL GAPDH GLUD1 GNAI2 GOLM1 GOLM2 GSN H6PD HB…	43.54 155/356	3.24 155/4777	1.767e-19
GO:0101002	ficolin-1-rich granule	Highly exocytosable gelatinase-poor granules found in neutrophils and rich in ficolin-1. Ficolin-1 is released from neutrophil granules by stimulation with fMLP or PMA, and the majority becomes associated with the surface membrane of the cells and can be detected by flow cytometry.	ENSG00000121410 ENSG00000131473 ENSG00000148218 ENSG00000149925 ENSG00000164062 ENSG00000121691 ENSG00000156261 ENSG00000116815 ENSG00000156508 ENSG00000085265 ENSG00000167996 ENSG00000148180 ENSG00000244734 ENSG00000080824 ENSG00000204388 ENSG00000109971 ENSG00000138413 ENSG00000178035 ENSG00000173801 ENSG00000171236 ENSG00000067225 ENSG00000123131 ENSG00000106588 ENSG00000143106 ENSG00000008018…	'Alpha-1B-glycoprotein'; 'ATP-citrate synthase'; 'Delta-aminolevulinic acid dehydratase'; 'Fructose-bisphosphate aldolase A'; 'Acylamino-acid-releasing enzyme'; 'Catalase'; 'Glycine N-acyltransferase'; 'T-complex protein 1 subunit theta'; 'Lymphocyte function-associated antigen 3'; 'Elongation factor 1-alpha 1'; 'Ficolin-1'; 'Ferritin heavy chain'; 'Gelsolin'; 'Hemoglobin subunit beta'; 'Heat sho…	A1BG ACLY ALAD ALDOA APEH GLYAT CAT CCT8 CD58 EEF1A1 FCN1 FTH1 GSN HBB HSP90AA1 HSPA1B HSPA8 IDH1 IMPDH2 JUP LRG1 PKM PRDX4 PSMA2 PSMA5 PSMB1 PYGL SERPINA1 VCL VCP	P04217 P53396 P13716 P04075 P13798 P04040 Q6IB77 P50990 P19256 P68104 O00602 P02794 P06396 P68871 P07900 P0DMV9 P11142 O75874 P12268 P14923 P02750 P14618 Q13162 P25787 P28066 P20618 P06737 P01009 P18206 P55072	A1BG ACLY ALAD ALDOA APEH CAT CCT8 CD58 EEF1A1 FCN1 FTH1 GSN HBB HSP90AA1 HSPA1B HSPA8 IDH1 IMPDH2 JUP LRG1 PKM PRDX4 PSMA2 PSMA5 PSMB1 PYGL SERPINA1 VCL VCP	8.15 29/356	15.76 29/184	3.320e-19
GO:1905368	peptidase complex	A protein complex which is capable of peptidase activity.	ENSG00000000971 ENSG00000184374 ENSG00000118004 ENSG00000085265 ENSG00000106211 ENSG00000165471 ENSG00000129084 ENSG00000106588 ENSG00000256646 ENSG00000100567 ENSG00000041357 ENSG00000143106 ENSG00000100902 ENSG00000101182 ENSG00000008018 ENSG00000205220 ENSG00000126067 ENSG00000277791 ENSG00000159377 ENSG00000100804 ENSG00000142507 ENSG00000204264 ENSG00000240065 ENSG00000092010 ENSG00000165280	'Complement factor H'; 'Collectin-10'; 'Collectin-11'; 'Ficolin-1'; 'Heat shock protein beta-1'; 'Mannose-binding protein C'; 'Proteasome subunit alpha type-1'; 'Proteasome subunit alpha type-2'; 'Proteasome subunit alpha type-3'; 'Proteasome subunit alpha type-4'; 'Proteasome subunit alpha type-5'; 'Proteasome subunit alpha type-6'; 'Proteasome subunit alpha type-7'; 'Proteasome subunit beta typ…	CFH COLEC10 COLEC11 FCN1 HSPB1 MBL2 PSMA1 PSMA2 PSMA3 PSMA4 PSMA5 PSMA6 PSMA7 PSMB1 PSMB10 PSMB2 PSMB3 PSMB4 PSMB5 PSMB6 PSMB8 PSMB9 PSME1 VCP	P08603 Q9Y6Z7 Q9BWP8 O00602 P04792 P11226 P25786 P25787 P25788 P25789 P28066 P60900 O14818 P20618 P40306 P49721 P49720 P28070 P28074 P28072 P28062 P28065 Q06323 P55072	CFH COLEC10 COLEC11 FCN1 HSPB1 MBL2 PSMA1 PSMA2 PSMA3 PSMA4 PSMA5 PSMA6 PSMA7 PSMB1 PSMB10 PSMB2 PSMB3 PSMB4 PSMB5 PSMB6 PSMB8 PSMB9 PSME1 VCP	7.02 25/356	20.00 25/125	3.524e-19
GO:0000502	proteasome complex	A large multisubunit complex which catalyzes protein degradation, found in eukaryotes, archaea and some bacteria. In eukaryotes, this complex consists of the barrel shaped proteasome core complex and one or two associated proteins or complexes that act in regulating entry into or exit from the core.	ENSG00000106211 ENSG00000129084 ENSG00000106588 ENSG00000256646 ENSG00000100567 ENSG00000041357 ENSG00000143106 ENSG00000100902 ENSG00000101182 ENSG00000008018 ENSG00000205220 ENSG00000126067 ENSG00000277791 ENSG00000159377 ENSG00000100804 ENSG00000142507 ENSG00000204264 ENSG00000240065 ENSG00000092010 ENSG00000165280	'Heat shock protein beta-1'; 'Proteasome subunit alpha type-1'; 'Proteasome subunit alpha type-2'; 'Proteasome subunit alpha type-3'; 'Proteasome subunit alpha type-4'; 'Proteasome subunit alpha type-5'; 'Proteasome subunit alpha type-6'; 'Proteasome subunit alpha type-7'; 'Proteasome subunit beta type-1'; 'Proteasome subunit beta type-10'; 'Proteasome subunit beta type-2'; 'Proteasome subunit be…	HSPB1 PSMA1 PSMA2 PSMA3 PSMA4 PSMA5 PSMA6 PSMA7 PSMB1 PSMB10 PSMB2 PSMB3 PSMB4 PSMB5 PSMB6 PSMB8 PSMB9 PSME1 VCP	P04792 P25786 P25787 P25788 P25789 P28066 P60900 O14818 P20618 P40306 P49721 P49720 P28070 P28074 P28072 P28062 P28065 Q06323 P55072	HSPB1 PSMA1 PSMA2 PSMA3 PSMA4 PSMA5 PSMA6 PSMA7 PSMB1 PSMB10 PSMB2 PSMB3 PSMB4 PSMB5 PSMB6 PSMB8 PSMB9 PSME1 VCP	5.62 20/356	29.85 20/67	4.150e-19
GO:0005829	cytosol	The part of the cytoplasm that does not contain organelles but which does contain other particulate matter, such as protein complexes.	ENSG00000131473 ENSG00000143632 ENSG00000075624 ENSG00000072110 ENSG00000077522 ENSG00000248746 ENSG00000239900 ENSG00000101444 ENSG00000106992 ENSG00000131016 ENSG00000148218 ENSG00000165092 ENSG00000149925 ENSG00000136872 ENSG00000106927 ENSG00000164062 ENSG00000126522 ENSG00000130707 ENSG00000166710 ENSG00000108578 ENSG00000164879 ENSG00000122786 ENSG00000121691 ENSG00000168497 ENSG00000166226…	'ATP-citrate synthase'; 'Actin, alpha skeletal muscle'; 'Actin, cytoplasmic 1'; 'Alpha-actinin-1'; 'Alpha-actinin-2'; 'Alpha-actinin-3'; 'Adenylosuccinate lyase'; 'Adenosylhomocysteinase'; 'Adenylate kinase isoenzyme 1'; 'A-kinase anchor protein 12'; 'Delta-aminolevulinic acid dehydratase'; 'Aldehyde dehydrogenase 1A1'; 'Fructose-bisphosphate aldolase A'; 'Fructose-bisphosphate aldolase B'; 'Prot…	ACLY ACTA1 ACTB ACTN1 ACTN2 ACTN3 ADSL AHCY AK1 AKAP12 ALAD ALDH1A1 ALDOA ALDOB AMBP APEH ASL ASS1 B2M BLMH CA3 CALD1 GLYAT CAT CAVIN2 CCT2 CCT3 CCT5 CCT6A CCT7 CCT8 MT2A CES1 CFL1 CKM CLTC CLU CORO1A CRYAB CRYZ DNM1L DPYD DPYS DPYSL2 EEF1A1 EEF1D EHD3 ENO3 EPB41 EZR FH FHL1 FLG FGFR1 FLNA FLNC FTH1 FTL GAPDH GC GGCX GBA1 SLC25A16 GDA GMPR GNAI2 GNB1 GNPDA1 GNPDA2 GPX1 GSN GSR HARS1 HBA2 HBB HGD …	P53396 P68133 P60709 P12814 P35609 Q08043 P30566 P23526 P00568 Q02952 P13716 P00352 P04075 P05062 P02760 P13798 P04424 P00966 P61769 Q13867 P07451 Q05682 P04040 Q6IB77 O95810 P78371 P49368 P48643 P40227 Q99832 P50990 P23141 P02795 P23528 P06732 Q00610 P10909 P31146 P02511 Q08257 O00429 Q12882 Q14117 Q16555 P68104 P29692 Q9NZN3 P13929 P11171 P15311 P07954 Q13642 P20930 P11362 P21333 Q14315 P02794 …	ACLY ACTA1 ACTB ACTN1 ACTN2 ACTN3 ADSL AHCY AK1 AKAP12 ALAD ALDH1A1 ALDOA ALDOB AMBP APEH ASL ASS1 B2M BLMH CA3 CALD1 CAT CAVIN2 CCT2 CCT3 CCT5 CCT6A CCT7 CCT8 CES1 CFL1 CKM CLTC CLU CORO1A CRYAB CRYZ DNM1L DPYD DPYS DPYSL2 EEF1A1 EEF1D EHD3 ENO3 EPB41 EZR FH FHL1 FLG FLNA FLNC FTH1 FTL GAPDH GC GDA GMPR GNAI2 GNB1 GNPDA1 GNPDA2 GPX1 GSN GSR HARS1 HBA1 HBB HGD HGFAC HSD17B14 HSP90AA1 HSPA1B HSPA8…	46.63 166/356	3.03 166/5487	3.722e-18
GO:0070161	anchoring junction	A cell junction that mechanically attaches a cell (and its cytoskeleton) to neighboring cells or to the extracellular matrix.	ENSG00000075624 ENSG00000072110 ENSG00000077522 ENSG00000248746 ENSG00000130402 ENSG00000131016 ENSG00000166710 ENSG00000223953 ENSG00000131236 ENSG00000121691 ENSG00000085063 ENSG00000010278 ENSG00000002586 ENSG00000172757 ENSG00000141367 ENSG00000102879 ENSG00000110880 ENSG00000013016 ENSG00000092820 ENSG00000083857 ENSG00000149781 ENSG00000022267 ENSG00000196924 ENSG00000128591 ENSG00000148180…	'Actin, cytoplasmic 1'; 'Alpha-actinin-1'; 'Alpha-actinin-2'; 'Alpha-actinin-3'; 'Alpha-actinin-4'; 'A-kinase anchor protein 12'; 'Beta-2-microglobulin'; 'Complement C1q tumor necrosis factor-related protein 5'; 'Adenylyl cyclase-associated protein 1'; 'Catalase'; 'Glycine N-acyltransferase'; 'CD59 glycoprotein'; 'CD9 antigen'; 'CD99 antigen'; 'Cofilin-1'; 'Clathrin heavy chain 1'; 'Coronin-1A'; …	ACTB ACTN1 ACTN2 ACTN3 ACTN4 AKAP12 B2M C1QTNF5 CAP1 GLYAT CAT CD59 CD9 CD99 CFL1 CLTC CORO1A CORO1C EHD3 EZR FAT1 FERMT3 FHL1 FLNA FLNC GSN HSPA1B HSPA8 HSPB1 HSPG2 ITGA2B ITGB1 ITGB3 JUP LAP3 LCP1 LDB3 MAPRE1 MAPRE2 MARCKS MSN MYH1 MYH2 MYH9 PARVB PDLIM1 RAP1B RSU1 SDCBP TLN1 TNC TPM4 VASP VCL YWHAB YWHAG YWHAZ ZYX	P60709 P12814 P35609 Q08043 O43707 Q02952 P61769 Q9BXJ0 Q01518 P04040 Q6IB77 P13987 P21926 P14209 P23528 Q00610 P31146 Q9ULV4 Q9NZN3 P15311 Q14517 Q86UX7 Q13642 P21333 Q14315 P06396 P0DMV9 P11142 P04792 P98160 P08514 P05556 P05106 P14923 P28838 P13796 O75112 Q15691 Q15555 P29966 P26038 P12882 Q9UKX2 P35579 Q9HBI1 O00151 P61224 Q15404 O00560 Q9Y490 P24821 P67936 P50552 P18206 P31946 P61981 P63104 …	ACTB ACTN1 ACTN2 ACTN3 ACTN4 AKAP12 B2M C1QTNF5 CAP1 CAT CD59 CD9 CD99 CFL1 CLTC CORO1A CORO1C EHD3 EZR FAT1 FERMT3 FHL1 FLNA FLNC GSN HSPA1B HSPA8 HSPB1 HSPG2 ITGA2B ITGB1 ITGB3 JUP LAP3 LCP1 LDB3 MAPRE1 MAPRE2 MARCKS MSN MYH1 MYH2 MYH9 PARVB PDLIM1 RAP1B RSU1 SDCBP TLN1 TNC TPM4 VASP VCL YWHAB YWHAG YWHAZ ZYX	16.01 57/356	6.30 57/905	1.281e-17
GO:0099080	supramolecular complex	A cellular component that consists of an indeterminate number of proteins or macromolecular complexes, organized into a regular, higher-order structure such as a polymer, sheet, network or a fiber.	ENSG00000143632 ENSG00000075624 ENSG00000072110 ENSG00000077522 ENSG00000248746 ENSG00000130402 ENSG00000106992 ENSG00000149925 ENSG00000196296 ENSG00000122786 ENSG00000166226 ENSG00000163468 ENSG00000150753 ENSG00000146731 ENSG00000135624 ENSG00000156261 ENSG00000141367 ENSG00000123500 ENSG00000142156 ENSG00000163359 ENSG00000102879 ENSG00000110880 ENSG00000109846 ENSG00000087470 ENSG00000092964…	'Actin, alpha skeletal muscle'; 'Actin, cytoplasmic 1'; 'Alpha-actinin-1'; 'Alpha-actinin-2'; 'Alpha-actinin-3'; 'Alpha-actinin-4'; 'Adenylate kinase isoenzyme 1'; 'Fructose-bisphosphate aldolase A'; 'Sarcoplasmic/endoplasmic reticulum calcium ATPase 1'; 'Caldesmon'; 'T-complex protein 1 subunit beta'; 'T-complex protein 1 subunit gamma'; 'T-complex protein 1 subunit epsilon'; 'T-complex protein …	ACTA1 ACTB ACTN1 ACTN2 ACTN3 ACTN4 AK1 ALDOA ATP2A1 CALD1 CCT2 CCT3 CCT5 CCT6A CCT7 CCT8 CLTC COL10A1 COL6A1 COL6A3 CORO1A CORO1C CRYAB DNM1L DPYSL2 EZR FBLN1 FBN1 FLG FGFR1 FLNA FLNC HSPB1 JUP LCP1 LDB3 LMAN1 LTBP4 MAPRE1 MAPRE2 MYBPC1 MYH1 MYH2 MYH4 MYH7 MYH9 MYL1 MYL11 MYL2 MYL6B PARVB PDLIM1 PSMA2 PSMA4 PSMA6 SAA1 SEPTIN2 SEPTIN7 SLC4A1 TCP1 TNNC2 TNNI1 TNNT3 TPM1 TPM2 TPM3 TPM4 TUBA4A TUBB T…	P68133 P60709 P12814 P35609 Q08043 O43707 P00568 P04075 O14983 Q05682 P78371 P49368 P48643 P40227 Q99832 P50990 Q00610 Q03692 P12109 P12111 P31146 Q9ULV4 P02511 O00429 Q16555 P15311 P23142 P35555 P20930 P11362 P21333 Q14315 P04792 P14923 P13796 O75112 P49257 Q8N2S1 Q15691 Q15555 Q00872 P12882 Q9UKX2 Q9Y623 P12883 P35579 P05976 Q96A32 P10916 P14649 Q9HBI1 O00151 P25787 P25789 P60900 P0DJI8 Q15019 …	ACTA1 ACTB ACTN1 ACTN2 ACTN3 ACTN4 AK1 ALDOA ATP2A1 CALD1 CCT2 CCT3 CCT5 CCT6A CCT7 CCT8 CLTC COL10A1 COL6A1 COL6A3 CORO1A CORO1C CRYAB DNM1L DPYSL2 EZR FBLN1 FBN1 FLG FLNA FLNC HSPB1 JUP LCP1 LDB3 LMAN1 LTBP4 MAPRE1 MAPRE2 MYBPC1 MYH1 MYH2 MYH4 MYH7 MYH9 MYL1 MYL11 MYL2 MYL6B PARVB PDLIM1 PSMA2 PSMA4 PSMA6 SAA1 SEPTIN2 SEPTIN7 SLC4A1 TCP1 TNNC2 TNNI1 TNNT3 TPM1 TPM2 TPM3 TPM4 TUBA4A TUBB TUBB1 T…	20.22 72/356	5.05 72/1426	3.882e-17
GO:0005788	endoplasmic reticulum lumen	The volume enclosed by the membranes of the endoplasmic reticulum.	ENSG00000160323 ENSG00000145192 ENSG00000163631 ENSG00000166710 ENSG00000125730 ENSG00000244731 ENSG00000198848 ENSG00000126759 ENSG00000120885 ENSG00000123500 ENSG00000142156 ENSG00000142173 ENSG00000163359 ENSG00000047457 ENSG00000109861 ENSG00000180210 ENSG00000198734 ENSG00000185010 ENSG00000101981 ENSG00000166147 ENSG00000171560 ENSG00000171557 ENSG00000115414 ENSG00000135052 ENSG00000049239…	'A disintegrin and metalloproteinase with thrombospondin motifs 13'; 'Alpha-2-HS-glycoprotein'; 'Fas-binding factor 1'; 'Albumin'; 'Beta-2-microglobulin'; 'Complement C3'; 'Complement C4-A'; 'Metallothionein-2'; 'Liver carboxylesterase 1'; 'Properdin'; 'Clusterin'; 'Collagen alpha-1'; 'Collagen alpha-2'; 'Collagen alpha-3'; 'Ceruloplasmin'; 'Dipeptidyl peptidase 1'; 'Prothrombin'; 'Coagulation fa…	ADAMTS13 AHSG ALB FBF1 B2M C3 C4A MT2A CES1 CFP CLU COL10A1 COL6A1 COL6A2 COL6A3 CP CTSC F2 F5 F8 F9 FBN1 FGA FGG FN1 GOLM1 H6PD ITIH2 SERPINA1 SERPINC1 SERPIND1 TF THBS1 TNC VTN	Q76LX8 P02765 Q8TES7 P02768 P61769 P01024 P0C0L4 P23141 P02795 P27918 P10909 Q03692 P12109 P12110 P12111 P00450 P53634 P00734 P12259 P00451 P00740 P35555 P02671 P02679 P02751 Q8NBJ4 O95479 P19823 P01009 P01008 P05546 P02787 P07996 P24821 P04004	ADAMTS13 AHSG ALB B2M C3 C4A CES1 CFP CLU COL10A1 COL6A1 COL6A2 COL6A3 CP CTSC F2 F5 F8 F9 FBN1 FGA FGG FN1 GOLM1 H6PD ITIH2 SERPINA1 SERPINC1 SERPIND1 TF THBS1 TNC VTN	9.27 33/356	10.54 33/313	1.928e-16
GO:0071944	cell periphery	The broad region around and including the plasma membrane of a cell, encompassing the cell cortex (inside the cell), the plasma membrane, and any external encapsulating structures.	ENSG00000121410 ENSG00000175899 ENSG00000157766 ENSG00000075624 ENSG00000072110 ENSG00000077522 ENSG00000248746 ENSG00000130402 ENSG00000160323 ENSG00000181092 ENSG00000145192 ENSG00000131016 ENSG00000106927 ENSG00000130812 ENSG00000131471 ENSG00000132703 ENSG00000197070 ENSG00000152234 ENSG00000166710 ENSG00000176788 ENSG00000173372 ENSG00000159189 ENSG00000223953 ENSG00000125730 ENSG00000244731…	'Alpha-1B-glycoprotein'; 'Alpha-2-macroglobulin'; 'Aggrecan core protein'; 'Actin, cytoplasmic 1'; 'Alpha-actinin-1'; 'Alpha-actinin-2'; 'Alpha-actinin-3'; 'Alpha-actinin-4'; 'A disintegrin and metalloproteinase with thrombospondin motifs 13'; 'Adiponectin'; 'Alpha-2-HS-glycoprotein'; 'A-kinase anchor protein 12'; 'Protein AMBP'; 'Angiopoietin-related protein 6'; 'Amine oxidase'; 'Serum amyloid P…	A1BG A2M ACAN ACTB ACTN1 ACTN2 ACTN3 ACTN4 ADAMTS13 ADIPOQ AHSG AKAP12 AMBP ANGPTL6 AOC3 APCS ARRDC1 ATP5F1A B2M BASP1 C1QA C1QC C1QTNF5 C3 C4A C4BPA C5 C6 C8A C8B C8G C9 CALD1 CAP1 CAVIN2 CD58 CD59 CD5L CD9 CD99 CFB CFL1 CFP CLEC3B CLIC1 CLTC CLU COL10A1 COL6A1 COL6A2 COL6A3 COL6A5 COLEC10 COLEC11 COMP CORO1A CORO1C CP CPN2 CRYAB CTSC DMBT1 DPYSL2 ECM1 EEF1A1 EHD3 ENO3 EPB41 EZR F11 F13A1 F2 F5 …	P04217 P01023 P16112 P60709 P12814 P35609 Q08043 O43707 Q76LX8 Q15848 P02765 Q02952 P02760 Q8NI99 Q16853 P02743 Q8N5I2 P25705 P61769 P80723 P02745 P02747 Q9BXJ0 P01024 P0C0L4 P04003 P01031 P13671 P07357 P07358 P07360 P02748 Q05682 Q01518 O95810 P19256 P13987 O43866 P21926 P14209 P00751 P23528 P27918 P05452 O00299 Q00610 P10909 Q03692 P12109 P12110 P12111 A8TX70 Q9Y6Z7 Q9BWP8 P49747 P31146 Q9ULV4 …	A1BG A2M ACAN ACTB ACTN1 ACTN2 ACTN3 ACTN4 ADAMTS13 ADIPOQ AHSG AKAP12 AMBP ANGPTL6 AOC3 APCS ARRDC1 ATP5F1A B2M BASP1 C1QA C1QC C1QTNF5 C3 C4A C4BPA C5 C6 C8A C8B C8G C9 CALD1 CAP1 CAVIN2 CD58 CD59 CD5L CD9 CD99 CFB CFL1 CFP CLEC3B CLIC1 CLTC CLU COL10A1 COL6A1 COL6A2 COL6A3 COL6A5 COLEC10 COLEC11 COMP CORO1A CORO1C CP CPN2 CRYAB CTSC DMBT1 DPYSL2 ECM1 EEF1A1 EHD3 ENO3 EPB41 EZR F11 F13A1 F2 F5 …	49.16 175/356	2.81 175/6228	4.285e-16
GO:0019774	proteasome core complex, beta-subunit complex	The proteasome core subcomplex that constitutes the two inner rings of the proteasome core complex. An example of this component is found in Mus musculus.	ENSG00000008018 ENSG00000205220 ENSG00000126067 ENSG00000277791 ENSG00000159377 ENSG00000100804 ENSG00000142507 ENSG00000204264 ENSG00000240065	'Proteasome subunit beta type-1'; 'Proteasome subunit beta type-10'; 'Proteasome subunit beta type-2'; 'Proteasome subunit beta type-3'; 'Proteasome subunit beta type-4'; 'Proteasome subunit beta type-5'; 'Proteasome subunit beta type-6'; 'Proteasome subunit beta type-8'; 'Proteasome subunit beta type-9'	PSMB1 PSMB10 PSMB2 PSMB3 PSMB4 PSMB5 PSMB6 PSMB8 PSMB9	P20618 P40306 P49721 P49720 P28070 P28074 P28072 P28062 P28065	PSMB1 PSMB10 PSMB2 PSMB3 PSMB4 PSMB5 PSMB6 PSMB8 PSMB9	2.53 9/356	81.82 9/11	5.304e-14
GO:0005581	collagen trimer	A protein complex consisting of three collagen chains assembled into a left-handed triple helix. These trimers typically assemble into higher order structures.	ENSG00000181092 ENSG00000173372 ENSG00000159189 ENSG00000082196 ENSG00000223953 ENSG00000163145 ENSG00000240654 ENSG00000123500 ENSG00000142156 ENSG00000142173 ENSG00000163359 ENSG00000172752 ENSG00000184374 ENSG00000118004 ENSG00000085265 ENSG00000165471 ENSG00000122852 ENSG00000133661	'Adiponectin'; 'Complement C1q subcomponent subunit A'; 'Complement C1q subcomponent subunit C'; 'Complement C1q tumor necrosis factor-related protein 3'; 'Complement C1q tumor necrosis factor-related protein 5'; 'Complement C1q tumor necrosis factor-related protein 7'; 'Complement C1q and tumor necrosis factor-related protein 9A'; 'Collagen alpha-1'; 'Collagen alpha-2'; 'Collagen alpha-3'; 'Coll…	ADIPOQ C1QA C1QC C1QTNF3 C1QTNF5 C1QTNF7 C1QTNF9 COL10A1 COL6A1 COL6A2 COL6A3 COL6A5 COLEC10 COLEC11 FCN1 MBL2 SFTPA1 SFTPD	Q15848 P02745 P02747 Q9BXJ4 Q9BXJ0 Q9BXJ2 P0C862 Q03692 P12109 P12110 P12111 A8TX70 Q9Y6Z7 Q9BWP8 O00602 P11226 Q8IWL2 P35247	ADIPOQ C1QA C1QC C1QTNF3 C1QTNF5 C1QTNF7 C1QTNF9 COL10A1 COL6A1 COL6A2 COL6A3 COL6A5 COLEC10 COLEC11 FCN1 MBL2 SFTPA1 SFTPD	5.06 18/356	19.78 18/91	8.286e-14
GO:0032432	actin filament bundle	An assembly of actin filaments that are on the same axis but may be oriented with the same or opposite polarities and may be packed with different levels of tightness.	ENSG00000143632 ENSG00000072110 ENSG00000130402 ENSG00000122786 ENSG00000109846 ENSG00000196924 ENSG00000136167 ENSG00000122367 ENSG00000277443 ENSG00000092054 ENSG00000100345 ENSG00000107438 ENSG00000138758 ENSG00000122545 ENSG00000140416 ENSG00000143549 ENSG00000167460 ENSG00000159840	'Actin, alpha skeletal muscle'; 'Alpha-actinin-1'; 'Alpha-actinin-4'; 'Caldesmon'; 'Alpha-crystallin B chain'; 'Filamin-A'; 'Plastin-2'; 'LIM domain-binding protein 3'; 'Myristoylated alanine-rich C-kinase substrate'; 'Myosin-7'; 'Myosin-9'; 'PDZ and LIM domain protein 1'; 'Septin-11'; 'Septin-7'; 'Tropomyosin alpha-1 chain'; 'Tropomyosin alpha-3 chain'; 'Tropomyosin alpha-4 chain'; 'Zyxin'	ACTA1 ACTN1 ACTN4 CALD1 CRYAB FLNA LCP1 LDB3 MARCKS MYH7 MYH9 PDLIM1 SEPTIN11 SEPTIN7 TPM1 TPM3 TPM4 ZYX	P68133 P12814 O43707 Q05682 P02511 P21333 P13796 O75112 P29966 P12883 P35579 O00151 Q9NVA2 Q16181 P09493 P06753 P67936 Q15942	ACTA1 ACTN1 ACTN4 CALD1 CRYAB FLNA LCP1 LDB3 MARCKS MYH7 MYH9 PDLIM1 SEPTIN11 SEPTIN7 TPM1 TPM3 TPM4 ZYX	5.06 18/356	18.95 18/95	1.797e-13
GO:0005856	cytoskeleton	A cellular structure that forms the internal framework of eukaryotic and prokaryotic cells. The cytoskeleton includes intermediate filaments, microfilaments, microtubules, the microtrabecular lattice, and other structures characterized by a polymeric filamentous nature and long-range order within the cell. The various elements of the cytoskeleton not only serve in the maintenance of cellular shap…	ENSG00000143632 ENSG00000075624 ENSG00000072110 ENSG00000077522 ENSG00000248746 ENSG00000130402 ENSG00000106992 ENSG00000131016 ENSG00000149925 ENSG00000136872 ENSG00000176788 ENSG00000122786 ENSG00000131236 ENSG00000166226 ENSG00000163468 ENSG00000150753 ENSG00000146731 ENSG00000135624 ENSG00000156261 ENSG00000172757 ENSG00000141367 ENSG00000120885 ENSG00000102879 ENSG00000110880 ENSG00000109846…	'Actin, alpha skeletal muscle'; 'Actin, cytoplasmic 1'; 'Alpha-actinin-1'; 'Alpha-actinin-2'; 'Alpha-actinin-3'; 'Alpha-actinin-4'; 'Adenylate kinase isoenzyme 1'; 'A-kinase anchor protein 12'; 'Fructose-bisphosphate aldolase A'; 'Fructose-bisphosphate aldolase B'; 'Brain acid soluble protein 1'; 'Caldesmon'; 'Adenylyl cyclase-associated protein 1'; 'T-complex protein 1 subunit beta'; 'T-complex …	ACTA1 ACTB ACTN1 ACTN2 ACTN3 ACTN4 AK1 AKAP12 ALDOA ALDOB BASP1 CALD1 CAP1 CCT2 CCT3 CCT5 CCT6A CCT7 CCT8 CFL1 CLTC CLU CORO1A CORO1C CRYAB CTSC DNM1L DPYSL2 EEF1A1 EPB41 EZR FERMT3 FLNA FLNC GAPDH GNAI2 GSN HSPA1B HSPB1 IVL JUP LCP1 LDB3 MAPRE1 MAPRE2 MARCKS MSN MYCBP2 MYH1 MYH2 MYH4 MYH7 MYH9 MYL1 MYL11 MYL2 MYL6 MYL6B PARVB PDLIM1 PSMA1 PSMB4 PSMB5 PYCR3 S100A8 SAA1 SDCBP SEPTIN11 SEPTIN2 SEPT…	P68133 P60709 P12814 P35609 Q08043 O43707 P00568 Q02952 P04075 P05062 P80723 Q05682 Q01518 P78371 P49368 P48643 P40227 Q99832 P50990 P23528 Q00610 P10909 P31146 Q9ULV4 P02511 P53634 O00429 Q16555 P68104 P11171 P15311 Q86UX7 P21333 Q14315 P04406 P04899 P06396 P0DMV9 P04792 P07476 P14923 P13796 O75112 Q15691 Q15555 P29966 P26038 O75592 P12882 Q9UKX2 Q9Y623 P12883 P35579 P05976 Q96A32 P10916 P60660 …	ACTA1 ACTB ACTN1 ACTN2 ACTN3 ACTN4 AK1 AKAP12 ALDOA ALDOB BASP1 CALD1 CAP1 CCT2 CCT3 CCT5 CCT6A CCT7 CCT8 CFL1 CLTC CLU CORO1A CORO1C CRYAB CTSC DNM1L DPYSL2 EEF1A1 EPB41 EZR FERMT3 FLNA FLNC GAPDH GNAI2 GSN HSPA1B HSPB1 IVL JUP LCP1 LDB3 MAPRE1 MAPRE2 MARCKS MSN MYCBP2 MYH1 MYH2 MYH4 MYH7 MYH9 MYL1 MYL11 MYL2 MYL6 MYL6B PARVB PDLIM1 PSMA1 PSMB4 PSMB5 PYCR3 S100A8 SAA1 SDCBP SEPTIN11 SEPTIN2 SEPT…	25.00 89/356	3.66 89/2430	7.649e-13
GO:0035578	azurophil granule lumen	The volume enclosed by the membrane of an azurophil granule, a primary lysosomal granule found in neutrophil granulocytes that contains a wide range of hydrolytic enzymes and is released into the extracellular fluid.	ENSG00000131473 ENSG00000125730 ENSG00000131236 ENSG00000166226 ENSG00000156261 ENSG00000109861 ENSG00000087086 ENSG00000104774 ENSG00000117592 ENSG00000100994 ENSG00000104918 ENSG00000137575 ENSG00000196136 ENSG00000118271 ENSG00000196230 ENSG00000188229 ENSG00000165280	'ATP-citrate synthase'; 'Complement C3'; 'Adenylyl cyclase-associated protein 1'; 'T-complex protein 1 subunit beta'; 'T-complex protein 1 subunit theta'; 'Dipeptidyl peptidase 1'; 'Ferritin light chain'; 'Lysosomal alpha-mannosidase'; 'Peroxiredoxin-6'; 'Glycogen phosphorylase, brain form'; 'Resistin'; 'Syntenin-1'; 'Alpha-1-antichymotrypsin'; 'Transthyretin'; 'Tubulin beta chain'; 'Tubulin beta…	ACLY C3 CAP1 CCT2 CCT8 CTSC FTL MAN2B1 PRDX6 PYGB RETN SDCBP SERPINA3 TTR TUBB TUBB4B VCP	P53396 P01024 Q01518 P78371 P50990 P53634 P02792 O00754 P30041 P11216 Q9HD89 O00560 P01011 P02766 P07437 P68371 P55072	ACLY C3 CAP1 CCT2 CCT8 CTSC FTL MAN2B1 PRDX6 PYGB RETN SDCBP SERPINA3 TTR TUBB TUBB4B VCP	4.78 17/356	18.68 17/91	1.210e-12
GO:0030863	cortical cytoskeleton	The portion of the cytoskeleton that lies just beneath the plasma membrane.	ENSG00000075624 ENSG00000072110 ENSG00000077522 ENSG00000248746 ENSG00000130402 ENSG00000122786 ENSG00000131236 ENSG00000102879 ENSG00000156508 ENSG00000159023 ENSG00000092820 ENSG00000196924 ENSG00000148180 ENSG00000101367 ENSG00000100345 ENSG00000004939 ENSG00000167460 ENSG00000035403	'Actin, cytoplasmic 1'; 'Alpha-actinin-1'; 'Alpha-actinin-2'; 'Alpha-actinin-3'; 'Alpha-actinin-4'; 'Caldesmon'; 'Adenylyl cyclase-associated protein 1'; 'Coronin-1A'; 'Elongation factor 1-alpha 1'; 'Protein 4.1'; 'Ezrin'; 'Filamin-A'; 'Gelsolin'; 'Microtubule-associated protein RP/EB family member 1'; 'Myosin-9'; 'Band 3 anion transport protein'; 'Tropomyosin alpha-4 chain'; 'Vinculin'	ACTB ACTN1 ACTN2 ACTN3 ACTN4 CALD1 CAP1 CORO1A EEF1A1 EPB41 EZR FLNA GSN MAPRE1 MYH9 SLC4A1 TPM4 VCL	P60709 P12814 P35609 Q08043 O43707 Q05682 Q01518 P31146 P68104 P11171 P15311 P21333 P06396 Q15691 P35579 P02730 P67936 P18206	ACTB ACTN1 ACTN2 ACTN3 ACTN4 CALD1 CAP1 CORO1A EEF1A1 EPB41 EZR FLNA GSN MAPRE1 MYH9 SLC4A1 TPM4 VCL	5.06 18/356	16.82 18/107	1.474e-12
GO:0005775	vacuolar lumen	The volume enclosed within the vacuolar membrane.	ENSG00000157766 ENSG00000131473 ENSG00000125730 ENSG00000131236 ENSG00000166226 ENSG00000156261 ENSG00000109861 ENSG00000087086 ENSG00000145321 ENSG00000080824 ENSG00000109971 ENSG00000142798 ENSG00000104774 ENSG00000117592 ENSG00000100994 ENSG00000104918 ENSG00000137575 ENSG00000196136 ENSG00000118271 ENSG00000196230 ENSG00000188229 ENSG00000165280	'Aggrecan core protein'; 'ATP-citrate synthase'; 'Complement C3'; 'Adenylyl cyclase-associated protein 1'; 'T-complex protein 1 subunit beta'; 'T-complex protein 1 subunit theta'; 'Dipeptidyl peptidase 1'; 'Ferritin light chain'; 'Lysosomal acid glucosylceramidase'; 'Vitamin D-binding protein'; 'Vitamin K-dependent gamma-carboxylase'; 'Heat shock protein HSP 90-alpha'; 'Heat shock cognate 71 kDa …	ACAN ACLY C3 CAP1 CCT2 CCT8 CTSC FTL GC GGCX GBA1 HSP90AA1 HSPA8 HSPG2 MAN2B1 PRDX6 PYGB RETN SDCBP SERPINA3 TTR TUBB TUBB4B VCP	P16112 P53396 P01024 Q01518 P78371 P50990 P53634 P02792 P04062 P38435 P02774 P07900 P11142 P98160 O00754 P30041 P11216 Q9HD89 O00560 P01011 P02766 P07437 P68371 P55072	ACAN ACLY C3 CAP1 CCT2 CCT8 CTSC FTL GC HSP90AA1 HSPA8 HSPG2 MAN2B1 PRDX6 PYGB RETN SDCBP SERPINA3 TTR TUBB TUBB4B VCP	6.18 22/356	12.36 22/178	1.877e-12
GO:0019773	proteasome core complex, alpha-subunit complex	The proteasome core subcomplex that constitutes the two outer rings of the proteasome core complex. An example of this component is found in Mus musculus.	ENSG00000129084 ENSG00000106588 ENSG00000256646 ENSG00000100567 ENSG00000041357 ENSG00000143106 ENSG00000100902 ENSG00000101182	'Proteasome subunit alpha type-1'; 'Proteasome subunit alpha type-2'; 'Proteasome subunit alpha type-3'; 'Proteasome subunit alpha type-4'; 'Proteasome subunit alpha type-5'; 'Proteasome subunit alpha type-6'; 'Proteasome subunit alpha type-7'	PSMA1 PSMA2 PSMA3 PSMA4 PSMA5 PSMA6 PSMA7	P25786 P25787 P25788 P25789 P28066 P60900 O14818	PSMA1 PSMA2 PSMA3 PSMA4 PSMA5 PSMA6 PSMA7	2.25 8/356	80.00 8/10	2.362e-12
GO:0030054	cell junction	A cellular component that forms a specialized region of connection between two or more cells, or between a cell and the extracellular matrix, or between two membrane-bound components of a cell, such as flagella.	ENSG00000157766 ENSG00000075624 ENSG00000072110 ENSG00000077522 ENSG00000248746 ENSG00000130402 ENSG00000131016 ENSG00000165092 ENSG00000166710 ENSG00000176788 ENSG00000173372 ENSG00000173369 ENSG00000159189 ENSG00000223953 ENSG00000244731 ENSG00000131236 ENSG00000121691 ENSG00000085063 ENSG00000010278 ENSG00000002586 ENSG00000172757 ENSG00000141367 ENSG00000120885 ENSG00000102879 ENSG00000110880…	'Aggrecan core protein'; 'Actin, cytoplasmic 1'; 'Alpha-actinin-1'; 'Alpha-actinin-2'; 'Alpha-actinin-3'; 'Alpha-actinin-4'; 'A-kinase anchor protein 12'; 'Aldehyde dehydrogenase 1A1'; 'Beta-2-microglobulin'; 'Brain acid soluble protein 1'; 'Complement C1q subcomponent subunit A'; 'Complement C1q subcomponent subunit B'; 'Complement C1q subcomponent subunit C'; 'Complement C1q tumor necrosis fact…	ACAN ACTB ACTN1 ACTN2 ACTN3 ACTN4 AKAP12 ALDH1A1 B2M BASP1 C1QA C1QB C1QC C1QTNF5 C4A CAP1 GLYAT CAT CD59 CD9 CD99 CFL1 CLTC CLU CORO1A CORO1C CRYAB DNM1L EEF1A2 EHD3 EPB41 EZR FAT1 FERMT3 FGB FHL1 FLNA FLNC GNAI2 GNB1 GSN HSPA1B HSPA8 HSPB1 HSPG2 ITGA2B ITGB1 ITGB3 JUP KCTD12 LAP3 LCP1 LDB3 MAPRE1 MAPRE2 MARCKS MSN MYH1 MYH2 MYH9 NPTX1 PARVB PDLIM1 PLG PSMA3 PSMA7 RAP1B RPS27A RSU1 SDCBP SEPTIN1…	P16112 P60709 P12814 P35609 Q08043 O43707 Q02952 P00352 P61769 P80723 P02745 P02746 P02747 Q9BXJ0 P0C0L4 Q01518 P04040 Q6IB77 P13987 P21926 P14209 P23528 Q00610 P10909 P31146 Q9ULV4 P02511 O00429 Q05639 Q9NZN3 P11171 P15311 Q14517 Q86UX7 P02675 Q13642 P21333 Q14315 P04899 P62873 P06396 P0DMV9 P11142 P04792 P98160 P08514 P05556 P05106 P14923 Q96CX2 P28838 P13796 O75112 Q15691 Q15555 P29966 P26038 …	ACAN ACTB ACTN1 ACTN2 ACTN3 ACTN4 AKAP12 ALDH1A1 B2M BASP1 C1QA C1QB C1QC C1QTNF5 C4A CAP1 CAT CD59 CD9 CD99 CFL1 CLTC CLU CORO1A CORO1C CRYAB DNM1L EEF1A2 EHD3 EPB41 EZR FAT1 FERMT3 FGB FHL1 FLNA FLNC GNAI2 GNB1 GSN HSPA1B HSPA8 HSPB1 HSPG2 ITGA2B ITGB1 ITGB3 JUP KCTD12 LAP3 LCP1 LDB3 MAPRE1 MAPRE2 MARCKS MSN MYH1 MYH2 MYH9 NPTX1 PARVB PDLIM1 PLG PSMA3 PSMA7 RAP1B RPS27A RSU1 SDCBP SEPTIN11 SEPT…	23.03 82/356	3.68 82/2230	7.458e-12
GO:0042582	azurophil granule	Primary lysosomal granule found in neutrophil granulocytes. Contains a wide range of hydrolytic enzymes and is released into the extracellular fluid.	ENSG00000131473 ENSG00000125730 ENSG00000131236 ENSG00000166226 ENSG00000156261 ENSG00000109861 ENSG00000087086 ENSG00000104774 ENSG00000162896 ENSG00000117592 ENSG00000100994 ENSG00000127314 ENSG00000104918 ENSG00000137575 ENSG00000196136 ENSG00000148175 ENSG00000118271 ENSG00000196230 ENSG00000188229 ENSG00000165280	'ATP-citrate synthase'; 'Complement C3'; 'Adenylyl cyclase-associated protein 1'; 'T-complex protein 1 subunit beta'; 'T-complex protein 1 subunit theta'; 'Dipeptidyl peptidase 1'; 'Ferritin light chain'; 'Lysosomal alpha-mannosidase'; 'Polymeric immunoglobulin receptor'; 'Peroxiredoxin-6'; 'Glycogen phosphorylase, brain form'; 'Ras-related protein Rap-1b'; 'Resistin'; 'Syntenin-1'; 'Alpha-1-anti…	ACLY C3 CAP1 CCT2 CCT8 CTSC FTL MAN2B1 PIGR PRDX6 PYGB RAP1B RETN SDCBP SERPINA3 STOM TTR TUBB TUBB4B VCP	P53396 P01024 Q01518 P78371 P50990 P53634 P02792 O00754 P01833 P30041 P11216 P61224 Q9HD89 O00560 P01011 P27105 P02766 P07437 P68371 P55072	ACLY C3 CAP1 CCT2 CCT8 CTSC FTL MAN2B1 PIGR PRDX6 PYGB RAP1B RETN SDCBP SERPINA3 STOM TTR TUBB TUBB4B VCP	5.62 20/356	12.99 20/154	8.860e-12
GO:0005766	primary lysosome	A lysosome before it has fused with a vesicle or vacuole.	ENSG00000131473 ENSG00000125730 ENSG00000131236 ENSG00000166226 ENSG00000156261 ENSG00000109861 ENSG00000087086 ENSG00000104774 ENSG00000162896 ENSG00000117592 ENSG00000100994 ENSG00000127314 ENSG00000104918 ENSG00000137575 ENSG00000196136 ENSG00000148175 ENSG00000118271 ENSG00000196230 ENSG00000188229 ENSG00000165280	'ATP-citrate synthase'; 'Complement C3'; 'Adenylyl cyclase-associated protein 1'; 'T-complex protein 1 subunit beta'; 'T-complex protein 1 subunit theta'; 'Dipeptidyl peptidase 1'; 'Ferritin light chain'; 'Lysosomal alpha-mannosidase'; 'Polymeric immunoglobulin receptor'; 'Peroxiredoxin-6'; 'Glycogen phosphorylase, brain form'; 'Ras-related protein Rap-1b'; 'Resistin'; 'Syntenin-1'; 'Alpha-1-anti…	ACLY C3 CAP1 CCT2 CCT8 CTSC FTL MAN2B1 PIGR PRDX6 PYGB RAP1B RETN SDCBP SERPINA3 STOM TTR TUBB TUBB4B VCP	P53396 P01024 Q01518 P78371 P50990 P53634 P02792 O00754 P01833 P30041 P11216 P61224 Q9HD89 O00560 P01011 P27105 P02766 P07437 P68371 P55072	ACLY C3 CAP1 CCT2 CCT8 CTSC FTL MAN2B1 PIGR PRDX6 PYGB RAP1B RETN SDCBP SERPINA3 STOM TTR TUBB TUBB4B VCP	5.62 20/356	12.99 20/154	8.860e-12
GO:0005577	fibrinogen complex	A highly soluble, elongated protein complex found in blood plasma and involved in clot formation. It is converted into fibrin monomer by the action of thrombin. In the mouse, fibrinogen is a hexamer, 46 nm long and 9 nm maximal diameter, containing two sets of nonidentical chains (alpha, beta, and gamma) linked together by disulfide bonds.	ENSG00000171560 ENSG00000171564 ENSG00000171557 ENSG00000104760 ENSG00000115414 ENSG00000167711 ENSG00000137801	'Fibrinogen alpha chain'; 'Fibrinogen beta chain'; 'Fibrinogen gamma chain'; 'Fibrinogen-like protein 1'; 'Fibronectin'; 'Alpha-2-antiplasmin'; 'Thrombospondin-1'	FGA FGB FGG FGL1 FN1 SERPINF2 THBS1	P02671 P02675 P02679 Q08830 P02751 P08697 P07996	FGA FGB FGG FGL1 FN1 SERPINF2 THBS1	1.97 7/356	87.50 7/8	2.492e-11
GO:0097517	contractile actin filament bundle	An actin filament bundle in which the filaments are loosely packed (approximately 30-60 nm apart) and arranged with opposing polarities; the loose packing allows myosin (usually myosin-II) to enter the bundle.	ENSG00000143632 ENSG00000072110 ENSG00000130402 ENSG00000122786 ENSG00000136167 ENSG00000122367 ENSG00000092054 ENSG00000100345 ENSG00000107438 ENSG00000138758 ENSG00000122545 ENSG00000140416 ENSG00000143549 ENSG00000167460 ENSG00000159840	'Actin, alpha skeletal muscle'; 'Alpha-actinin-1'; 'Alpha-actinin-4'; 'Caldesmon'; 'Plastin-2'; 'LIM domain-binding protein 3'; 'Myosin-7'; 'Myosin-9'; 'PDZ and LIM domain protein 1'; 'Septin-11'; 'Septin-7'; 'Tropomyosin alpha-1 chain'; 'Tropomyosin alpha-3 chain'; 'Tropomyosin alpha-4 chain'; 'Zyxin'	ACTA1 ACTN1 ACTN4 CALD1 LCP1 LDB3 MYH7 MYH9 PDLIM1 SEPTIN11 SEPTIN7 TPM1 TPM3 TPM4 ZYX	P68133 P12814 O43707 Q05682 P13796 O75112 P12883 P35579 O00151 Q9NVA2 Q16181 P09493 P06753 P67936 Q15942	ACTA1 ACTN1 ACTN4 CALD1 LCP1 LDB3 MYH7 MYH9 PDLIM1 SEPTIN11 SEPTIN7 TPM1 TPM3 TPM4 ZYX	4.21 15/356	17.44 15/86	8.446e-11
GO:0001725	stress fiber	A contractile actin filament bundle that consists of short actin filaments with alternating polarity, cross-linked by alpha-actinin and possibly other actin bundling proteins, and with myosin present in a periodic distribution along the fiber.	ENSG00000143632 ENSG00000072110 ENSG00000130402 ENSG00000122786 ENSG00000136167 ENSG00000122367 ENSG00000092054 ENSG00000100345 ENSG00000107438 ENSG00000138758 ENSG00000122545 ENSG00000140416 ENSG00000143549 ENSG00000167460 ENSG00000159840	'Actin, alpha skeletal muscle'; 'Alpha-actinin-1'; 'Alpha-actinin-4'; 'Caldesmon'; 'Plastin-2'; 'LIM domain-binding protein 3'; 'Myosin-7'; 'Myosin-9'; 'PDZ and LIM domain protein 1'; 'Septin-11'; 'Septin-7'; 'Tropomyosin alpha-1 chain'; 'Tropomyosin alpha-3 chain'; 'Tropomyosin alpha-4 chain'; 'Zyxin'	ACTA1 ACTN1 ACTN4 CALD1 LCP1 LDB3 MYH7 MYH9 PDLIM1 SEPTIN11 SEPTIN7 TPM1 TPM3 TPM4 ZYX	P68133 P12814 O43707 Q05682 P13796 O75112 P12883 P35579 O00151 Q9NVA2 Q16181 P09493 P06753 P67936 Q15942	ACTA1 ACTN1 ACTN4 CALD1 LCP1 LDB3 MYH7 MYH9 PDLIM1 SEPTIN11 SEPTIN7 TPM1 TPM3 TPM4 ZYX	4.21 15/356	17.44 15/86	8.446e-11
GO:0005764	lysosome	A small lytic vacuole that has cell cycle-independent morphology found in most animal cells and that contains a variety of hydrolases, most of which have their maximal activities in the pH range 5-6. The contained enzymes display latency if properly isolated. About 40 different lysosomal hydrolases are known and lysosomes have a great variety of morphologies and functions.	ENSG00000157766 ENSG00000131473 ENSG00000166710 ENSG00000125730 ENSG00000131236 ENSG00000166226 ENSG00000156261 ENSG00000141367 ENSG00000142156 ENSG00000047457 ENSG00000104324 ENSG00000109846 ENSG00000109861 ENSG00000156508 ENSG00000101210 ENSG00000167996 ENSG00000087086 ENSG00000145321 ENSG00000078369 ENSG00000112293 ENSG00000113905 ENSG00000080824 ENSG00000109971 ENSG00000142798 ENSG00000104774…	'Aggrecan core protein'; 'ATP-citrate synthase'; 'Beta-2-microglobulin'; 'Complement C3'; 'Adenylyl cyclase-associated protein 1'; 'T-complex protein 1 subunit beta'; 'T-complex protein 1 subunit theta'; 'Clathrin heavy chain 1'; 'Collagen alpha-1'; 'Ceruloplasmin'; 'Carboxypeptidase Q'; 'Alpha-crystallin B chain'; 'Dipeptidyl peptidase 1'; 'Elongation factor 1-alpha 1'; 'Elongation factor 1-alph…	ACAN ACLY B2M C3 CAP1 CCT2 CCT8 CLTC COL6A1 CP CPQ CRYAB CTSC EEF1A1 EEF1A2 FTH1 FTL GC GGCX GBA1 GNB1 GPLD1 HRG HSP90AA1 HSPA8 HSPG2 MAN2B1 MYL11 PIGR PIP4K2A PRDX6 PYGB RAP1B RETN SDCBP SERPINA3 SFTPD SRGN STOM TTR TUBB TUBB4B VCP	P16112 P53396 P61769 P01024 Q01518 P78371 P50990 Q00610 P12109 P00450 Q9Y646 P02511 P53634 P68104 Q05639 P02794 P02792 P04062 P38435 P02774 P62873 P80108 P04196 P07900 P11142 P98160 O00754 Q96A32 P01833 P48426 P30041 P11216 P61224 Q9HD89 O00560 P01011 P35247 P10124 P27105 P02766 P07437 P68371 P55072	ACAN ACLY B2M C3 CAP1 CCT2 CCT8 CLTC COL6A1 CP CPQ CRYAB CTSC EEF1A1 EEF1A2 FTH1 FTL GC GNB1 GPLD1 HRG HSP90AA1 HSPA8 HSPG2 MAN2B1 MYL11 PIGR PIP4K2A PRDX6 PYGB RAP1B RETN SDCBP SERPINA3 SFTPD SRGN STOM TTR TUBB TUBB4B VCP	11.52 41/356	5.38 41/762	1.654e-10
GO:0000323	lytic vacuole	A vacuole that is maintained at an acidic pH and which contains degradative enzymes, including a wide variety of acid hydrolases.	ENSG00000157766 ENSG00000131473 ENSG00000166710 ENSG00000125730 ENSG00000131236 ENSG00000166226 ENSG00000156261 ENSG00000141367 ENSG00000142156 ENSG00000047457 ENSG00000104324 ENSG00000109846 ENSG00000109861 ENSG00000156508 ENSG00000101210 ENSG00000167996 ENSG00000087086 ENSG00000145321 ENSG00000078369 ENSG00000112293 ENSG00000113905 ENSG00000080824 ENSG00000109971 ENSG00000142798 ENSG00000104774…	'Aggrecan core protein'; 'ATP-citrate synthase'; 'Beta-2-microglobulin'; 'Complement C3'; 'Adenylyl cyclase-associated protein 1'; 'T-complex protein 1 subunit beta'; 'T-complex protein 1 subunit theta'; 'Clathrin heavy chain 1'; 'Collagen alpha-1'; 'Ceruloplasmin'; 'Carboxypeptidase Q'; 'Alpha-crystallin B chain'; 'Dipeptidyl peptidase 1'; 'Elongation factor 1-alpha 1'; 'Elongation factor 1-alph…	ACAN ACLY B2M C3 CAP1 CCT2 CCT8 CLTC COL6A1 CP CPQ CRYAB CTSC EEF1A1 EEF1A2 FTH1 FTL GC GGCX GBA1 GNB1 GPLD1 HRG HSP90AA1 HSPA8 HSPG2 MAN2B1 MYL11 PIGR PIP4K2A PRDX6 PYGB RAP1B RETN SDCBP SERPINA3 SFTPD SRGN STOM TTR TUBB TUBB4B VCP	P16112 P53396 P61769 P01024 Q01518 P78371 P50990 Q00610 P12109 P00450 Q9Y646 P02511 P53634 P68104 Q05639 P02794 P02792 P04062 P38435 P02774 P62873 P80108 P04196 P07900 P11142 P98160 O00754 Q96A32 P01833 P48426 P30041 P11216 P61224 Q9HD89 O00560 P01011 P35247 P10124 P27105 P02766 P07437 P68371 P55072	ACAN ACLY B2M C3 CAP1 CCT2 CCT8 CLTC COL6A1 CP CPQ CRYAB CTSC EEF1A1 EEF1A2 FTH1 FTL GC GNB1 GPLD1 HRG HSP90AA1 HSPA8 HSPG2 MAN2B1 MYL11 PIGR PIP4K2A PRDX6 PYGB RAP1B RETN SDCBP SERPINA3 SFTPD SRGN STOM TTR TUBB TUBB4B VCP	11.52 41/356	5.38 41/762	1.654e-10
GO:0042641	actomyosin	Any complex of actin, myosin, and accessory proteins.	ENSG00000143632 ENSG00000072110 ENSG00000130402 ENSG00000122786 ENSG00000136167 ENSG00000122367 ENSG00000092054 ENSG00000100345 ENSG00000107438 ENSG00000138758 ENSG00000122545 ENSG00000140416 ENSG00000143549 ENSG00000167460 ENSG00000159840	'Actin, alpha skeletal muscle'; 'Alpha-actinin-1'; 'Alpha-actinin-4'; 'Caldesmon'; 'Plastin-2'; 'LIM domain-binding protein 3'; 'Myosin-7'; 'Myosin-9'; 'PDZ and LIM domain protein 1'; 'Septin-11'; 'Septin-7'; 'Tropomyosin alpha-1 chain'; 'Tropomyosin alpha-3 chain'; 'Tropomyosin alpha-4 chain'; 'Zyxin'	ACTA1 ACTN1 ACTN4 CALD1 LCP1 LDB3 MYH7 MYH9 PDLIM1 SEPTIN11 SEPTIN7 TPM1 TPM3 TPM4 ZYX	P68133 P12814 O43707 Q05682 P13796 O75112 P12883 P35579 O00151 Q9NVA2 Q16181 P09493 P06753 P67936 Q15942	ACTA1 ACTN1 ACTN4 CALD1 LCP1 LDB3 MYH7 MYH9 PDLIM1 SEPTIN11 SEPTIN7 TPM1 TPM3 TPM4 ZYX	4.21 15/356	16.13 15/93	2.594e-10
GO:0005832	chaperonin-containing T-complex	A multisubunit ring-shaped complex that mediates protein folding in the cytosol without a cofactor.	ENSG00000166226 ENSG00000163468 ENSG00000150753 ENSG00000146731 ENSG00000135624 ENSG00000156261 ENSG00000120438	'T-complex protein 1 subunit beta'; 'T-complex protein 1 subunit gamma'; 'T-complex protein 1 subunit epsilon'; 'T-complex protein 1 subunit zeta'; 'T-complex protein 1 subunit eta'; 'T-complex protein 1 subunit theta'; 'T-complex protein 1 subunit alpha'	CCT2 CCT3 CCT5 CCT6A CCT7 CCT8 TCP1	P78371 P49368 P48643 P40227 Q99832 P50990 P17987	CCT2 CCT3 CCT5 CCT6A CCT7 CCT8 TCP1	1.97 7/356	70.00 7/10	3.266e-10
GO:0005773	vacuole	A closed structure, found only in eukaryotic cells, that is completely surrounded by unit membrane and contains liquid material. Cells contain one or several vacuoles, that may have different functions from each other. Vacuoles have a diverse array of functions. They can act as a storage organelle for nutrients or waste products, as a degradative compartment, as a cost-effective way of increasing…	ENSG00000157766 ENSG00000131473 ENSG00000166710 ENSG00000125730 ENSG00000131236 ENSG00000166226 ENSG00000156261 ENSG00000141367 ENSG00000142156 ENSG00000047457 ENSG00000104324 ENSG00000109846 ENSG00000109861 ENSG00000156508 ENSG00000101210 ENSG00000167996 ENSG00000087086 ENSG00000145321 ENSG00000078369 ENSG00000112293 ENSG00000113905 ENSG00000080824 ENSG00000109971 ENSG00000142798 ENSG00000104774…	'Aggrecan core protein'; 'ATP-citrate synthase'; 'Beta-2-microglobulin'; 'Complement C3'; 'Adenylyl cyclase-associated protein 1'; 'T-complex protein 1 subunit beta'; 'T-complex protein 1 subunit theta'; 'Clathrin heavy chain 1'; 'Collagen alpha-1'; 'Ceruloplasmin'; 'Carboxypeptidase Q'; 'Alpha-crystallin B chain'; 'Dipeptidyl peptidase 1'; 'Elongation factor 1-alpha 1'; 'Elongation factor 1-alph…	ACAN ACLY B2M C3 CAP1 CCT2 CCT8 CLTC COL6A1 CP CPQ CRYAB CTSC EEF1A1 EEF1A2 FTH1 FTL GC GGCX GBA1 GNB1 GPLD1 HRG HSP90AA1 HSPA8 HSPG2 MAN2B1 STK4 MST1 MYL11 PIGR PIP4K2A PRDX6 PYGB RAP1B RETN SDCBP SERPINA3 SFTPD SRGN STOM TTR TUBB TUBB4B VCP YWHAB	P16112 P53396 P61769 P01024 Q01518 P78371 P50990 Q00610 P12109 P00450 Q9Y646 P02511 P53634 P68104 Q05639 P02794 P02792 P04062 P38435 P02774 P62873 P80108 P04196 P07900 P11142 P98160 O00754 P26927 Q13043 Q96A32 P01833 P48426 P30041 P11216 P61224 Q9HD89 O00560 P01011 P35247 P10124 P27105 P02766 P07437 P68371 P55072 P31946	ACAN ACLY B2M C3 CAP1 CCT2 CCT8 CLTC COL6A1 CP CPQ CRYAB CTSC EEF1A1 EEF1A2 FTH1 FTL GC GNB1 GPLD1 HRG HSP90AA1 HSPA8 HSPG2 MAN2B1 MST1 MYL11 PIGR PIP4K2A PRDX6 PYGB RAP1B RETN SDCBP SERPINA3 SFTPD SRGN STOM TTR TUBB TUBB4B VCP YWHAB	12.08 43/356	5.03 43/855	4.225e-10
GO:1904724	tertiary granule lumen	Any membrane-enclosed lumen that is part of a tertiary granule.	ENSG00000149925 ENSG00000166710 ENSG00000126759 ENSG00000167996 ENSG00000244734 ENSG00000257017 ENSG00000138413 ENSG00000171236 ENSG00000012223 ENSG00000229314 ENSG00000163736 ENSG00000163661	'Fructose-bisphosphate aldolase A'; 'Beta-2-microglobulin'; 'Properdin'; 'Ferritin heavy chain'; 'Hemoglobin subunit beta'; 'Haptoglobin'; 'Isocitrate dehydrogenase'; 'Leucine-rich alpha-2-glycoprotein'; 'Lactotransferrin'; 'Alpha-1-acid glycoprotein 1'; 'Platelet basic protein'; 'Pentraxin-related protein PTX3'; 'Pituitary homeobox 3'	ALDOA B2M CFP FTH1 HBB HP IDH1 LRG1 LTF ORM1 PPBP PITX3 PTX3	P04075 P61769 P27918 P02794 P68871 P00738 O75874 P02750 P02788 P02763 P02775 P26022 O75364	ALDOA B2M CFP FTH1 HBB HP IDH1 LRG1 LTF ORM1 PPBP PTX3	3.37 12/356	21.82 12/55	6.185e-10
GO:0005938	cell cortex	The region of a cell that lies just beneath the plasma membrane and often, but not always, contains a network of actin filaments and associated proteins.	ENSG00000075624 ENSG00000072110 ENSG00000077522 ENSG00000248746 ENSG00000130402 ENSG00000131016 ENSG00000122786 ENSG00000131236 ENSG00000102879 ENSG00000110880 ENSG00000156508 ENSG00000159023 ENSG00000092820 ENSG00000171564 ENSG00000196924 ENSG00000148180 ENSG00000101367 ENSG00000277443 ENSG00000100345 ENSG00000138758 ENSG00000168385 ENSG00000122545 ENSG00000004939 ENSG00000167460 ENSG00000035403	'Actin, cytoplasmic 1'; 'Alpha-actinin-1'; 'Alpha-actinin-2'; 'Alpha-actinin-3'; 'Alpha-actinin-4'; 'A-kinase anchor protein 12'; 'Caldesmon'; 'Adenylyl cyclase-associated protein 1'; 'Coronin-1A'; 'Coronin-1C'; 'Elongation factor 1-alpha 1'; 'Protein 4.1'; 'Ezrin'; 'Fibrinogen beta chain'; 'Filamin-A'; 'Gelsolin'; 'Microtubule-associated protein RP/EB family member 1'; 'Myristoylated alanine-ric…	ACTB ACTN1 ACTN2 ACTN3 ACTN4 AKAP12 CALD1 CAP1 CORO1A CORO1C EEF1A1 EPB41 EZR FGB FLNA GSN MAPRE1 MARCKS MYH9 SEPTIN11 SEPTIN2 SEPTIN7 SLC4A1 TPM4 VCL	P60709 P12814 P35609 Q08043 O43707 Q02952 Q05682 Q01518 P31146 Q9ULV4 P68104 P11171 P15311 P02675 P21333 P06396 Q15691 P29966 P35579 Q9NVA2 Q15019 Q16181 P02730 P67936 P18206	ACTB ACTN1 ACTN2 ACTN3 ACTN4 AKAP12 CALD1 CAP1 CORO1A CORO1C EEF1A1 EPB41 EZR FGB FLNA GSN MAPRE1 MARCKS MYH9 SEPTIN11 SEPTIN2 SEPTIN7 SLC4A1 TPM4 VCL	7.02 25/356	7.96 25/314	6.229e-10
GO:0005579	membrane attack complex	A protein complex produced by sequentially activated components of the complement cascade inserted into a target cell membrane and forming a pore leading to cell lysis via ion and water flow.	ENSG00000106804 ENSG00000039537 ENSG00000157131 ENSG00000021852 ENSG00000176919 ENSG00000113600	'Complement C5'; 'Complement component C6'; 'Complement component C8 alpha chain'; 'Complement component C8 beta chain'; 'Complement component C8 gamma chain'; 'Complement component C9'	C5 C6 C8A C8B C8G C9	P01031 P13671 P07357 P07358 P07360 P02748	C5 C6 C8A C8B C8G C9	1.69 6/356	85.71 6/7	1.158e-9
GO:0016460	myosin II complex	A myosin complex containing two class II myosin heavy chains, two myosin essential light chains and two myosin regulatory light chains. Also known as classical myosin or conventional myosin, the myosin II class includes the major muscle myosin of vertebrate and invertebrate muscle, and is characterized by alpha-helical coiled coil tails that self assemble to form a variety of filament structures.	ENSG00000109061 ENSG00000125414 ENSG00000264424 ENSG00000092054 ENSG00000100345 ENSG00000168530 ENSG00000180209 ENSG00000092841 ENSG00000196465	'Myosin-1'; 'Myosin-2'; 'Myosin-4'; 'Myosin-7'; 'Myosin-9'; 'Myosin light chain 1/3, skeletal muscle isoform'; 'Myosin regulatory light chain 11'; 'Myosin light polypeptide 6'; 'Myosin light chain 6B'	MYH1 MYH2 MYH4 MYH7 MYH9 MYL1 MYL11 MYL6 MYL6B	P12882 Q9UKX2 Q9Y623 P12883 P35579 P05976 Q96A32 P60660 P14649	MYH1 MYH2 MYH4 MYH7 MYH9 MYL1 MYL11 MYL6 MYL6B	2.53 9/356	34.62 9/26	1.597e-9
GO:0043226	organelle	Organized structure of distinctive morphology and function. Includes the nucleus, mitochondria, plastids, vacuoles, vesicles, ribosomes and the cytoskeleton, and prokaryotic structures such as anammoxosomes and pirellulosomes. Excludes the plasma membrane.	ENSG00000121410 ENSG00000175899 ENSG00000157766 ENSG00000131473 ENSG00000143632 ENSG00000075624 ENSG00000072110 ENSG00000077522 ENSG00000248746 ENSG00000130402 ENSG00000160323 ENSG00000181092 ENSG00000079557 ENSG00000101444 ENSG00000145192 ENSG00000106992 ENSG00000131016 ENSG00000148218 ENSG00000163631 ENSG00000165092 ENSG00000149925 ENSG00000136872 ENSG00000106927 ENSG00000240038 ENSG00000130812…	'Alpha-1B-glycoprotein'; 'Alpha-2-macroglobulin'; 'Aggrecan core protein'; 'ATP-citrate synthase'; 'Actin, alpha skeletal muscle'; 'Actin, cytoplasmic 1'; 'Alpha-actinin-1'; 'Alpha-actinin-2'; 'Alpha-actinin-3'; 'Alpha-actinin-4'; 'A disintegrin and metalloproteinase with thrombospondin motifs 13'; 'Adiponectin'; 'Afamin'; 'Adenosylhomocysteinase'; 'Alpha-2-HS-glycoprotein'; 'Adenylate kinase iso…	A1BG A2M ACAN ACLY ACTA1 ACTB ACTN1 ACTN2 ACTN3 ACTN4 ADAMTS13 ADIPOQ AFM AHCY AHSG AK1 AKAP12 ALAD ALB FBF1 ALDH1A1 ALDOA ALDOB AMBP AMY2B ANGPTL6 AOC3 APCS APEH ARRDC1 ASL ASS1 ATP2A1 ATP5F1A B2M BASP1 BLMH C1QTNF3 C1QTNF5 C3 C4A C5 C6 C8A C8B C8G C9 CALD1 CAP1 GLYAT CAT CAVIN2 CCT2 CCT3 CCT5 CCT6A CCT7 CCT8 CD58 CD59 CD9 MT2A CES1 CFB CFH CFI CFL1 CFP CKMT1A; CKMT1B CLEC3B CLIC1 CLTC CLU COL10…	P04217 P01023 P16112 P53396 P68133 P60709 P12814 P35609 Q08043 O43707 Q76LX8 Q15848 P43652 P23526 P02765 P00568 Q02952 P13716 Q8TES7 P02768 P00352 P04075 P05062 P02760 P19961 Q8NI99 Q16853 P02743 P13798 Q8N5I2 P04424 P00966 O14983 P25705 P61769 P80723 Q13867 Q9BXJ4 Q9BXJ0 P01024 P0C0L4 P01031 P13671 P07357 P07358 P07360 P02748 Q05682 Q01518 P04040 Q6IB77 O95810 P78371 P49368 P48643 P40227 Q99832 …	A1BG A2M ACAN ACLY ACTA1 ACTB ACTN1 ACTN2 ACTN3 ACTN4 ADAMTS13 ADIPOQ AFM AHCY AHSG AK1 AKAP12 ALAD ALB ALDH1A1 ALDOA ALDOB AMBP AMY2B ANGPTL6 AOC3 APCS APEH ARRDC1 ASL ASS1 ATP2A1 ATP5F1A B2M BASP1 BLMH C1QTNF3 C1QTNF5 C3 C4A C5 C6 C8A C8B C8G C9 CALD1 CAP1 CAT CAVIN2 CCT2 CCT3 CCT5 CCT6A CCT7 CCT8 CD58 CD59 CD9 CES1 CFB CFH CFI CFL1 CFP CKMT1A CLEC3B CLIC1 CLTC CLU COL10A1 COL6A1 COL6A2 COL6A3 …	89.04 317/356	1.89 317/16808	2.847e-9
GO:0005884	actin filament	A filamentous structure formed of a two-stranded helical polymer of the protein actin and associated proteins. Actin filaments are a major component of the contractile apparatus of skeletal muscle and the microfilaments of the cytoskeleton of eukaryotic cells. The filaments, comprising polymerized globular actin molecules, appear as flexible structures with a diameter of 5-9 nm. They are organize…	ENSG00000143632 ENSG00000075624 ENSG00000072110 ENSG00000077522 ENSG00000248746 ENSG00000102879 ENSG00000092820 ENSG00000196924 ENSG00000136167 ENSG00000122367 ENSG00000107438 ENSG00000140416 ENSG00000198467 ENSG00000143549 ENSG00000167460	'Actin, alpha skeletal muscle'; 'Actin, cytoplasmic 1'; 'Alpha-actinin-1'; 'Alpha-actinin-2'; 'Alpha-actinin-3'; 'Coronin-1A'; 'Ezrin'; 'Filamin-A'; 'Plastin-2'; 'LIM domain-binding protein 3'; 'PDZ and LIM domain protein 1'; 'Tropomyosin alpha-1 chain'; 'Tropomyosin beta chain'; 'Tropomyosin alpha-3 chain'; 'Tropomyosin alpha-4 chain'	ACTA1 ACTB ACTN1 ACTN2 ACTN3 CORO1A EZR FLNA LCP1 LDB3 PDLIM1 TPM1 TPM2 TPM3 TPM4	P68133 P60709 P12814 P35609 Q08043 P31146 P15311 P21333 P13796 O75112 O00151 P09493 P07951 P06753 P67936	ACTA1 ACTB ACTN1 ACTN2 ACTN3 CORO1A EZR FLNA LCP1 LDB3 PDLIM1 TPM1 TPM2 TPM3 TPM4	4.21 15/356	12.40 15/121	1.048e-8
GO:0005859	muscle myosin complex	A filament of myosin found in a muscle cell of any type.	ENSG00000109061 ENSG00000125414 ENSG00000264424 ENSG00000092054 ENSG00000168530 ENSG00000180209 ENSG00000196465	'Myosin-1'; 'Myosin-2'; 'Myosin-4'; 'Myosin-7'; 'Myosin light chain 1/3, skeletal muscle isoform'; 'Myosin regulatory light chain 11'; 'Myosin light chain 6B'	MYH1 MYH2 MYH4 MYH7 MYL1 MYL11 MYL6B	P12882 Q9UKX2 Q9Y623 P12883 P05976 Q96A32 P14649	MYH1 MYH2 MYH4 MYH7 MYL1 MYL11 MYL6B	1.97 7/356	46.67 7/15	1.439e-8
GO:0071682	endocytic vesicle lumen	The volume enclosed by the membrane of an endocytic vesicle.	ENSG00000188536 ENSG00000206172 ENSG00000244734 ENSG00000257017 ENSG00000110169 ENSG00000080824 ENSG00000012223 ENSG00000173432	'Alpha-1-globin'; 'Hemoglobin subunit beta'; 'Haptoglobin'; 'Hemopexin'; 'Heat shock protein HSP 90-alpha'; 'Lactotransferrin'; 'Serum amyloid A-1 protein'	HBA2 HBB HP HPX HSP90AA1 LTF SAA1	D1MGQ2 P68871 P00738 P02790 P07900 P02788 P0DJI8	HBA1 HBB HP HPX HSP90AA1 LTF SAA1	2.25 8/356	34.78 8/23	1.521e-8
GO:0005865	striated muscle thin filament	Filaments formed of actin and associated proteins; attached to Z discs at either end of sarcomeres in myofibrils.	ENSG00000143632 ENSG00000101470 ENSG00000159173 ENSG00000130595 ENSG00000140416 ENSG00000198467 ENSG00000143549 ENSG00000167460	'Actin, alpha skeletal muscle'; 'Troponin C, skeletal muscle'; 'Troponin I, slow skeletal muscle'; 'Troponin T, fast skeletal muscle'; 'Tropomyosin alpha-1 chain'; 'Tropomyosin beta chain'; 'Tropomyosin alpha-3 chain'; 'Tropomyosin alpha-4 chain'	ACTA1 TNNC2 TNNI1 TNNT3 TPM1 TPM2 TPM3 TPM4	P68133 P02585 P19237 P45378 P09493 P07951 P06753 P67936	ACTA1 TNNC2 TNNI1 TNNT3 TPM1 TPM2 TPM3 TPM4	2.25 8/356	34.78 8/23	1.521e-8
GO:0009986	cell surface	The external part of the cell wall and/or plasma membrane.	ENSG00000160323 ENSG00000181092 ENSG00000106927 ENSG00000131471 ENSG00000152234 ENSG00000166710 ENSG00000125730 ENSG00000116815 ENSG00000085063 ENSG00000073754 ENSG00000010278 ENSG00000120885 ENSG00000184374 ENSG00000118004 ENSG00000109846 ENSG00000180210 ENSG00000085265 ENSG00000171560 ENSG00000171564 ENSG00000171557 ENSG00000104687 ENSG00000206503 ENSG00000113905 ENSG00000080824 ENSG00000211899…	'A disintegrin and metalloproteinase with thrombospondin motifs 13'; 'Adiponectin'; 'Protein AMBP'; 'Amine oxidase'; 'ATP synthase subunit alpha, mitochondrial'; 'Beta-2-microglobulin'; 'Complement C3'; 'Lymphocyte function-associated antigen 3'; 'CD59 glycoprotein'; 'CD5 antigen-like'; 'CD9 antigen'; 'Clusterin'; 'Collectin-10'; 'Collectin-11'; 'Alpha-crystallin B chain'; 'Prothrombin'; 'Ficolin…	ADAMTS13 ADIPOQ AMBP AOC3 ATP5F1A B2M C3 CD58 CD59 CD5L CD9 CLU COLEC10 COLEC11 CRYAB F2 FCN1 FGA FGB FGG GSR HLA-A HRG HSP90AA1 IGHM ITGA2B ITGB1 ITGB3 LTF MBL2 MSN NCAM1 NOTCH2 PLG SERPINF2 SPN DEAF1 TF TFRC THBS1 TLN1 TNN	Q76LX8 Q15848 P02760 Q16853 P25705 P61769 P01024 P19256 P13987 O43866 P21926 P10909 Q9Y6Z7 Q9BWP8 P02511 P00734 O00602 P02671 P02675 P02679 P00390 P04439 P04196 P07900 P01871 P08514 P05556 P05106 P02788 P11226 P26038 P13591 Q04721 P00747 P08697 O75398 P16150 P02787 P02786 P07996 Q9Y490 Q9UQP3	ADAMTS13 ADIPOQ AMBP AOC3 ATP5F1A B2M C3 CD58 CD59 CD5L CD9 CLU COLEC10 COLEC11 CRYAB F2 FCN1 FGA FGB FGG GSR HLA-A HRG HSP90AA1 IGHM ITGA2B ITGB1 ITGB3 LTF MBL2 MSN NCAM1 NOTCH2 PLG SERPINF2 SPN TF TFRC THBS1 TLN1 TNN	11.52 41/356	4.54 41/903	2.212e-8
GO:0031674	I band	A region of a sarcomere that appears as a light band on each side of the Z disc, comprising a region of the sarcomere where thin (actin) filaments are not overlapped by thick (myosin) filaments; contains actin, troponin, and tropomyosin; each sarcomere includes half of an I band at each end.	ENSG00000072110 ENSG00000077522 ENSG00000248746 ENSG00000130402 ENSG00000149925 ENSG00000196296 ENSG00000109846 ENSG00000196924 ENSG00000128591 ENSG00000106211 ENSG00000173801 ENSG00000122367 ENSG00000092054 ENSG00000188677 ENSG00000107438 ENSG00000004939	'Alpha-actinin-1'; 'Alpha-actinin-2'; 'Alpha-actinin-3'; 'Alpha-actinin-4'; 'Fructose-bisphosphate aldolase A'; 'Sarcoplasmic/endoplasmic reticulum calcium ATPase 1'; 'Alpha-crystallin B chain'; 'Filamin-A'; 'Filamin-C'; 'Heat shock protein beta-1'; 'Junction plakoglobin'; 'LIM domain-binding protein 3'; 'Myosin-7'; 'Beta-parvin'; 'PDZ and LIM domain protein 1'; 'Band 3 anion transport protein'	ACTN1 ACTN2 ACTN3 ACTN4 ALDOA ATP2A1 CRYAB FLNA FLNC HSPB1 JUP LDB3 MYH7 PARVB PDLIM1 SLC4A1	P12814 P35609 Q08043 O43707 P04075 O14983 P02511 P21333 Q14315 P04792 P14923 O75112 P12883 Q9HBI1 O00151 P02730	ACTN1 ACTN2 ACTN3 ACTN4 ALDOA ATP2A1 CRYAB FLNA FLNC HSPB1 JUP LDB3 MYH7 PARVB PDLIM1 SLC4A1	4.49 16/356	10.74 16/149	2.296e-8
GO:0036379	myofilament	Any of the smallest contractile units of a myofibril (striated muscle fiber).	ENSG00000143632 ENSG00000101470 ENSG00000159173 ENSG00000130595 ENSG00000140416 ENSG00000198467 ENSG00000143549 ENSG00000167460	'Actin, alpha skeletal muscle'; 'Troponin C, skeletal muscle'; 'Troponin I, slow skeletal muscle'; 'Troponin T, fast skeletal muscle'; 'Tropomyosin alpha-1 chain'; 'Tropomyosin beta chain'; 'Tropomyosin alpha-3 chain'; 'Tropomyosin alpha-4 chain'	ACTA1 TNNC2 TNNI1 TNNT3 TPM1 TPM2 TPM3 TPM4	P68133 P02585 P19237 P45378 P09493 P07951 P06753 P67936	ACTA1 TNNC2 TNNI1 TNNT3 TPM1 TPM2 TPM3 TPM4	2.25 8/356	29.63 8/27	6.241e-8
GO:0005783	endoplasmic reticulum	The irregular network of unit membranes, visible only by electron microscopy, that occurs in the cytoplasm of many eukaryotic cells. The membranes form a complex meshwork of tubular channels, which are often expanded into slitlike cavities called cisternae. The ER takes two forms, rough (or granular), with ribosomes adhering to the outer surface, and smooth (with no ribosomes attached).	ENSG00000160323 ENSG00000181092 ENSG00000101444 ENSG00000145192 ENSG00000163631 ENSG00000106927 ENSG00000131471 ENSG00000196296 ENSG00000166710 ENSG00000125730 ENSG00000244731 ENSG00000085063 ENSG00000198848 ENSG00000126759 ENSG00000213719 ENSG00000120885 ENSG00000123500 ENSG00000142156 ENSG00000142173 ENSG00000163359 ENSG00000047457 ENSG00000104324 ENSG00000109861 ENSG00000087470 ENSG00000104529…	'A disintegrin and metalloproteinase with thrombospondin motifs 13'; 'Adiponectin'; 'Adenosylhomocysteinase'; 'Alpha-2-HS-glycoprotein'; 'Fas-binding factor 1'; 'Albumin'; 'Protein AMBP'; 'Amine oxidase'; 'Sarcoplasmic/endoplasmic reticulum calcium ATPase 1'; 'Beta-2-microglobulin'; 'Complement C3'; 'Complement C4-A'; 'CD59 glycoprotein'; 'Metallothionein-2'; 'Liver carboxylesterase 1'; 'Properdi…	ADAMTS13 ADIPOQ AHCY AHSG ALB FBF1 AMBP AOC3 ATP2A1 B2M C3 C4A CD59 MT2A CES1 CFP CLIC1 CLU COL10A1 COL6A1 COL6A2 COL6A3 CP CPQ CTSC DNM1L EEF1D F2 F5 F8 F9 FBN1 FGA FGB FGG FN1 GLUD1 GOLM1 H6PD HGFAC HLA-A HSPA1B ITIH2 LMAN1 MPIG6B MYOC NOTCH2 NPTX1 PKM PLOD1 PON1 PRDX4 RPS27A SDCBP SERPINA1 SERPINC1 SERPIND1 SFTPA1 SFTPD STOM TF THBS1 THBS4 DDR2 TKT TNC USO1 VCP VTN VWF XDH	Q76LX8 Q15848 P23526 P02765 Q8TES7 P02768 P02760 Q16853 O14983 P61769 P01024 P0C0L4 P13987 P23141 P02795 P27918 O00299 P10909 Q03692 P12109 P12110 P12111 P00450 Q9Y646 P53634 O00429 P29692 P00734 P12259 P00451 P00740 P35555 P02671 P02675 P02679 P02751 P00367 Q8NBJ4 O95479 Q04756 P04439 P0DMV9 P19823 P49257 O95866 Q99972 Q04721 Q15818 P14618 Q02809 P27169 Q13162 P62979 O00560 P01009 P01008 P05546 …	ADAMTS13 ADIPOQ AHCY AHSG ALB AMBP AOC3 ATP2A1 B2M C3 C4A CD59 CES1 CFP CLIC1 CLU COL10A1 COL6A1 COL6A2 COL6A3 CP CPQ CTSC DNM1L EEF1D F2 F5 F8 F9 FBN1 FGA FGB FGG FN1 GLUD1 GOLM1 H6PD HGFAC HLA-A HSPA1B ITIH2 LMAN1 MPIG6B MYOC NOTCH2 NPTX1 PKM PLOD1 PON1 PRDX4 RPS27A SDCBP SERPINA1 SERPINC1 SERPIND1 SFTPA1 SFTPD STOM TF THBS1 THBS4 TKT TNC USO1 VCP VTN VWF XDH	19.10 68/356	3.31 68/2055	6.439e-8
GO:0016459	myosin complex	A protein complex, formed of one or more myosin heavy chains plus associated light chains and other proteins, that functions as a molecular motor; uses the energy of ATP hydrolysis to move actin filaments or to move vesicles or other cargo on fixed actin filaments; has magnesium-ATPase activity and binds actin. Myosin classes are distinguished based on sequence features of the motor, or head, dom…	ENSG00000109061 ENSG00000125414 ENSG00000264424 ENSG00000092054 ENSG00000100345 ENSG00000168530 ENSG00000180209 ENSG00000111245 ENSG00000092841 ENSG00000196465	'Myosin-1'; 'Myosin-2'; 'Myosin-4'; 'Myosin-7'; 'Myosin-9'; 'Myosin light chain 1/3, skeletal muscle isoform'; 'Myosin regulatory light chain 11'; 'Myosin regulatory light chain 2, ventricular/cardiac muscle isoform'; 'Myosin light polypeptide 6'; 'Myosin light chain 6B'	MYH1 MYH2 MYH4 MYH7 MYH9 MYL1 MYL11 MYL2 MYL6 MYL6B	P12882 Q9UKX2 Q9Y623 P12883 P35579 P05976 Q96A32 P10916 P60660 P14649	MYH1 MYH2 MYH4 MYH7 MYH9 MYL1 MYL11 MYL2 MYL6 MYL6B	2.81 10/356	17.54 10/57	1.949e-7
GO:0030864	cortical actin cytoskeleton	The portion of the actin cytoskeleton, comprising filamentous actin and associated proteins, that lies just beneath the plasma membrane.	ENSG00000072110 ENSG00000077522 ENSG00000248746 ENSG00000130402 ENSG00000122786 ENSG00000131236 ENSG00000102879 ENSG00000156508 ENSG00000148180 ENSG00000100345 ENSG00000035403	'Alpha-actinin-1'; 'Alpha-actinin-2'; 'Alpha-actinin-3'; 'Alpha-actinin-4'; 'Caldesmon'; 'Adenylyl cyclase-associated protein 1'; 'Coronin-1A'; 'Elongation factor 1-alpha 1'; 'Gelsolin'; 'Myosin-9'; 'Vinculin'	ACTN1 ACTN2 ACTN3 ACTN4 CALD1 CAP1 CORO1A EEF1A1 GSN MYH9 VCL	P12814 P35609 Q08043 O43707 Q05682 Q01518 P31146 P68104 P06396 P35579 P18206	ACTN1 ACTN2 ACTN3 ACTN4 CALD1 CAP1 CORO1A EEF1A1 GSN MYH9 VCL	3.09 11/356	15.07 11/73	1.993e-7
GO:0048770	pigment granule	A small, subcellular membrane-bounded vesicle containing pigment and/or pigment precursor molecules. Pigment granule biogenesis is poorly understood, as pigment granules are derived from multiple sources including the endoplasmic reticulum, coated vesicles, lysosomes, and endosomes.	ENSG00000101444 ENSG00000141367 ENSG00000080824 ENSG00000109971 ENSG00000150093 ENSG00000259207 ENSG00000187109 ENSG00000117450 ENSG00000137575 ENSG00000148175 ENSG00000072274 ENSG00000166913 ENSG00000164924	'Adenosylhomocysteinase'; 'Clathrin heavy chain 1'; 'Heat shock protein HSP 90-alpha'; 'Heat shock cognate 71 kDa protein'; 'Integrin beta-1'; 'Integrin beta-3'; 'Nucleosome assembly protein 1-like 1'; 'Peroxiredoxin-1'; 'Syntenin-1'; 'Stomatin'; 'Transferrin receptor protein 1'; '14-3-3 protein beta/alpha'; '14-3-3 protein zeta/delta'	AHCY CLTC HSP90AA1 HSPA8 ITGB1 ITGB3 NAP1L1 PRDX1 SDCBP STOM TFRC YWHAB YWHAZ	P23526 Q00610 P07900 P11142 P05556 P05106 P55209 Q06830 O00560 P27105 P02786 P31946 P63104	AHCY CLTC HSP90AA1 HSPA8 ITGB1 ITGB3 NAP1L1 PRDX1 SDCBP STOM TFRC YWHAB YWHAZ	3.65 13/356	11.71 13/111	2.350e-7
GO:0042470	melanosome	A tissue-specific, membrane-bounded cytoplasmic organelle within which melanin pigments are synthesized and stored. Melanosomes are synthesized in melanocyte cells.	ENSG00000101444 ENSG00000141367 ENSG00000080824 ENSG00000109971 ENSG00000150093 ENSG00000259207 ENSG00000187109 ENSG00000117450 ENSG00000137575 ENSG00000148175 ENSG00000072274 ENSG00000166913 ENSG00000164924	'Adenosylhomocysteinase'; 'Clathrin heavy chain 1'; 'Heat shock protein HSP 90-alpha'; 'Heat shock cognate 71 kDa protein'; 'Integrin beta-1'; 'Integrin beta-3'; 'Nucleosome assembly protein 1-like 1'; 'Peroxiredoxin-1'; 'Syntenin-1'; 'Stomatin'; 'Transferrin receptor protein 1'; '14-3-3 protein beta/alpha'; '14-3-3 protein zeta/delta'	AHCY CLTC HSP90AA1 HSPA8 ITGB1 ITGB3 NAP1L1 PRDX1 SDCBP STOM TFRC YWHAB YWHAZ	P23526 Q00610 P07900 P11142 P05556 P05106 P55209 Q06830 O00560 P27105 P02786 P31946 P63104	AHCY CLTC HSP90AA1 HSPA8 ITGB1 ITGB3 NAP1L1 PRDX1 SDCBP STOM TFRC YWHAB YWHAZ	3.65 13/356	11.71 13/111	2.350e-7
GO:0030018	Z disc	Platelike region of a muscle sarcomere to which the plus ends of actin filaments are attached.	ENSG00000072110 ENSG00000077522 ENSG00000248746 ENSG00000130402 ENSG00000109846 ENSG00000196924 ENSG00000128591 ENSG00000106211 ENSG00000173801 ENSG00000122367 ENSG00000092054 ENSG00000188677 ENSG00000107438 ENSG00000004939	'Alpha-actinin-1'; 'Alpha-actinin-2'; 'Alpha-actinin-3'; 'Alpha-actinin-4'; 'Alpha-crystallin B chain'; 'Filamin-A'; 'Filamin-C'; 'Heat shock protein beta-1'; 'Junction plakoglobin'; 'LIM domain-binding protein 3'; 'Myosin-7'; 'Beta-parvin'; 'PDZ and LIM domain protein 1'; 'Band 3 anion transport protein'	ACTN1 ACTN2 ACTN3 ACTN4 CRYAB FLNA FLNC HSPB1 JUP LDB3 MYH7 PARVB PDLIM1 SLC4A1	P12814 P35609 Q08043 O43707 P02511 P21333 Q14315 P04792 P14923 O75112 P12883 Q9HBI1 O00151 P02730	ACTN1 ACTN2 ACTN3 ACTN4 CRYAB FLNA FLNC HSPB1 JUP LDB3 MYH7 PARVB PDLIM1 SLC4A1	3.93 14/356	10.45 14/134	2.967e-7
GO:0035580	specific granule lumen	The volume enclosed by the membrane of a specific granule, a granule with a membranous, tubular internal structure, found primarily in mature neutrophil cells. Most are released into the extracellular fluid. Specific granules contain lactoferrin, lysozyme, vitamin B12 binding protein and elastase.	ENSG00000166710 ENSG00000126759 ENSG00000257017 ENSG00000173801 ENSG00000171236 ENSG00000012223 ENSG00000229314 ENSG00000163661 ENSG00000104918 ENSG00000035403	'Beta-2-microglobulin'; 'Properdin'; 'Haptoglobin'; 'Junction plakoglobin'; 'Leucine-rich alpha-2-glycoprotein'; 'Lactotransferrin'; 'Alpha-1-acid glycoprotein 1'; 'Pentraxin-related protein PTX3'; 'Pituitary homeobox 3'; 'Resistin'; 'Vinculin'	B2M CFP HP JUP LRG1 LTF ORM1 PITX3 PTX3 RETN VCL	P61769 P27918 P00738 P14923 P02750 P02788 P02763 P26022 O75364 Q9HD89 P18206	B2M CFP HP JUP LRG1 LTF ORM1 PTX3 RETN VCL	2.81 10/356	16.39 10/61	3.601e-7
GO:0043227	membrane-bounded organelle	Organized structure of distinctive morphology and function, bounded by a single or double lipid bilayer membrane. Includes the nucleus, mitochondria, plastids, vacuoles, and vesicles. Excludes the plasma membrane.	ENSG00000121410 ENSG00000175899 ENSG00000157766 ENSG00000131473 ENSG00000143632 ENSG00000075624 ENSG00000072110 ENSG00000077522 ENSG00000248746 ENSG00000130402 ENSG00000160323 ENSG00000181092 ENSG00000079557 ENSG00000101444 ENSG00000145192 ENSG00000106992 ENSG00000148218 ENSG00000163631 ENSG00000165092 ENSG00000149925 ENSG00000136872 ENSG00000106927 ENSG00000240038 ENSG00000130812 ENSG00000131471…	'Alpha-1B-glycoprotein'; 'Alpha-2-macroglobulin'; 'Aggrecan core protein'; 'ATP-citrate synthase'; 'Actin, alpha skeletal muscle'; 'Actin, cytoplasmic 1'; 'Alpha-actinin-1'; 'Alpha-actinin-2'; 'Alpha-actinin-3'; 'Alpha-actinin-4'; 'A disintegrin and metalloproteinase with thrombospondin motifs 13'; 'Adiponectin'; 'Afamin'; 'Adenosylhomocysteinase'; 'Alpha-2-HS-glycoprotein'; 'Adenylate kinase iso…	A1BG A2M ACAN ACLY ACTA1 ACTB ACTN1 ACTN2 ACTN3 ACTN4 ADAMTS13 ADIPOQ AFM AHCY AHSG AK1 ALAD ALB FBF1 ALDH1A1 ALDOA ALDOB AMBP AMY2B ANGPTL6 AOC3 APCS APEH ARRDC1 ASL ASS1 ATP2A1 ATP5F1A B2M BASP1 BLMH C1QTNF3 C1QTNF5 C3 C4A C5 C6 C8A C8B C8G C9 CAP1 GLYAT CAT CAVIN2 CCT2 CCT3 CCT5 CCT6A CCT7 CCT8 CD58 CD59 CD9 MT2A CES1 CFB CFH CFI CFL1 CFP CKMT1A; CKMT1B CLEC3B CLIC1 CLTC CLU COL10A1 COL6A1 COL…	P04217 P01023 P16112 P53396 P68133 P60709 P12814 P35609 Q08043 O43707 Q76LX8 Q15848 P43652 P23526 P02765 P00568 P13716 Q8TES7 P02768 P00352 P04075 P05062 P02760 P19961 Q8NI99 Q16853 P02743 P13798 Q8N5I2 P04424 P00966 O14983 P25705 P61769 P80723 Q13867 Q9BXJ4 Q9BXJ0 P01024 P0C0L4 P01031 P13671 P07357 P07358 P07360 P02748 Q01518 P04040 Q6IB77 O95810 P78371 P49368 P48643 P40227 Q99832 P50990 P19256 …	A1BG A2M ACAN ACLY ACTA1 ACTB ACTN1 ACTN2 ACTN3 ACTN4 ADAMTS13 ADIPOQ AFM AHCY AHSG AK1 ALAD ALB ALDH1A1 ALDOA ALDOB AMBP AMY2B ANGPTL6 AOC3 APCS APEH ARRDC1 ASL ASS1 ATP2A1 ATP5F1A B2M BASP1 BLMH C1QTNF3 C1QTNF5 C3 C4A C5 C6 C8A C8B C8G C9 CAP1 CAT CAVIN2 CCT2 CCT3 CCT5 CCT6A CCT7 CCT8 CD58 CD59 CD9 CES1 CFB CFH CFI CFL1 CFP CKMT1A CLEC3B CLIC1 CLTC CLU COL10A1 COL6A1 COL6A2 COL6A3 COLEC10 COMP …	83.15 296/356	1.89 296/15671	4.065e-7
GO:0030139	endocytic vesicle	A membrane-bounded intracellular vesicle formed by invagination of the plasma membrane around an extracellular substance. Endocytic vesicles fuse with early endosomes to deliver the cargo for further sorting.	ENSG00000166710 ENSG00000010278 ENSG00000141367 ENSG00000102879 ENSG00000187908 ENSG00000013016 ENSG00000148180 ENSG00000188536 ENSG00000206172 ENSG00000244734 ENSG00000206503 ENSG00000257017 ENSG00000110169 ENSG00000080824 ENSG00000012223 ENSG00000143947 ENSG00000173432 ENSG00000122852 ENSG00000133661 ENSG00000091513 ENSG00000072274 ENSG00000159840	'Beta-2-microglobulin'; 'CD9 antigen'; 'Clathrin heavy chain 1'; 'Coronin-1A'; 'Scavenger receptor cysteine-rich domain-containing protein DMBT1'; 'EH domain-containing protein 3'; 'Gelsolin'; 'Alpha-1-globin'; 'Hemoglobin subunit beta'; 'HLA class I histocompatibility antigen, A alpha chain'; 'Haptoglobin'; 'Hemopexin'; 'Heat shock protein HSP 90-alpha'; 'Lactotransferrin'; 'Ubiquitin-ribosomal …	B2M CD9 CLTC CORO1A DMBT1 EHD3 GSN HBA2 HBB HLA-A HP HPX HSP90AA1 LTF RPS27A SAA1 SFTPA1 SFTPD TF TFRC ZYX	P61769 P21926 Q00610 P31146 Q9UGM3 Q9NZN3 P06396 D1MGQ2 P68871 P04439 P00738 P02790 P07900 P02788 P62979 P0DJI8 Q8IWL2 P35247 P02787 P02786 Q15942	B2M CD9 CLTC CORO1A DMBT1 EHD3 GSN HBA1 HBB HLA-A HP HPX HSP90AA1 LTF RPS27A SAA1 SFTPA1 SFTPD TF TFRC ZYX	6.18 22/356	6.36 22/346	4.188e-7
GO:0005862	muscle thin filament tropomyosin	A form of the tropomyosin dimer found associated with actin and the troponin complex in muscle thin filaments.	ENSG00000140416 ENSG00000198467 ENSG00000143549 ENSG00000167460	'Tropomyosin alpha-1 chain'; 'Tropomyosin beta chain'; 'Tropomyosin alpha-3 chain'; 'Tropomyosin alpha-4 chain'	TPM1 TPM2 TPM3 TPM4	P09493 P07951 P06753 P67936	TPM1 TPM2 TPM3 TPM4	1.12 4/356	100.00 4/4	5.029e-7
GO:0070820	tertiary granule	A secretory granule that contains cathepsin and gelatinase and is readily exocytosed upon cell activation; found primarily in mature neutrophil cells.	ENSG00000149925 ENSG00000166710 ENSG00000116815 ENSG00000085063 ENSG00000126759 ENSG00000167996 ENSG00000244734 ENSG00000257017 ENSG00000138413 ENSG00000171236 ENSG00000012223 ENSG00000229314 ENSG00000163736 ENSG00000163661 ENSG00000148175	'Fructose-bisphosphate aldolase A'; 'Beta-2-microglobulin'; 'Lymphocyte function-associated antigen 3'; 'CD59 glycoprotein'; 'Properdin'; 'Ferritin heavy chain'; 'Hemoglobin subunit beta'; 'Haptoglobin'; 'Isocitrate dehydrogenase'; 'Leucine-rich alpha-2-glycoprotein'; 'Lactotransferrin'; 'Alpha-1-acid glycoprotein 1'; 'Platelet basic protein'; 'Pentraxin-related protein PTX3'; 'Pituitary homeobox…	ALDOA B2M CD58 CD59 CFP FTH1 HBB HP IDH1 LRG1 LTF ORM1 PPBP PITX3 PTX3 STOM	P04075 P61769 P19256 P13987 P27918 P02794 P68871 P00738 O75874 P02750 P02788 P02763 P02775 P26022 O75364 P27105	ALDOA B2M CD58 CD59 CFP FTH1 HBB HP IDH1 LRG1 LTF ORM1 PPBP PTX3 STOM	4.21 15/356	9.20 15/163	5.029e-7
GO:0101031	protein folding chaperone complex	A protein complex required for the non-covalent folding or unfolding, maturation, stabilization or assembly or disassembly of macromolecular structures. Usually active during or immediately after completion of translation. Many chaperone complexes contain heat shock proteins.	ENSG00000166226 ENSG00000163468 ENSG00000150753 ENSG00000146731 ENSG00000135624 ENSG00000156261 ENSG00000109971 ENSG00000120438	'T-complex protein 1 subunit beta'; 'T-complex protein 1 subunit gamma'; 'T-complex protein 1 subunit epsilon'; 'T-complex protein 1 subunit zeta'; 'T-complex protein 1 subunit eta'; 'T-complex protein 1 subunit theta'; 'Heat shock cognate 71 kDa protein'; 'T-complex protein 1 subunit alpha'	CCT2 CCT3 CCT5 CCT6A CCT7 CCT8 HSPA8 TCP1	P78371 P49368 P48643 P40227 Q99832 P50990 P11142 P17987	CCT2 CCT3 CCT5 CCT6A CCT7 CCT8 HSPA8 TCP1	2.25 8/356	19.51 8/41	1.891e-6
GO:0098552	side of membrane	A cellular component consisting of one leaflet of a membrane bilayer and any proteins embedded or anchored in it or attached to its surface.	ENSG00000166710 ENSG00000085063 ENSG00000284969 ENSG00000010278 ENSG00000126759 ENSG00000184374 ENSG00000118004 ENSG00000156508 ENSG00000101210 ENSG00000159023 ENSG00000180210 ENSG00000085265 ENSG00000171560 ENSG00000171564 ENSG00000171557 ENSG00000114353 ENSG00000078369 ENSG00000104687 ENSG00000206503 ENSG00000109971 ENSG00000005961 ENSG00000150093 ENSG00000259207 ENSG00000173801 ENSG00000165471…	'Beta-2-microglobulin'; 'CD59 glycoprotein'; 'CD9 antigen'; 'Properdin'; 'Collectin-10'; 'Collectin-11'; 'Elongation factor 1-alpha 1'; 'Elongation factor 1-alpha 2'; 'Protein 4.1'; 'Prothrombin'; 'Ficolin-1'; 'Fibrinogen alpha chain'; 'Fibrinogen beta chain'; 'Fibrinogen gamma chain'; 'Guanine nucleotide-binding protein G'; 'Glutathione reductase, mitochondrial'; 'HLA class I histocompatibility …	B2M CD59 CD9 CFP COLEC10 COLEC11 EEF1A1 EEF1A2 EPB41 F2 FCN1 FGA FGB FGG GNAI2 GNB1 GSR HLA-A HSPA8 ITGA2B ITGB1 ITGB3 JUP MBL2 MYH9 NCAM1 PLG SLC4A1 SPN DEAF1 TFRC THBS1	P61769 P13987 P21926 P27918 Q9Y6Z7 Q9BWP8 P68104 Q05639 P11171 P00734 O00602 P02671 P02675 P02679 P04899 P62873 P00390 P04439 P11142 P08514 P05556 P05106 P14923 P11226 P35579 P13591 P00747 P02730 O75398 P16150 P02786 P07996	B2M CD59 CD9 CFP COLEC10 COLEC11 EEF1A1 EEF1A2 EPB41 F2 FCN1 FGA FGB FGG GNAI2 GNB1 GSR HLA-A HSPA8 ITGA2B ITGB1 ITGB3 JUP MBL2 MYH9 NCAM1 PLG SLC4A1 SPN TFRC THBS1	8.99 32/356	4.44 32/721	1.914e-6
GO:0031143	pseudopodium	A temporary protrusion or retractile process of a cell, associated with flowing movements of the protoplasm, and serving for locomotion and feeding.	ENSG00000072110 ENSG00000077522 ENSG00000248746 ENSG00000130402 ENSG00000122367 ENSG00000147065	'Alpha-actinin-1'; 'Alpha-actinin-2'; 'Alpha-actinin-3'; 'Alpha-actinin-4'; 'LIM domain-binding protein 3'; 'Moesin'	ACTN1 ACTN2 ACTN3 ACTN4 LDB3 MSN	P12814 P35609 Q08043 O43707 O75112 P26038	ACTN1 ACTN2 ACTN3 ACTN4 LDB3 MSN	1.69 6/356	33.33 6/18	1.936e-6
GO:0099513	polymeric cytoskeletal fiber	A component of the cytoskeleton consisting of a homo or heteropolymeric fiber constructed from an indeterminate number of protein subunits.	ENSG00000143632 ENSG00000075624 ENSG00000072110 ENSG00000077522 ENSG00000248746 ENSG00000106992 ENSG00000166226 ENSG00000163468 ENSG00000150753 ENSG00000146731 ENSG00000135624 ENSG00000156261 ENSG00000141367 ENSG00000102879 ENSG00000087470 ENSG00000092964 ENSG00000092820 ENSG00000196924 ENSG00000173801 ENSG00000136167 ENSG00000122367 ENSG00000101367 ENSG00000166974 ENSG00000107438 ENSG00000173432…	'Actin, alpha skeletal muscle'; 'Actin, cytoplasmic 1'; 'Alpha-actinin-1'; 'Alpha-actinin-2'; 'Alpha-actinin-3'; 'Adenylate kinase isoenzyme 1'; 'T-complex protein 1 subunit beta'; 'T-complex protein 1 subunit gamma'; 'T-complex protein 1 subunit epsilon'; 'T-complex protein 1 subunit zeta'; 'T-complex protein 1 subunit eta'; 'T-complex protein 1 subunit theta'; 'Clathrin heavy chain 1'; 'Coronin…	ACTA1 ACTB ACTN1 ACTN2 ACTN3 AK1 CCT2 CCT3 CCT5 CCT6A CCT7 CCT8 CLTC CORO1A DNM1L DPYSL2 EZR FLNA JUP LCP1 LDB3 MAPRE1 MAPRE2 PDLIM1 SAA1 TCP1 TPM1 TPM2 TPM3 TPM4 TUBA4A TUBB TUBB1 TUBB4B	P68133 P60709 P12814 P35609 Q08043 P00568 P78371 P49368 P48643 P40227 Q99832 P50990 Q00610 P31146 O00429 Q16555 P15311 P21333 P14923 P13796 O75112 Q15691 Q15555 O00151 P0DJI8 P17987 P09493 P07951 P06753 P67936 P68366 P07437 Q9H4B7 P68371	ACTA1 ACTB ACTN1 ACTN2 ACTN3 AK1 CCT2 CCT3 CCT5 CCT6A CCT7 CCT8 CLTC CORO1A DNM1L DPYSL2 EZR FLNA JUP LCP1 LDB3 MAPRE1 MAPRE2 PDLIM1 SAA1 TCP1 TPM1 TPM2 TPM3 TPM4 TUBA4A TUBB TUBB1 TUBB4B	9.55 34/356	4.21 34/807	2.600e-6
GO:0042571	immunoglobulin complex, circulating	An immunoglobulin complex that is secreted into extracellular space and found in mucosal areas or other tissues or circulating in the blood or lymph. In its canonical form, a circulating immunoglobulin complex is composed of two identical heavy chains and two identical light chains, held together by disulfide bonds. Some forms of are polymers of the basic structure and contain additional componen…	ENSG00000211890 ENSG00000211893 ENSG00000211899 ENSG00000132465 ENSG00000162896	'Immunoglobulin heavy constant alpha 2'; 'Immunoglobulin heavy constant gamma 2'; 'Immunoglobulin heavy constant mu'; 'Immunoglobulin J chain'; 'Polymeric immunoglobulin receptor'	IGHA2 IGHG2 IGHM JCHAIN PIGR	P01877 P01859 P01871 P01591 P01833	IGHA2 IGHG2 IGHM JCHAIN PIGR	1.40 5/356	45.45 5/11	3.187e-6
GO:1905370	serine-type endopeptidase complex	A protein complex which is capable of serine-type endopeptidase activity.	ENSG00000000971 ENSG00000184374 ENSG00000118004 ENSG00000085265 ENSG00000165471	'Complement factor H'; 'Collectin-10'; 'Collectin-11'; 'Ficolin-1'; 'Mannose-binding protein C'	CFH COLEC10 COLEC11 FCN1 MBL2	P08603 Q9Y6Z7 Q9BWP8 O00602 P11226	CFH COLEC10 COLEC11 FCN1 MBL2	1.40 5/356	45.45 5/11	3.187e-6
GO:0043233	organelle lumen	The internal volume enclosed by the membranes of a particular organelle; includes the volume enclosed by a single organelle membrane, e.g. endoplasmic reticulum lumen, or the volume enclosed by the innermost of the two lipid bilayers of an organelle envelope, e.g. nuclear lumen.	ENSG00000121410 ENSG00000175899 ENSG00000157766 ENSG00000131473 ENSG00000075624 ENSG00000072110 ENSG00000077522 ENSG00000130402 ENSG00000160323 ENSG00000145192 ENSG00000148218 ENSG00000163631 ENSG00000149925 ENSG00000164062 ENSG00000130707 ENSG00000152234 ENSG00000166710 ENSG00000176788 ENSG00000125730 ENSG00000244731 ENSG00000131236 ENSG00000121691 ENSG00000168497 ENSG00000166226 ENSG00000156261…	'Alpha-1B-glycoprotein'; 'Alpha-2-macroglobulin'; 'Aggrecan core protein'; 'ATP-citrate synthase'; 'Actin, cytoplasmic 1'; 'Alpha-actinin-1'; 'Alpha-actinin-2'; 'Alpha-actinin-4'; 'A disintegrin and metalloproteinase with thrombospondin motifs 13'; 'Alpha-2-HS-glycoprotein'; 'Delta-aminolevulinic acid dehydratase'; 'Fas-binding factor 1'; 'Albumin'; 'Fructose-bisphosphate aldolase A'; 'Acylamino-…	A1BG A2M ACAN ACLY ACTB ACTN1 ACTN2 ACTN4 ADAMTS13 AHSG ALAD ALB FBF1 ALDOA APEH ASS1 ATP5F1A B2M BASP1 C3 C4A CAP1 GLYAT CAT CAVIN2 CCT2 CCT8 MT2A CES1 CFL1 CFP CLEC3B CLU COL10A1 COL6A1 COL6A2 COL6A3 CP CRYAB CTSC ECM1 EEF1A1 EEF1D EPB41 EZR F13A1 F2 F5 F8 F9 FBN1 FCN1 FERMT3 FGA FGB FGG FH FLNA FN1 FTH1 FTL GC GGCX GBA1 GLUD1 GNAI2 GOLM1 GPX1 GSN GSR H6PD HBA2 HBB HP HPX HRG HSP90AA1 HSPA1B HS…	P04217 P01023 P16112 P53396 P60709 P12814 P35609 O43707 Q76LX8 P02765 P13716 Q8TES7 P02768 P04075 P13798 P00966 P25705 P61769 P80723 P01024 P0C0L4 Q01518 P04040 Q6IB77 O95810 P78371 P50990 P23141 P02795 P23528 P27918 P05452 P10909 Q03692 P12109 P12110 P12111 P00450 P02511 P53634 Q16610 P68104 P29692 P11171 P15311 P00488 P00734 P12259 P00451 P00740 P35555 O00602 Q86UX7 P02671 P02675 P02679 P07954 …	A1BG A2M ACAN ACLY ACTB ACTN1 ACTN2 ACTN4 ADAMTS13 AHSG ALAD ALB ALDOA APEH ASS1 ATP5F1A B2M BASP1 C3 C4A CAP1 CAT CAVIN2 CCT2 CCT8 CES1 CFL1 CFP CLEC3B CLU COL10A1 COL6A1 COL6A2 COL6A3 CP CRYAB CTSC ECM1 EEF1A1 EEF1D EPB41 EZR F13A1 F2 F5 F8 F9 FBN1 FCN1 FERMT3 FGA FGB FGG FH FLNA FN1 FTH1 FTL GC GLUD1 GNAI2 GOLM1 GPX1 GSN GSR H6PD HBA1 HBB HP HPX HRG HSP90AA1 HSPA1B HSPA8 HSPG2 IDH1 IMPDH2 ITGB…	42.42 151/356	2.27 151/6657	3.390e-6
GO:0031974	membrane-enclosed lumen	The enclosed volume within a sealed membrane or between two sealed membranes. Encompasses the volume enclosed by the membranes of a particular organelle, e.g. endoplasmic reticulum lumen, or the space between the two lipid bilayers of a double membrane surrounding an organelle, e.g. nuclear envelope lumen.	ENSG00000121410 ENSG00000175899 ENSG00000157766 ENSG00000131473 ENSG00000075624 ENSG00000072110 ENSG00000077522 ENSG00000130402 ENSG00000160323 ENSG00000145192 ENSG00000148218 ENSG00000163631 ENSG00000149925 ENSG00000164062 ENSG00000130707 ENSG00000152234 ENSG00000166710 ENSG00000176788 ENSG00000125730 ENSG00000244731 ENSG00000131236 ENSG00000121691 ENSG00000168497 ENSG00000166226 ENSG00000156261…	'Alpha-1B-glycoprotein'; 'Alpha-2-macroglobulin'; 'Aggrecan core protein'; 'ATP-citrate synthase'; 'Actin, cytoplasmic 1'; 'Alpha-actinin-1'; 'Alpha-actinin-2'; 'Alpha-actinin-4'; 'A disintegrin and metalloproteinase with thrombospondin motifs 13'; 'Alpha-2-HS-glycoprotein'; 'Delta-aminolevulinic acid dehydratase'; 'Fas-binding factor 1'; 'Albumin'; 'Fructose-bisphosphate aldolase A'; 'Acylamino-…	A1BG A2M ACAN ACLY ACTB ACTN1 ACTN2 ACTN4 ADAMTS13 AHSG ALAD ALB FBF1 ALDOA APEH ASS1 ATP5F1A B2M BASP1 C3 C4A CAP1 GLYAT CAT CAVIN2 CCT2 CCT8 MT2A CES1 CFL1 CFP CLEC3B CLU COL10A1 COL6A1 COL6A2 COL6A3 CP CRYAB CTSC ECM1 EEF1A1 EEF1D EPB41 EZR F13A1 F2 F5 F8 F9 FBN1 FCN1 FERMT3 FGA FGB FGG FH FLNA FN1 FTH1 FTL GC GGCX GBA1 GLUD1 GNAI2 GOLM1 GPX1 GSN GSR H6PD HBA2 HBB HP HPX HRG HSP90AA1 HSPA1B HS…	P04217 P01023 P16112 P53396 P60709 P12814 P35609 O43707 Q76LX8 P02765 P13716 Q8TES7 P02768 P04075 P13798 P00966 P25705 P61769 P80723 P01024 P0C0L4 Q01518 P04040 Q6IB77 O95810 P78371 P50990 P23141 P02795 P23528 P27918 P05452 P10909 Q03692 P12109 P12110 P12111 P00450 P02511 P53634 Q16610 P68104 P29692 P11171 P15311 P00488 P00734 P12259 P00451 P00740 P35555 O00602 Q86UX7 P02671 P02675 P02679 P07954 …	A1BG A2M ACAN ACLY ACTB ACTN1 ACTN2 ACTN4 ADAMTS13 AHSG ALAD ALB ALDOA APEH ASS1 ATP5F1A B2M BASP1 C3 C4A CAP1 CAT CAVIN2 CCT2 CCT8 CES1 CFL1 CFP CLEC3B CLU COL10A1 COL6A1 COL6A2 COL6A3 CP CRYAB CTSC ECM1 EEF1A1 EEF1D EPB41 EZR F13A1 F2 F5 F8 F9 FBN1 FCN1 FERMT3 FGA FGB FGG FH FLNA FN1 FTH1 FTL GC GLUD1 GNAI2 GOLM1 GPX1 GSN GSR H6PD HBA1 HBB HP HPX HRG HSP90AA1 HSPA1B HSPA8 HSPG2 IDH1 IMPDH2 ITGB…	42.42 151/356	2.27 151/6657	3.390e-6
GO:0070013	intracellular organelle lumen	An organelle lumen that is part of an intracellular organelle.	ENSG00000121410 ENSG00000175899 ENSG00000157766 ENSG00000131473 ENSG00000075624 ENSG00000072110 ENSG00000077522 ENSG00000130402 ENSG00000160323 ENSG00000145192 ENSG00000148218 ENSG00000163631 ENSG00000149925 ENSG00000164062 ENSG00000130707 ENSG00000152234 ENSG00000166710 ENSG00000176788 ENSG00000125730 ENSG00000244731 ENSG00000131236 ENSG00000121691 ENSG00000168497 ENSG00000166226 ENSG00000156261…	'Alpha-1B-glycoprotein'; 'Alpha-2-macroglobulin'; 'Aggrecan core protein'; 'ATP-citrate synthase'; 'Actin, cytoplasmic 1'; 'Alpha-actinin-1'; 'Alpha-actinin-2'; 'Alpha-actinin-4'; 'A disintegrin and metalloproteinase with thrombospondin motifs 13'; 'Alpha-2-HS-glycoprotein'; 'Delta-aminolevulinic acid dehydratase'; 'Fas-binding factor 1'; 'Albumin'; 'Fructose-bisphosphate aldolase A'; 'Acylamino-…	A1BG A2M ACAN ACLY ACTB ACTN1 ACTN2 ACTN4 ADAMTS13 AHSG ALAD ALB FBF1 ALDOA APEH ASS1 ATP5F1A B2M BASP1 C3 C4A CAP1 GLYAT CAT CAVIN2 CCT2 CCT8 MT2A CES1 CFL1 CFP CLEC3B CLU COL10A1 COL6A1 COL6A2 COL6A3 CP CRYAB CTSC ECM1 EEF1A1 EEF1D EPB41 EZR F13A1 F2 F5 F8 F9 FBN1 FCN1 FERMT3 FGA FGB FGG FH FLNA FN1 FTH1 FTL GC GGCX GBA1 GLUD1 GNAI2 GOLM1 GPX1 GSN GSR H6PD HBA2 HBB HP HPX HRG HSP90AA1 HSPA1B HS…	P04217 P01023 P16112 P53396 P60709 P12814 P35609 O43707 Q76LX8 P02765 P13716 Q8TES7 P02768 P04075 P13798 P00966 P25705 P61769 P80723 P01024 P0C0L4 Q01518 P04040 Q6IB77 O95810 P78371 P50990 P23141 P02795 P23528 P27918 P05452 P10909 Q03692 P12109 P12110 P12111 P00450 P02511 P53634 Q16610 P68104 P29692 P11171 P15311 P00488 P00734 P12259 P00451 P00740 P35555 O00602 Q86UX7 P02671 P02675 P02679 P07954 …	A1BG A2M ACAN ACLY ACTB ACTN1 ACTN2 ACTN4 ADAMTS13 AHSG ALAD ALB ALDOA APEH ASS1 ATP5F1A B2M BASP1 C3 C4A CAP1 CAT CAVIN2 CCT2 CCT8 CES1 CFL1 CFP CLEC3B CLU COL10A1 COL6A1 COL6A2 COL6A3 CP CRYAB CTSC ECM1 EEF1A1 EEF1D EPB41 EZR F13A1 F2 F5 F8 F9 FBN1 FCN1 FERMT3 FGA FGB FGG FH FLNA FN1 FTH1 FTL GC GLUD1 GNAI2 GOLM1 GPX1 GSN GSR H6PD HBA1 HBB HP HPX HRG HSP90AA1 HSPA1B HSPA8 HSPG2 IDH1 IMPDH2 ITGB…	42.42 151/356	2.27 151/6657	3.390e-6
GO:0019814	immunoglobulin complex	A protein complex that in its canonical form is composed of two identical immunoglobulin heavy chains and two identical immunoglobulin light chains, held together by disulfide bonds and sometimes complexed with additional proteins. An immunoglobulin complex may be embedded in the plasma membrane or present in the extracellular space, in mucosal areas or other tissues, or circulating in the blood …	ENSG00000211890 ENSG00000211893 ENSG00000211899 ENSG00000211959 ENSG00000224373 ENSG00000243238 ENSG00000254709 ENSG00000211653 ENSG00000211651 ENSG00000211666 ENSG00000211659 ENSG00000132465 ENSG00000162896	'Immunoglobulin heavy constant alpha 2'; 'Immunoglobulin heavy constant gamma 2'; 'Immunoglobulin heavy constant mu'; 'Immunoglobulin heavy variable 4-39'; 'Immunoglobulin heavy variable 4-59'; 'Immunoglobulin kappa variable 2-30'; 'Immunoglobulin lambda-like polypeptide 5'; 'Immunoglobulin lambda variable 1-40'; 'Immunoglobulin lambda variable 1-44'; 'Immunoglobulin lambda variable 2-14'; 'Immun…	IGHA2 IGHG2 IGHM IGHV4-39 IGHV4-59 IGKV2-30 IGLL5 IGLV1-40 IGLV1-44 IGLV2-14 IGLV3-25 JCHAIN PIGR	P01877 P01859 P01871 P01824 P01825 P06310 B9A064 P01703 P01699 P01704 P01717 P01591 P01833	IGHA2 IGHG2 IGHM IGHV4-39 IGHV4-59 IGKV2-30 IGLL5 IGLV1-40 IGLV1-44 IGLV2-14 IGLV3-25 JCHAIN PIGR	3.65 13/356	8.55 13/152	7.844e-6
GO:1905286	serine-type peptidase complex	A protein complex which is capable of serine-type peptidase activity.	ENSG00000000971 ENSG00000184374 ENSG00000118004 ENSG00000085265 ENSG00000165471	'Complement factor H'; 'Collectin-10'; 'Collectin-11'; 'Ficolin-1'; 'Mannose-binding protein C'	CFH COLEC10 COLEC11 FCN1 MBL2	P08603 Q9Y6Z7 Q9BWP8 O00602 P11226	CFH COLEC10 COLEC11 FCN1 MBL2	1.40 5/356	38.46 5/13	8.186e-6
GO:0009897	external side of plasma membrane	The leaflet of the plasma membrane that faces away from the cytoplasm and any proteins embedded or anchored in it or attached to its surface.	ENSG00000166710 ENSG00000085063 ENSG00000010278 ENSG00000184374 ENSG00000118004 ENSG00000180210 ENSG00000085265 ENSG00000171560 ENSG00000171564 ENSG00000171557 ENSG00000104687 ENSG00000206503 ENSG00000005961 ENSG00000150093 ENSG00000259207 ENSG00000165471 ENSG00000149294 ENSG00000122194 ENSG00000197471 ENSG00000072274 ENSG00000137801	'Beta-2-microglobulin'; 'CD59 glycoprotein'; 'CD9 antigen'; 'Collectin-10'; 'Collectin-11'; 'Prothrombin'; 'Ficolin-1'; 'Fibrinogen alpha chain'; 'Fibrinogen beta chain'; 'Fibrinogen gamma chain'; 'Glutathione reductase, mitochondrial'; 'HLA class I histocompatibility antigen, A alpha chain'; 'Integrin alpha-IIb'; 'Integrin beta-1'; 'Integrin beta-3'; 'Mannose-binding protein C'; 'Neural cell adh…	B2M CD59 CD9 COLEC10 COLEC11 F2 FCN1 FGA FGB FGG GSR HLA-A ITGA2B ITGB1 ITGB3 MBL2 NCAM1 PLG SPN DEAF1 TFRC THBS1	P61769 P13987 P21926 Q9Y6Z7 Q9BWP8 P00734 O00602 P02671 P02675 P02679 P00390 P04439 P08514 P05556 P05106 P11226 P13591 P00747 O75398 P16150 P02786 P07996	B2M CD59 CD9 COLEC10 COLEC11 F2 FCN1 FGA FGB FGG GSR HLA-A ITGA2B ITGB1 ITGB3 MBL2 NCAM1 PLG SPN TFRC THBS1	5.90 21/356	5.47 21/384	8.540e-6
GO:0005903	brush border	The dense covering of microvilli on the apical surface of an epithelial cell in tissues such as the intestine, kidney, and choroid plexus; the microvilli aid absorption by increasing the surface area of the cell.	ENSG00000075624 ENSG00000072110 ENSG00000248746 ENSG00000213719 ENSG00000087470 ENSG00000092820 ENSG00000196924 ENSG00000080824 ENSG00000100345 ENSG00000092841 ENSG00000035403	'Actin, cytoplasmic 1'; 'Alpha-actinin-1'; 'Alpha-actinin-3'; 'Chloride intracellular channel protein 1'; 'Dynamin-1-like protein'; 'Ezrin'; 'Filamin-A'; 'Heat shock protein HSP 90-alpha'; 'Myosin-9'; 'Myosin light polypeptide 6'; 'Vinculin'	ACTB ACTN1 ACTN3 CLIC1 DNM1L EZR FLNA HSP90AA1 MYH9 MYL6 VCL	P60709 P12814 Q08043 O00299 O00429 P15311 P21333 P07900 P35579 P60660 P18206	ACTB ACTN1 ACTN3 CLIC1 DNM1L EZR FLNA HSP90AA1 MYH9 MYL6 VCL	3.09 11/356	10.00 11/110	1.097e-5
GO:0032982	myosin filament	A supramolecular fiber containing myosin heavy chains, plus associated light chains and other proteins, in which the myosin heavy chains are arranged into a filament.	ENSG00000196091 ENSG00000109061 ENSG00000125414 ENSG00000264424 ENSG00000092054 ENSG00000100345	'Myosin-binding protein C, slow-type'; 'Myosin-1'; 'Myosin-2'; 'Myosin-4'; 'Myosin-7'; 'Myosin-9'	MYBPC1 MYH1 MYH2 MYH4 MYH7 MYH9	Q00872 P12882 Q9UKX2 Q9Y623 P12883 P35579	MYBPC1 MYH1 MYH2 MYH4 MYH7 MYH9	1.69 6/356	25.00 6/24	1.147e-5
GO:0005604	basement membrane	A collagen-containing extracellular matrix consisting of a thin layer of dense material found in various animal tissues interposed between the cells and the adjacent connective tissue. It consists of the basal lamina plus an associated layer of reticulin fibers.	ENSG00000157766 ENSG00000077942 ENSG00000166147 ENSG00000115414 ENSG00000142798 ENSG00000197471 ENSG00000120708 ENSG00000113296 ENSG00000041982 ENSG00000109072	'Aggrecan core protein'; 'Fibulin-1'; 'Fibrillin-1'; 'Fibronectin'; 'Basement membrane-specific heparan sulfate proteoglycan core protein'; 'Deformed epidermal autoregulatory factor 1 homolog'; 'Leukosialin'; 'Transforming growth factor-beta-induced protein ig-h3'; 'Thrombospondin-4'; 'Tenascin'; 'Vitronectin'	ACAN FBLN1 FBN1 FN1 HSPG2 SPN DEAF1 TGFBI THBS4 TNC VTN	P16112 P23142 P35555 P02751 P98160 O75398 P16150 Q15582 P35443 P24821 P04004	ACAN FBLN1 FBN1 FN1 HSPG2 SPN TGFBI THBS4 TNC VTN	2.81 10/356	10.87 10/92	1.492e-5
GO:0046930	pore complex	A protein complex providing a discrete opening in a membrane that allows the passage of gases and/or liquids.	ENSG00000106804 ENSG00000039537 ENSG00000157131 ENSG00000021852 ENSG00000176919 ENSG00000113600	'Complement C5'; 'Complement component C6'; 'Complement component C8 alpha chain'; 'Complement component C8 beta chain'; 'Complement component C8 gamma chain'; 'Complement component C9'	C5 C6 C8A C8B C8G C9	P01031 P13671 P07357 P07358 P07360 P02748	C5 C6 C8A C8B C8G C9	1.69 6/356	23.08 6/26	1.871e-5
GO:0005886	plasma membrane	The membrane surrounding a cell that separates the cell from its external environment. It consists of a phospholipid bilayer and associated proteins.	ENSG00000121410 ENSG00000075624 ENSG00000072110 ENSG00000077522 ENSG00000248746 ENSG00000130402 ENSG00000131016 ENSG00000106927 ENSG00000131471 ENSG00000197070 ENSG00000152234 ENSG00000166710 ENSG00000176788 ENSG00000223953 ENSG00000125730 ENSG00000244731 ENSG00000123838 ENSG00000106804 ENSG00000039537 ENSG00000157131 ENSG00000021852 ENSG00000176919 ENSG00000113600 ENSG00000122786 ENSG00000131236…	'Alpha-1B-glycoprotein'; 'Actin, cytoplasmic 1'; 'Alpha-actinin-1'; 'Alpha-actinin-2'; 'Alpha-actinin-3'; 'Alpha-actinin-4'; 'A-kinase anchor protein 12'; 'Protein AMBP'; 'Amine oxidase'; 'Arrestin domain-containing protein 1'; 'ATP synthase subunit alpha, mitochondrial'; 'Beta-2-microglobulin'; 'Brain acid soluble protein 1'; 'Complement C1q tumor necrosis factor-related protein 5'; 'Complement …	A1BG ACTB ACTN1 ACTN2 ACTN3 ACTN4 AKAP12 AMBP AOC3 ARRDC1 ATP5F1A B2M BASP1 C1QTNF5 C3 C4A C4BPA C5 C6 C8A C8B C8G C9 CALD1 CAP1 CAVIN2 CD58 CD59 CD5L CD9 CD99 CFB CFL1 CLIC1 CLTC COL6A1 COL6A2 COL6A3 COLEC10 COLEC11 CORO1A CORO1C CP CRYAB DPYSL2 EEF1A1 EHD3 ENO3 EPB41 EZR F11 F2 F5 F8 F9 FAT1 FCN1 FGA FGB FGG FHL1 FLG FGFR1 FLNA FLNC FN1 GAPDH GNAI2 GNB1 GOLM1 GSN GSR HLA-A HRG HSP90AA1 HSPA8 HS…	P04217 P60709 P12814 P35609 Q08043 O43707 Q02952 P02760 Q16853 Q8N5I2 P25705 P61769 P80723 Q9BXJ0 P01024 P0C0L4 P04003 P01031 P13671 P07357 P07358 P07360 P02748 Q05682 Q01518 O95810 P19256 P13987 O43866 P21926 P14209 P00751 P23528 O00299 Q00610 P12109 P12110 P12111 Q9Y6Z7 Q9BWP8 P31146 Q9ULV4 P00450 P02511 Q16555 P68104 Q9NZN3 P13929 P11171 P15311 P03951 P00734 P12259 P00451 P00740 Q14517 O00602 …	A1BG ACTB ACTN1 ACTN2 ACTN3 ACTN4 AKAP12 AMBP AOC3 ARRDC1 ATP5F1A B2M BASP1 C1QTNF5 C3 C4A C4BPA C5 C6 C8A C8B C8G C9 CALD1 CAP1 CAVIN2 CD58 CD59 CD5L CD9 CD99 CFB CFL1 CLIC1 CLTC COL6A1 COL6A2 COL6A3 COLEC10 COLEC11 CORO1A CORO1C CP CRYAB DPYSL2 EEF1A1 EHD3 ENO3 EPB41 EZR F11 F2 F5 F8 F9 FAT1 FCN1 FGA FGB FGG FHL1 FLG FLNA FLNC FN1 GAPDH GNAI2 GNB1 GOLM1 GSN GSR HLA-A HRG HSP90AA1 HSPA8 HSPB1 HS…	36.80 131/356	2.28 131/5742	2.439e-5
GO:0002199	zona pellucida receptor complex	A multisubunit complex comprising the chaperonin-containing T-complex and several other components involved in mediating sperm-oocyte Interaction.	ENSG00000166226 ENSG00000163468 ENSG00000156261 ENSG00000120438	'T-complex protein 1 subunit beta'; 'T-complex protein 1 subunit gamma'; 'T-complex protein 1 subunit theta'; 'T-complex protein 1 subunit alpha'	CCT2 CCT3 CCT8 TCP1	P78371 P49368 P50990 P17987	CCT2 CCT3 CCT8 TCP1	1.12 4/356	50.00 4/8	2.748e-5
GO:0042581	specific granule	Granule with a membranous, tubular internal structure, found primarily in mature neutrophil cells. Most are released into the extracellular fluid. Specific granules contain lactoferrin, lysozyme, vitamin B12 binding protein and elastase.	ENSG00000166710 ENSG00000085063 ENSG00000126759 ENSG00000257017 ENSG00000173801 ENSG00000171236 ENSG00000012223 ENSG00000229314 ENSG00000163661 ENSG00000104918 ENSG00000148175 ENSG00000035403	'Beta-2-microglobulin'; 'CD59 glycoprotein'; 'Properdin'; 'Haptoglobin'; 'Junction plakoglobin'; 'Leucine-rich alpha-2-glycoprotein'; 'Lactotransferrin'; 'Alpha-1-acid glycoprotein 1'; 'Pentraxin-related protein PTX3'; 'Pituitary homeobox 3'; 'Resistin'; 'Stomatin'; 'Vinculin'	B2M CD59 CFP HP JUP LRG1 LTF ORM1 PITX3 PTX3 RETN STOM VCL	P61769 P13987 P27918 P00738 P14923 P02750 P02788 P02763 P26022 O75364 Q9HD89 P27105 P18206	B2M CD59 CFP HP JUP LRG1 LTF ORM1 PTX3 RETN STOM VCL	3.37 12/356	7.59 12/158	6.294e-5
GO:0030134	COPII-coated ER to Golgi transport vesicle	A vesicle with a coat formed of the COPII coat complex proteins. The COPII coat complex is formed by the Sec23p/Sec24p and the Sec13p/Sec31p heterodimers. COPII-associated vesicles transport proteins from the rough endoplasmic reticulum to the Golgi apparatus (anterograde transport).	ENSG00000166710 ENSG00000085063 ENSG00000109861 ENSG00000198734 ENSG00000185010 ENSG00000206503 ENSG00000074695 ENSG00000197249 ENSG00000138768	'Beta-2-microglobulin'; 'CD59 glycoprotein'; 'Dipeptidyl peptidase 1'; 'Coagulation factor V'; 'Coagulation factor VIII'; 'HLA class I histocompatibility antigen, A alpha chain'; 'Protein ERGIC-53'; 'Alpha-1-antitrypsin'; 'General vesicular transport factor p115'	B2M CD59 CTSC F5 F8 HLA-A LMAN1 SERPINA1 USO1	P61769 P13987 P53634 P12259 P00451 P04439 P49257 P01009 O60763	B2M CD59 CTSC F5 F8 HLA-A LMAN1 SERPINA1 USO1	2.53 9/356	10.11 9/89	8.273e-5
GO:0030135	coated vesicle	Small membrane-bounded organelle formed by pinching off of a coated region of membrane. Some coats are made of clathrin, whereas others are made from other proteins.	ENSG00000166710 ENSG00000085063 ENSG00000010278 ENSG00000141367 ENSG00000109861 ENSG00000198734 ENSG00000185010 ENSG00000206503 ENSG00000109971 ENSG00000074695 ENSG00000197249 ENSG00000122852 ENSG00000133661 ENSG00000091513 ENSG00000072274 ENSG00000138768 ENSG00000110799	'Beta-2-microglobulin'; 'CD59 glycoprotein'; 'CD9 antigen'; 'Clathrin heavy chain 1'; 'Dipeptidyl peptidase 1'; 'Coagulation factor V'; 'Coagulation factor VIII'; 'HLA class I histocompatibility antigen, A alpha chain'; 'Heat shock cognate 71 kDa protein'; 'Protein ERGIC-53'; 'Alpha-1-antitrypsin'; 'Pulmonary surfactant-associated protein A1'; 'Pulmonary surfactant-associated protein D'; 'Serotra…	B2M CD59 CD9 CLTC CTSC F5 F8 HLA-A HSPA8 LMAN1 SERPINA1 SFTPA1 SFTPD TF TFRC USO1 VWF	P61769 P13987 P21926 Q00610 P53634 P12259 P00451 P04439 P11142 P49257 P01009 Q8IWL2 P35247 P02787 P02786 O60763 P04275	B2M CD59 CD9 CLTC CTSC F5 F8 HLA-A HSPA8 LMAN1 SERPINA1 SFTPA1 SFTPD TF TFRC USO1 VWF	4.78 17/356	5.45 17/312	8.432e-5
GO:0005853	eukaryotic translation elongation factor 1 complex	A multisubunit nucleotide exchange complex that binds GTP and aminoacyl-tRNAs, and catalyzes their codon-dependent placement at the A-site of the ribosome. In humans, the complex is composed of four subunits, alpha, beta, delta and gamma.	ENSG00000156508 ENSG00000101210 ENSG00000104529	'Elongation factor 1-alpha 1'; 'Elongation factor 1-alpha 2'; 'Elongation factor 1-delta'	EEF1A1 EEF1A2 EEF1D	P68104 Q05639 P29692	EEF1A1 EEF1A2 EEF1D	0.84 3/356	75.00 3/4	9.834e-5
GO:0031838	haptoglobin-hemoglobin complex	A protein complex formed by the stable binding of a haptoglobin to hemoglobin.	ENSG00000188536 ENSG00000206172 ENSG00000244734 ENSG00000257017	'Alpha-1-globin'; 'Hemoglobin subunit beta'; 'Haptoglobin'	HBA2 HBB HP	D1MGQ2 P68871 P00738	HBA1 HBB HP	1.12 4/356	36.36 4/11	1.188e-4
GO:0032587	ruffle membrane	The portion of the plasma membrane surrounding a ruffle.	ENSG00000172757 ENSG00000110880 ENSG00000156508 ENSG00000092820 ENSG00000150093 ENSG00000259207 ENSG00000136167 ENSG00000137076 ENSG00000140416	'Cofilin-1'; 'Coronin-1C'; 'Elongation factor 1-alpha 1'; 'Ezrin'; 'Integrin beta-1'; 'Integrin beta-3'; 'Plastin-2'; 'Talin-1'; 'Tropomyosin alpha-1 chain'	CFL1 CORO1C EEF1A1 EZR ITGB1 ITGB3 LCP1 TLN1 TPM1	P23528 Q9ULV4 P68104 P15311 P05556 P05106 P13796 Q9Y490 P09493	CFL1 CORO1C EEF1A1 EZR ITGB1 ITGB3 LCP1 TLN1 TPM1	2.53 9/356	9.00 9/100	2.041e-4
GO:0071751	secretory IgA immunoglobulin complex	A polymeric IgA immunoglobulin complex that is complexed with one chain of secretory component (SC). Polymeric IgA is present in mucosal areas, having been transported via a transcytosis mechanism in mucosal epithelial cells relying on the polymeric Ig receptor, a portion of which then remains bound to the polymeric IgA as secretory component.	ENSG00000211890 ENSG00000132465 ENSG00000162896	'Immunoglobulin heavy constant alpha 2'; 'Immunoglobulin J chain'; 'Polymeric immunoglobulin receptor'	IGHA2 JCHAIN PIGR	P01877 P01591 P01833	IGHA2 JCHAIN PIGR	0.84 3/356	60.00 3/5	2.277e-4
GO:0005911	cell-cell junction	A cell junction that forms a connection between two or more cells of an organism; excludes direct cytoplasmic intercellular bridges, such as ring canals in insects.	ENSG00000075624 ENSG00000072110 ENSG00000223953 ENSG00000102879 ENSG00000092820 ENSG00000083857 ENSG00000196924 ENSG00000150093 ENSG00000259207 ENSG00000173801 ENSG00000122367 ENSG00000147065 ENSG00000109061 ENSG00000125414 ENSG00000100345 ENSG00000107438 ENSG00000127314 ENSG00000137575 ENSG00000137076 ENSG00000125753 ENSG00000035403 ENSG00000159840	'Actin, cytoplasmic 1'; 'Alpha-actinin-1'; 'Complement C1q tumor necrosis factor-related protein 5'; 'Coronin-1A'; 'Ezrin'; 'Protocadherin Fat 1'; 'Filamin-A'; 'Integrin beta-1'; 'Integrin beta-3'; 'Junction plakoglobin'; 'LIM domain-binding protein 3'; 'Moesin'; 'Myosin-1'; 'Myosin-2'; 'Myosin-9'; 'PDZ and LIM domain protein 1'; 'Ras-related protein Rap-1b'; 'Syntenin-1'; 'Talin-1'; 'Vasodilator…	ACTB ACTN1 C1QTNF5 CORO1A EZR FAT1 FLNA ITGB1 ITGB3 JUP LDB3 MSN MYH1 MYH2 MYH9 PDLIM1 RAP1B SDCBP TLN1 VASP VCL ZYX	P60709 P12814 Q9BXJ0 P31146 P15311 Q14517 P21333 P05556 P05106 P14923 O75112 P26038 P12882 Q9UKX2 P35579 O00151 P61224 O00560 Q9Y490 P50552 P18206 Q15942	ACTB ACTN1 C1QTNF5 CORO1A EZR FAT1 FLNA ITGB1 ITGB3 JUP LDB3 MSN MYH1 MYH2 MYH9 PDLIM1 RAP1B SDCBP TLN1 VASP VCL ZYX	6.18 22/356	4.24 22/519	2.277e-4
GO:1990111	spermatoproteasome complex	A proteasome specifically found in mammalian testis. Contains the proteasome activator PA200 in the regulatory particle, and beta1i, beta2i, beta5i and/or alpha4s in the core (20S) subunit. Beta1i, beta2i and beta5i are inducible catalytic subunits, closely related to beta1, beta2 and beta5. Alpha4s is a sperm-specific 20S subunit, but unlike other alternative 20S subunits alpha4s lies in the out…	ENSG00000205220 ENSG00000204264 ENSG00000240065	'Proteasome subunit beta type-10'; 'Proteasome subunit beta type-8'; 'Proteasome subunit beta type-9'	PSMB10 PSMB8 PSMB9	P40306 P28062 P28065	PSMB10 PSMB8 PSMB9	0.84 3/356	60.00 3/5	2.277e-4
GO:0071746	IgA immunoglobulin complex, circulating	A protein complex composed of two identical immunoglobulin heavy chains of an IgA isotype and two identical immunoglobulin light chains, held together by disulfide bonds, sometimes complexed with J chain or J chain and secretory component, and present in the extracellular space, in mucosal areas or other tissues, or circulating in the blood or lymph.	ENSG00000211890 ENSG00000132465 ENSG00000162896	'Immunoglobulin heavy constant alpha 2'; 'Immunoglobulin J chain'; 'Polymeric immunoglobulin receptor'	IGHA2 JCHAIN PIGR	P01877 P01591 P01833	IGHA2 JCHAIN PIGR	0.84 3/356	60.00 3/5	2.277e-4
GO:0071749	polymeric IgA immunoglobulin complex	A protein complex composed of two, three, or four monomeric IgA immunoglobulin complexes linked through both direct disulfide bonds and through disulfide binded monomers of J chain acting as a bridge. Each IgA monomer consists of two identical immunoglobulin heavy chains of an IgA isotype and two identical immunoglobulin light chains, held together by disulfide bonds. Dimeric IgA is sometimes com…	ENSG00000211890 ENSG00000132465 ENSG00000162896	'Immunoglobulin heavy constant alpha 2'; 'Immunoglobulin J chain'; 'Polymeric immunoglobulin receptor'	IGHA2 JCHAIN PIGR	P01877 P01591 P01833	IGHA2 JCHAIN PIGR	0.84 3/356	60.00 3/5	2.277e-4
GO:0001931	uropod	A membrane projection with related cytoskeletal components at the trailing edge of a cell in the process of migrating or being activated, found on the opposite side of the cell from the leading edge or immunological synapse, respectively.	ENSG00000092820 ENSG00000147065 ENSG00000100345 ENSG00000197471	'Ezrin'; 'Moesin'; 'Myosin-9'; 'Deformed epidermal autoregulatory factor 1 homolog'; 'Leukosialin'	EZR MSN MYH9 SPN DEAF1	P15311 P26038 P35579 O75398 P16150	EZR MSN MYH9 SPN	1.12 4/356	30.77 4/13	2.354e-4
GO:0031254	cell trailing edge	The area of a motile cell opposite to the direction of movement.	ENSG00000092820 ENSG00000147065 ENSG00000100345 ENSG00000197471	'Ezrin'; 'Moesin'; 'Myosin-9'; 'Deformed epidermal autoregulatory factor 1 homolog'; 'Leukosialin'	EZR MSN MYH9 SPN DEAF1	P15311 P26038 P35579 O75398 P16150	EZR MSN MYH9 SPN	1.12 4/356	28.57 4/14	3.197e-4
GO:0031089	platelet dense granule lumen	The volume enclosed by the membrane of the platelet dense granule.	ENSG00000163815 ENSG00000143369 ENSG00000055955 ENSG00000108679	'Tetranectin'; 'Extracellular matrix protein 1'; 'Inter-alpha-trypsin inhibitor heavy chain H4'; 'Galectin-3-binding protein'	CLEC3B ECM1 ITIH4 LGALS3BP	P05452 Q16610 Q14624 Q08380	CLEC3B ECM1 ITIH4 LGALS3BP	1.12 4/356	28.57 4/14	3.197e-4
GO:0030175	filopodium	Thin, stiff, actin-based protrusion extended by the leading edge of a motile cell such as a crawling fibroblast or amoeba, or an axonal or dendritic growth cone, or a dendritic shaft.	ENSG00000143632 ENSG00000077522 ENSG00000092820 ENSG00000083857 ENSG00000150093 ENSG00000259207 ENSG00000136167 ENSG00000147065 ENSG00000125753	'Actin, alpha skeletal muscle'; 'Alpha-actinin-2'; 'Ezrin'; 'Protocadherin Fat 1'; 'Integrin beta-1'; 'Integrin beta-3'; 'Plastin-2'; 'Moesin'; 'Vasodilator-stimulated phosphoprotein'	ACTA1 ACTN2 EZR FAT1 ITGB1 ITGB3 LCP1 MSN VASP	P68133 P35609 P15311 Q14517 P05556 P05106 P13796 P26038 P50552	ACTA1 ACTN2 EZR FAT1 ITGB1 ITGB3 LCP1 MSN VASP	2.53 9/356	8.41 9/107	3.216e-4
GO:0140535	intracellular protein-containing complex	A protein-containing complex located intracellularly.	ENSG00000075624 ENSG00000166226 ENSG00000163468 ENSG00000150753 ENSG00000146731 ENSG00000135624 ENSG00000156261 ENSG00000167996 ENSG00000087086 ENSG00000109971 ENSG00000106211 ENSG00000174405 ENSG00000129084 ENSG00000106588 ENSG00000256646 ENSG00000100567 ENSG00000041357 ENSG00000143106 ENSG00000100902 ENSG00000101182 ENSG00000008018 ENSG00000205220 ENSG00000126067 ENSG00000277791 ENSG00000159377…	'Actin, cytoplasmic 1'; 'T-complex protein 1 subunit beta'; 'T-complex protein 1 subunit gamma'; 'T-complex protein 1 subunit epsilon'; 'T-complex protein 1 subunit zeta'; 'T-complex protein 1 subunit eta'; 'T-complex protein 1 subunit theta'; 'Ferritin heavy chain'; 'Ferritin light chain'; 'Heat shock cognate 71 kDa protein'; 'Heat shock protein beta-1'; 'DNA ligase 4'; 'Proteasome subunit alpha…	ACTB CCT2 CCT3 CCT5 CCT6A CCT7 CCT8 FTH1 FTL HSPA8 HSPB1 LIG4 PSMA1 PSMA2 PSMA3 PSMA4 PSMA5 PSMA6 PSMA7 PSMB1 PSMB10 PSMB2 PSMB3 PSMB4 PSMB5 PSMB6 PSMB8 PSMB9 PSME1 TCP1 VCP	P60709 P78371 P49368 P48643 P40227 Q99832 P50990 P02794 P02792 P11142 P04792 P49917 P25786 P25787 P25788 P25789 P28066 P60900 O14818 P20618 P40306 P49721 P49720 P28070 P28074 P28072 P28062 P28065 Q06323 P17987 P55072	ACTB CCT2 CCT3 CCT5 CCT6A CCT7 CCT8 FTH1 FTL HSPA8 HSPB1 LIG4 PSMA1 PSMA2 PSMA3 PSMA4 PSMA5 PSMA6 PSMA7 PSMB1 PSMB10 PSMB2 PSMB3 PSMB4 PSMB5 PSMB6 PSMB8 PSMB9 PSME1 TCP1 VCP	8.99 32/356	3.36 32/951	4.029e-4
GO:0071745	IgA immunoglobulin complex	A protein complex composed of two identical immunoglobulin heavy chains of the IgA isotype and two identical immunoglobulin light chains, held together by disulfide bonds, and sometimes complexed with J chain or J chain and secretory component. An IgA immunoglobulin complex may be embedded in the plasma membrane or present in the extracellular space, in mucosal areas or other tissues, or circulat…	ENSG00000211890 ENSG00000132465 ENSG00000162896	'Immunoglobulin heavy constant alpha 2'; 'Immunoglobulin J chain'; 'Polymeric immunoglobulin receptor'	IGHA2 JCHAIN PIGR	P01877 P01591 P01833	IGHA2 JCHAIN PIGR	0.84 3/356	50.00 3/6	4.271e-4
GO:0098862	cluster of actin-based cell projections	A cell part consisting of multiple, closely packed actin-based cell projections.	ENSG00000075624 ENSG00000072110 ENSG00000248746 ENSG00000213719 ENSG00000087470 ENSG00000092820 ENSG00000196924 ENSG00000080824 ENSG00000100345 ENSG00000092841 ENSG00000035403	'Actin, cytoplasmic 1'; 'Alpha-actinin-1'; 'Alpha-actinin-3'; 'Chloride intracellular channel protein 1'; 'Dynamin-1-like protein'; 'Ezrin'; 'Filamin-A'; 'Heat shock protein HSP 90-alpha'; 'Myosin-9'; 'Myosin light polypeptide 6'; 'Vinculin'	ACTB ACTN1 ACTN3 CLIC1 DNM1L EZR FLNA HSP90AA1 MYH9 MYL6 VCL	P60709 P12814 Q08043 O00299 O00429 P15311 P21333 P07900 P35579 P60660 P18206	ACTB ACTN1 ACTN3 CLIC1 DNM1L EZR FLNA HSP90AA1 MYH9 MYL6 VCL	3.09 11/356	6.55 11/168	4.893e-4
GO:0110165	cellular anatomical entity	A part of a cellular organism that is either an immaterial entity or a material entity with granularity above the level of a protein complex but below that of an anatomical system. Or, a substance produced by a cellular organism with granularity above the level of a protein complex.	ENSG00000121410 ENSG00000175899 ENSG00000157766 ENSG00000131473 ENSG00000143632 ENSG00000075624 ENSG00000072110 ENSG00000077522 ENSG00000248746 ENSG00000130402 ENSG00000160323 ENSG00000181092 ENSG00000239900 ENSG00000079557 ENSG00000101444 ENSG00000145192 ENSG00000106992 ENSG00000131016 ENSG00000148218 ENSG00000163631 ENSG00000165092 ENSG00000149925 ENSG00000136872 ENSG00000106927 ENSG00000240038…	'Alpha-1B-glycoprotein'; 'Alpha-2-macroglobulin'; 'Aggrecan core protein'; 'ATP-citrate synthase'; 'Actin, alpha skeletal muscle'; 'Actin, cytoplasmic 1'; 'Alpha-actinin-1'; 'Alpha-actinin-2'; 'Alpha-actinin-3'; 'Alpha-actinin-4'; 'A disintegrin and metalloproteinase with thrombospondin motifs 13'; 'Adiponectin'; 'Adenylosuccinate lyase'; 'Afamin'; 'Adenosylhomocysteinase'; 'Alpha-2-HS-glycoprote…	A1BG A2M ACAN ACLY ACTA1 ACTB ACTN1 ACTN2 ACTN3 ACTN4 ADAMTS13 ADIPOQ ADSL AFM AHCY AHSG AK1 AKAP12 ALAD ALB FBF1 ALDH1A1 ALDOA ALDOB AMBP AMY2B ANGPTL6 AOC3 APCS APEH ARRDC1 ASL ASS1 ATP2A1 ATP5F1A B2M BASP1 BLMH C16orf54 C1QA C1QB C1QC C1QTNF3 C1QTNF5 C1QTNF7 C1QTNF9 C1R C1S C3 C4A C4BPA C5 C6 C8A C8B C8G C9 CA3 CALD1 CAP1 GLYAT CAT CAVIN2 CCT2 CCT3 CCT5 CCT6A CCT7 CCT8 CD58 CD59 CD5L CD9 CD99 …	P04217 P01023 P16112 P53396 P68133 P60709 P12814 P35609 Q08043 O43707 Q76LX8 Q15848 P30566 P43652 P23526 P02765 P00568 Q02952 P13716 Q8TES7 P02768 P00352 P04075 P05062 P02760 P19961 Q8NI99 Q16853 P02743 P13798 Q8N5I2 P04424 P00966 O14983 P25705 P61769 P80723 Q13867 Q6UWD8 P02745 P02746 P02747 Q9BXJ4 Q9BXJ0 Q9BXJ2 P0C862 P00736 P09871 P01024 P0C0L4 P04003 P01031 P13671 P07357 P07358 P07360 P02748 …	A1BG A2M ACAN ACLY ACTA1 ACTB ACTN1 ACTN2 ACTN3 ACTN4 ADAMTS13 ADIPOQ ADSL AFM AHCY AHSG AK1 AKAP12 ALAD ALB ALDH1A1 ALDOA ALDOB AMBP AMY2B ANGPTL6 AOC3 APCS APEH ARRDC1 ASL ASS1 ATP2A1 ATP5F1A B2M BASP1 BLMH C16ORF54 C1QA C1QB C1QC C1QTNF3 C1QTNF5 C1QTNF7 C1QTNF9 C1R C1S C3 C4A C4BPA C5 C6 C8A C8B C8G C9 CA3 CALD1 CAP1 CAT CAVIN2 CCT2 CCT3 CCT5 CCT6A CCT7 CCT8 CD58 CD59 CD5L CD9 CD99 CES1 CFB CF…	100.00 356/356	1.65 356/21548	6.286e-4
GO:0002102	podosome	An actin-rich adhesion structure characterized by formation upon cell substrate contact and localization at the substrate-attached part of the cell, contain an F-actin-rich core surrounded by a ring structure containing proteins such as vinculin and talin, and have a diameter of 0.5 mm.	ENSG00000149781 ENSG00000148180 ENSG00000136167 ENSG00000167460 ENSG00000035403	'Fermitin family homolog 3'; 'Gelsolin'; 'Plastin-2'; 'Tropomyosin alpha-4 chain'; 'Vinculin'	FERMT3 GSN LCP1 TPM4 VCL	Q86UX7 P06396 P13796 P67936 P18206	FERMT3 GSN LCP1 TPM4 VCL	1.40 5/356	16.13 5/31	6.614e-4
GO:0001726	ruffle	Projection at the leading edge of a crawling cell; the protrusions are supported by a microfilament meshwork.	ENSG00000072110 ENSG00000172757 ENSG00000110880 ENSG00000156508 ENSG00000092820 ENSG00000150093 ENSG00000259207 ENSG00000136167 ENSG00000100345 ENSG00000137076 ENSG00000140416	'Alpha-actinin-1'; 'Cofilin-1'; 'Coronin-1C'; 'Elongation factor 1-alpha 1'; 'Ezrin'; 'Integrin beta-1'; 'Integrin beta-3'; 'Plastin-2'; 'Myosin-9'; 'Talin-1'; 'Tropomyosin alpha-1 chain'	ACTN1 CFL1 CORO1C EEF1A1 EZR ITGB1 ITGB3 LCP1 MYH9 TLN1 TPM1	P12814 P23528 Q9ULV4 P68104 P15311 P05556 P05106 P13796 P35579 Q9Y490 P09493	ACTN1 CFL1 CORO1C EEF1A1 EZR ITGB1 ITGB3 LCP1 MYH9 TLN1 TPM1	3.09 11/356	6.04 11/182	9.683e-4
GO:0031252	cell leading edge	The area of a motile cell closest to the direction of movement.	ENSG00000143632 ENSG00000075624 ENSG00000072110 ENSG00000172757 ENSG00000102879 ENSG00000110880 ENSG00000156508 ENSG00000092820 ENSG00000083857 ENSG00000148180 ENSG00000150093 ENSG00000259207 ENSG00000136167 ENSG00000100345 ENSG00000188677 ENSG00000137076 ENSG00000140416 ENSG00000125753	'Actin, alpha skeletal muscle'; 'Actin, cytoplasmic 1'; 'Alpha-actinin-1'; 'Cofilin-1'; 'Coronin-1A'; 'Coronin-1C'; 'Elongation factor 1-alpha 1'; 'Ezrin'; 'Protocadherin Fat 1'; 'Gelsolin'; 'Integrin beta-1'; 'Integrin beta-3'; 'Plastin-2'; 'Myosin-9'; 'Beta-parvin'; 'Talin-1'; 'Tropomyosin alpha-1 chain'; 'Vasodilator-stimulated phosphoprotein'	ACTA1 ACTB ACTN1 CFL1 CORO1A CORO1C EEF1A1 EZR FAT1 GSN ITGB1 ITGB3 LCP1 MYH9 PARVB TLN1 TPM1 VASP	P68133 P60709 P12814 P23528 P31146 Q9ULV4 P68104 P15311 Q14517 P06396 P05556 P05106 P13796 P35579 Q9HBI1 Q9Y490 P09493 P50552	ACTA1 ACTB ACTN1 CFL1 CORO1A CORO1C EEF1A1 EZR FAT1 GSN ITGB1 ITGB3 LCP1 MYH9 PARVB TLN1 TPM1 VASP	5.06 18/356	4.22 18/427	1.106e-3
GO:1990712	HFE-transferrin receptor complex	A protein complex containing at least HFE and a transferrin receptor (either TFR1/TFRC or TFR2), proposed to play a role in the sensing of transferrin-bound Fe (Fe2-Tf) on the plasma membrane to regulate hepcidin transcription.	ENSG00000166710 ENSG00000091513 ENSG00000072274	'Beta-2-microglobulin'; 'Serotransferrin'; 'Transferrin receptor protein 1'	B2M TF TFRC	P61769 P02787 P02786	B2M TF TFRC	0.84 3/356	37.50 3/8	1.111e-3
GO:0005602	complement component C1 complex	A protein complex composed of six subunits of C1q, each formed of the three homologous polypeptide chains C1QA, C1QB, and C1QB, and tetramer of two C1QR and two C1QS polypeptide chains.	ENSG00000173372 ENSG00000159189	'Complement C1q subcomponent subunit A'; 'Complement C1q subcomponent subunit C'	C1QA C1QC	P02745 P02747	C1QA C1QC	0.56 2/356	100.00 2/2	1.245e-3
GO:0070288	ferritin complex	A protein complex that binds iron and acts as a major iron storage system. Intracellular and extracellular ferritin complexes have different ratios of two types of ferritin monomer, the L (light) chain and H (heavy) chain.	ENSG00000167996 ENSG00000087086	'Ferritin heavy chain'; 'Ferritin light chain'	FTH1 FTL	P02794 P02792	FTH1 FTL	0.56 2/356	100.00 2/2	1.245e-3
GO:0098647	collagen beaded filament	A supramolecular assembly of collagen trimers with a 'beads on a string'-like structure.	ENSG00000142156 ENSG00000163359	'Collagen alpha-1'; 'Collagen alpha-3'	COL6A1 COL6A3	P12109 P12111	COL6A1 COL6A3	0.56 2/356	100.00 2/2	1.245e-3
GO:0005912	adherens junction	A cell-cell junction composed of the epithelial cadherin-catenin complex. The epithelial cadherins, or E-cadherins, of each interacting cell extend through the plasma membrane into the extracellular space and bind to each other. The E-cadherins bind to catenins on the cytoplasmic side of the membrane, where the E-cadherin-catenin complex binds to cytoskeletal components and regulatory and signali…	ENSG00000075624 ENSG00000092820 ENSG00000173801 ENSG00000122367 ENSG00000147065 ENSG00000100345 ENSG00000107438 ENSG00000137575 ENSG00000137076 ENSG00000035403 ENSG00000159840	'Actin, cytoplasmic 1'; 'Ezrin'; 'Junction plakoglobin'; 'LIM domain-binding protein 3'; 'Moesin'; 'Myosin-9'; 'PDZ and LIM domain protein 1'; 'Syntenin-1'; 'Talin-1'; 'Vinculin'; 'Zyxin'	ACTB EZR JUP LDB3 MSN MYH9 PDLIM1 SDCBP TLN1 VCL ZYX	P60709 P15311 P14923 O75112 P26038 P35579 O00151 O00560 Q9Y490 P18206 Q15942	ACTB EZR JUP LDB3 MSN MYH9 PDLIM1 SDCBP TLN1 VCL ZYX	3.09 11/356	5.85 11/188	1.245e-3
GO:0005589	collagen type VI trimer	A collagen heterotrimer containing type VI alpha chains in alpha1(VI)alpha2(VI)alpha3(VI) trimers; type VI collagen triple helices associate to form beaded fibrils.	ENSG00000142156 ENSG00000163359	'Collagen alpha-1'; 'Collagen alpha-3'	COL6A1 COL6A3	P12109 P12111	COL6A1 COL6A3	0.56 2/356	100.00 2/2	1.245e-3
GO:0008043	intracellular ferritin complex	A ferritin complex located in the cell. Intracellular ferritin complexes contain 24 subunits, in a mixture of L (light) chains and H (heavy) chains.	ENSG00000167996 ENSG00000087086	'Ferritin heavy chain'; 'Ferritin light chain'	FTH1 FTL	P02794 P02792	FTH1 FTL	0.56 2/356	100.00 2/2	1.245e-3
GO:0062167	complement component C1q complex	A protein-containing complex composed of six subunits of each of the three homologous polypeptide chains C1QA, C1QB, and C1QB. It is a subunit of the complement C1 complex. In addition to complement activation, C1q appears to have roles in homeostasis and cellular development, superoxide (O2-) production by neutrophils, blood coagulation and neurological synapse pruning.	ENSG00000173372 ENSG00000159189	'Complement C1q subcomponent subunit A'; 'Complement C1q subcomponent subunit C'	C1QA C1QC	P02745 P02747	C1QA C1QC	0.56 2/356	100.00 2/2	1.245e-3
GO:0031672	A band	The dark-staining region of a sarcomere, in which myosin thick filaments are present; the center is traversed by the paler H zone, which in turn contains the M line.	ENSG00000149925 ENSG00000196296 ENSG00000109846 ENSG00000109061 ENSG00000111245	'Fructose-bisphosphate aldolase A'; 'Sarcoplasmic/endoplasmic reticulum calcium ATPase 1'; 'Alpha-crystallin B chain'; 'Myosin-1'; 'Myosin regulatory light chain 2, ventricular/cardiac muscle isoform'	ALDOA ATP2A1 CRYAB MYH1 MYL2	P04075 O14983 P02511 P12882 P10916	ALDOA ATP2A1 CRYAB MYH1 MYL2	1.40 5/356	13.51 5/37	1.437e-3
GO:0042827	platelet dense granule	Electron-dense granule occurring in blood platelets that stores and secretes adenosine nucleotides and serotonin. They contain a highly condensed core consisting of serotonin, histamine, calcium, magnesium, ATP, ADP, pyrophosphate and membrane lysosomal proteins.	ENSG00000163815 ENSG00000143369 ENSG00000055955 ENSG00000108679	'Tetranectin'; 'Extracellular matrix protein 1'; 'Inter-alpha-trypsin inhibitor heavy chain H4'; 'Galectin-3-binding protein'	CLEC3B ECM1 ITIH4 LGALS3BP	P05452 Q16610 Q14624 Q08380	CLEC3B ECM1 ITIH4 LGALS3BP	1.12 4/356	19.05 4/21	1.512e-3
GO:0005861	troponin complex	A complex of accessory proteins (typically troponin T, troponin I and troponin C) found associated with actin in muscle thin filaments; involved in calcium regulation of muscle contraction.	ENSG00000101470 ENSG00000159173 ENSG00000130595	'Troponin C, skeletal muscle'; 'Troponin I, slow skeletal muscle'; 'Troponin T, fast skeletal muscle'	TNNC2 TNNI1 TNNT3	P02585 P19237 P45378	TNNC2 TNNI1 TNNT3	0.84 3/356	33.33 3/9	1.524e-3
GO:0098636	protein complex involved in cell adhesion	Any protein complex that is capable of carrying out some part of the process of cell adhesion to the cell matrix or to another cell.	ENSG00000005961 ENSG00000150093 ENSG00000259207 ENSG00000041982 ENSG00000120332 ENSG00000109072	'Integrin alpha-IIb'; 'Integrin beta-1'; 'Integrin beta-3'; 'Tenascin'; 'Tenascin-N'; 'Vitronectin'	ITGA2B ITGB1 ITGB3 TNC TNN VTN	P08514 P05556 P05106 P24821 Q9UQP3 P04004	ITGA2B ITGB1 ITGB3 TNC TNN VTN	1.69 6/356	10.17 6/59	1.717e-3
GO:0030027	lamellipodium	A thin sheetlike process extended by the leading edge of a migrating cell or extending cell process; contains a dense meshwork of actin filaments.	ENSG00000143632 ENSG00000075624 ENSG00000172757 ENSG00000102879 ENSG00000110880 ENSG00000083857 ENSG00000148180 ENSG00000150093 ENSG00000259207 ENSG00000188677 ENSG00000125753	'Actin, alpha skeletal muscle'; 'Actin, cytoplasmic 1'; 'Cofilin-1'; 'Coronin-1A'; 'Coronin-1C'; 'Protocadherin Fat 1'; 'Gelsolin'; 'Integrin beta-1'; 'Integrin beta-3'; 'Beta-parvin'; 'Vasodilator-stimulated phosphoprotein'	ACTA1 ACTB CFL1 CORO1A CORO1C FAT1 GSN ITGB1 ITGB3 PARVB VASP	P68133 P60709 P23528 P31146 Q9ULV4 Q14517 P06396 P05556 P05106 Q9HBI1 P50552	ACTA1 ACTB CFL1 CORO1A CORO1C FAT1 GSN ITGB1 ITGB3 PARVB VASP	3.09 11/356	5.45 11/202	2.123e-3
GO:0032991	protein-containing complex	A stable assembly of two or more macromolecules, i.e. proteins, nucleic acids, carbohydrates or lipids, in which at least one component is a protein and the constituent parts function together.	ENSG00000075624 ENSG00000130402 ENSG00000181092 ENSG00000239900 ENSG00000163631 ENSG00000196296 ENSG00000152234 ENSG00000166710 ENSG00000176788 ENSG00000173372 ENSG00000159189 ENSG00000082196 ENSG00000223953 ENSG00000163145 ENSG00000240654 ENSG00000125730 ENSG00000106804 ENSG00000039537 ENSG00000157131 ENSG00000021852 ENSG00000176919 ENSG00000113600 ENSG00000121691 ENSG00000166226 ENSG00000163468…	'Actin, cytoplasmic 1'; 'Alpha-actinin-4'; 'Adiponectin'; 'Adenylosuccinate lyase'; 'Fas-binding factor 1'; 'Albumin'; 'Sarcoplasmic/endoplasmic reticulum calcium ATPase 1'; 'ATP synthase subunit alpha, mitochondrial'; 'Beta-2-microglobulin'; 'Brain acid soluble protein 1'; 'Complement C1q subcomponent subunit A'; 'Complement C1q subcomponent subunit C'; 'Complement C1q tumor necrosis factor-rela…	ACTB ACTN4 ADIPOQ ADSL ALB FBF1 ATP2A1 ATP5F1A B2M BASP1 C1QA C1QC C1QTNF3 C1QTNF5 C1QTNF7 C1QTNF9 C3 C5 C6 C8A C8B C8G C9 GLYAT CAT CCT2 CCT3 CCT5 CCT6A CCT7 CCT8 CD9 CFB CFH CLIC1 CLTC CLU COL10A1 COL6A1 COL6A2 COL6A3 COL6A5 COLEC10 COLEC11 COMP CORO1A CORO1C CRYAB DNM1L EEF1A1 EEF1A2 EEF1D ENO3 EPB41 EZR F13A1 F13B FCN1 FGA FGB FGG FGL1 FH FLNA FN1 FTH1 FTL GAPDH GMPR GNAI2 GNB1 HBA2 HBB HLA-A…	P60709 O43707 Q15848 P30566 Q8TES7 P02768 O14983 P25705 P61769 P80723 P02745 P02747 Q9BXJ4 Q9BXJ0 Q9BXJ2 P0C862 P01024 P01031 P13671 P07357 P07358 P07360 P02748 P04040 Q6IB77 P78371 P49368 P48643 P40227 Q99832 P50990 P21926 P00751 P08603 O00299 Q00610 P10909 Q03692 P12109 P12110 P12111 A8TX70 Q9Y6Z7 Q9BWP8 P49747 P31146 Q9ULV4 P02511 O00429 P68104 Q05639 P29692 P13929 P11171 P15311 P00488 P05160 …	ACTB ACTN4 ADIPOQ ADSL ALB ATP2A1 ATP5F1A B2M BASP1 C1QA C1QC C1QTNF3 C1QTNF5 C1QTNF7 C1QTNF9 C3 C5 C6 C8A C8B C8G C9 CAT CCT2 CCT3 CCT5 CCT6A CCT7 CCT8 CD9 CFB CFH CLIC1 CLTC CLU COL10A1 COL6A1 COL6A2 COL6A3 COL6A5 COLEC10 COLEC11 COMP CORO1A CORO1C CRYAB DNM1L EEF1A1 EEF1A2 EEF1D ENO3 EPB41 EZR F13A1 F13B FCN1 FGA FGB FGG FGL1 FH FLNA FN1 FTH1 FTL GAPDH GMPR GNAI2 GNB1 HBA1 HBB HLA-A HP HSP90AA…	47.47 169/356	1.97 169/8588	2.446e-3
GO:0042995	cell projection	A prolongation or process extending from a cell, e.g. a flagellum or axon.	ENSG00000143632 ENSG00000075624 ENSG00000072110 ENSG00000077522 ENSG00000248746 ENSG00000130402 ENSG00000106992 ENSG00000165092 ENSG00000131471 ENSG00000130707 ENSG00000176788 ENSG00000223953 ENSG00000244731 ENSG00000156261 ENSG00000172757 ENSG00000120885 ENSG00000102879 ENSG00000110880 ENSG00000109846 ENSG00000092964 ENSG00000156508 ENSG00000013016 ENSG00000092820 ENSG00000083857 ENSG00000149781…	'Actin, alpha skeletal muscle'; 'Actin, cytoplasmic 1'; 'Alpha-actinin-1'; 'Alpha-actinin-2'; 'Alpha-actinin-3'; 'Alpha-actinin-4'; 'Adenylate kinase isoenzyme 1'; 'Aldehyde dehydrogenase 1A1'; 'Amine oxidase'; 'Argininosuccinate synthase'; 'Brain acid soluble protein 1'; 'Complement C1q tumor necrosis factor-related protein 5'; 'Complement C4-A'; 'T-complex protein 1 subunit theta'; 'Cofilin-1';…	ACTA1 ACTB ACTN1 ACTN2 ACTN3 ACTN4 AK1 ALDH1A1 AOC3 ASS1 BASP1 C1QTNF5 C4A CCT8 CFL1 CLU CORO1A CORO1C CRYAB DPYSL2 EEF1A1 EHD3 EZR FAT1 FERMT3 FLNA GNAI2 GNB1 GSN HSP90AA1 HSPA8 HSPB1 ITGB1 ITGB3 KCTD12 LCP1 LDB3 MAPRE1 MSN MYCBP2 MYH9 MYOC NOTCH2 PARVB PIP4K2A PKM PSMB4 RELN SEPTIN11 SEPTIN2 SEPTIN7 SORD SPN DEAF1 TLN1 TNN TPM1 TUBB4B VASP VCL	P68133 P60709 P12814 P35609 Q08043 O43707 P00568 P00352 Q16853 P00966 P80723 Q9BXJ0 P0C0L4 P50990 P23528 P10909 P31146 Q9ULV4 P02511 Q16555 P68104 Q9NZN3 P15311 Q14517 Q86UX7 P21333 P04899 P62873 P06396 P07900 P11142 P04792 P05556 P05106 Q96CX2 P13796 O75112 Q15691 P26038 O75592 P35579 Q99972 Q04721 Q9HBI1 P48426 P14618 P28070 P78509 Q9NVA2 Q15019 Q16181 Q00796 O75398 P16150 Q9Y490 Q9UQP3 P09493 …	ACTA1 ACTB ACTN1 ACTN2 ACTN3 ACTN4 AK1 ALDH1A1 AOC3 ASS1 BASP1 C1QTNF5 C4A CCT8 CFL1 CLU CORO1A CORO1C CRYAB DPYSL2 EEF1A1 EHD3 EZR FAT1 FERMT3 FLNA GNAI2 GNB1 GSN HSP90AA1 HSPA8 HSPB1 ITGB1 ITGB3 KCTD12 LCP1 LDB3 MAPRE1 MSN MYCBP2 MYH9 MYOC NOTCH2 PARVB PIP4K2A PKM PSMB4 RELN SEPTIN11 SEPTIN2 SEPTIN7 SORD SPN TLN1 TNN TPM1 TUBB4B VASP VCL	16.57 59/356	2.47 59/2389	2.625e-3
GO:0031256	leading edge membrane	The portion of the plasma membrane surrounding the leading edge of a motile cell.	ENSG00000172757 ENSG00000110880 ENSG00000156508 ENSG00000092820 ENSG00000150093 ENSG00000259207 ENSG00000136167 ENSG00000137076 ENSG00000140416 ENSG00000125753	'Cofilin-1'; 'Coronin-1C'; 'Elongation factor 1-alpha 1'; 'Ezrin'; 'Integrin beta-1'; 'Integrin beta-3'; 'Plastin-2'; 'Talin-1'; 'Tropomyosin alpha-1 chain'; 'Vasodilator-stimulated phosphoprotein'	CFL1 CORO1C EEF1A1 EZR ITGB1 ITGB3 LCP1 TLN1 TPM1 VASP	P23528 Q9ULV4 P68104 P15311 P05556 P05106 P13796 Q9Y490 P09493 P50552	CFL1 CORO1C EEF1A1 EZR ITGB1 ITGB3 LCP1 TLN1 TPM1 VASP	2.81 10/356	5.56 10/180	3.199e-3
GO:0031253	cell projection membrane	The portion of the plasma membrane surrounding a plasma membrane bounded cell surface projection.	ENSG00000172757 ENSG00000110880 ENSG00000156508 ENSG00000013016 ENSG00000092820 ENSG00000080824 ENSG00000150093 ENSG00000259207 ENSG00000136167 ENSG00000101367 ENSG00000147065 ENSG00000168385 ENSG00000137076 ENSG00000140416 ENSG00000125753	'Cofilin-1'; 'Coronin-1C'; 'Elongation factor 1-alpha 1'; 'EH domain-containing protein 3'; 'Ezrin'; 'Heat shock protein HSP 90-alpha'; 'Integrin beta-1'; 'Integrin beta-3'; 'Plastin-2'; 'Microtubule-associated protein RP/EB family member 1'; 'Moesin'; 'Septin-2'; 'Talin-1'; 'Tropomyosin alpha-1 chain'; 'Vasodilator-stimulated phosphoprotein'	CFL1 CORO1C EEF1A1 EHD3 EZR HSP90AA1 ITGB1 ITGB3 LCP1 MAPRE1 MSN SEPTIN2 TLN1 TPM1 VASP	P23528 Q9ULV4 P68104 Q9NZN3 P15311 P07900 P05556 P05106 P13796 Q15691 P26038 Q15019 Q9Y490 P09493 P50552	CFL1 CORO1C EEF1A1 EHD3 EZR HSP90AA1 ITGB1 ITGB3 LCP1 MAPRE1 MSN SEPTIN2 TLN1 TPM1 VASP	4.21 15/356	4.21 15/356	3.224e-3
GO:0071062	alphav-beta3 integrin-vitronectin complex	A protein complex that consists of an alphav-beta3 integrin complex bound to vitronectin.	ENSG00000259207 ENSG00000109072	'Integrin beta-3'; 'Vitronectin'	ITGB3 VTN	P05106 P04004	ITGB3 VTN	0.56 2/356	66.67 2/3	3.338e-3
GO:0071750	dimeric IgA immunoglobulin complex	A protein complex composed of two monomeric IgA immunoglobulin complexes linked through both direct disulfide bonds and through a disulfide binded monomer of J chain acting as a bridge. Each IgA monomer consists of two identical immunoglobulin heavy chains of an IgA isotype and two identical immunoglobulin light chains, held together by disulfide bonds. Dimeric IgA is sometimes complexed addition…	ENSG00000211890 ENSG00000132465	'Immunoglobulin heavy constant alpha 2'; 'Immunoglobulin J chain'	IGHA2 JCHAIN	P01877 P01591	IGHA2 JCHAIN	0.56 2/356	66.67 2/3	3.338e-3
GO:0071752	secretory dimeric IgA immunoglobulin complex	A dimeric form of secretory IgA immunoglobulin complex.	ENSG00000211890 ENSG00000132465	'Immunoglobulin heavy constant alpha 2'; 'Immunoglobulin J chain'	IGHA2 JCHAIN	P01877 P01591	IGHA2 JCHAIN	0.56 2/356	66.67 2/3	3.338e-3
GO:0071754	IgM immunoglobulin complex, circulating	A polymer of five or six IgM core units each composed of two identical immunoglobulin heavy chains of the IgM isotype and two identical immunoglobulin light chains, held together by disulfide bonds; the individual IgM core units are held together via disulfide bonds with a single J chain polypeptide acting as a bridge between two of the polymeric units. Circulating IgM is present in the extracell…	ENSG00000211899 ENSG00000132465	'Immunoglobulin heavy constant mu'; 'Immunoglobulin J chain'	IGHM JCHAIN	P01871 P01591	IGHM JCHAIN	0.56 2/356	66.67 2/3	3.338e-3
GO:0071756	pentameric IgM immunoglobulin complex	A circulating form of IgM consisting of a pentamer of IgM core units with a single J chain polypeptide.	ENSG00000211899 ENSG00000132465	'Immunoglobulin heavy constant mu'; 'Immunoglobulin J chain'	IGHM JCHAIN	P01871 P01591	IGHM JCHAIN	0.56 2/356	66.67 2/3	3.338e-3
GO:0045171	intercellular bridge	A direct connection between the cytoplasm of two cells that is formed following the completion of cleavage furrow ingression during cell division. They are usually present only briefly prior to completion of cytokinesis. However, in some cases, such as the bridges between germ cells during their development, they become stabilised.	ENSG00000159023 ENSG00000128591 ENSG00000104524 ENSG00000168385 ENSG00000196230 ENSG00000101162 ENSG00000188229	'Protein 4.1'; 'Filamin-C'; 'Pyrroline-5-carboxylate reductase 3'; 'Septin-2'; 'Tubulin beta chain'; 'Tubulin beta-1 chain'; 'Tubulin beta-4B chain'	EPB41 FLNC PYCR3 SEPTIN2 TUBB TUBB1 TUBB4B	P11171 Q14315 Q53H96 Q15019 P07437 Q9H4B7 P68371	EPB41 FLNC PYCR3 SEPTIN2 TUBB TUBB1 TUBB4B	1.97 7/356	7.37 7/95	3.762e-3
GO:0098858	actin-based cell projection	A cell projection supported by an assembly of actin filaments, and which lacks microtubules.	ENSG00000143632 ENSG00000077522 ENSG00000131471 ENSG00000092820 ENSG00000083857 ENSG00000150093 ENSG00000259207 ENSG00000136167 ENSG00000147065 ENSG00000197471 ENSG00000125753	'Actin, alpha skeletal muscle'; 'Alpha-actinin-2'; 'Amine oxidase'; 'Ezrin'; 'Protocadherin Fat 1'; 'Integrin beta-1'; 'Integrin beta-3'; 'Plastin-2'; 'Moesin'; 'Deformed epidermal autoregulatory factor 1 homolog'; 'Leukosialin'; 'Vasodilator-stimulated phosphoprotein'	ACTA1 ACTN2 AOC3 EZR FAT1 ITGB1 ITGB3 LCP1 MSN SPN DEAF1 VASP	P68133 P35609 Q16853 P15311 Q14517 P05556 P05106 P13796 P26038 O75398 P16150 P50552	ACTA1 ACTN2 AOC3 EZR FAT1 ITGB1 ITGB3 LCP1 MSN SPN VASP	3.09 11/356	4.93 11/223	4.446e-3
GO:0005833	hemoglobin complex	An iron-containing, oxygen carrying complex. In vertebrates it is made up of two pairs of associated globin polypeptide chains, each chain carrying a noncovalently bound heme prosthetic group.	ENSG00000188536 ENSG00000206172 ENSG00000244734	'Alpha-1-globin'; 'Hemoglobin subunit beta'	HBA2 HBB	D1MGQ2 P68871	HBA1 HBB	0.84 3/356	23.08 3/13	4.477e-3
GO:0005940	septin ring	A tight ring-shaped structure that forms in the division plane at the site of cytokinesis; composed of members of the conserved family of filament-forming proteins called septins as well as septin-associated proteins. This type of septin structure is observed at the bud neck of budding fungal cells, at the site of cell division in animal cells, at the junction between the mother cell and a pseudo…	ENSG00000138758 ENSG00000168385 ENSG00000122545	'Septin-11'; 'Septin-2'; 'Septin-7'	SEPTIN11 SEPTIN2 SEPTIN7	Q9NVA2 Q15019 Q16181	SEPTIN11 SEPTIN2 SEPTIN7	0.84 3/356	21.43 3/14	5.556e-3
GO:0031105	septin complex	A protein complex containing septins. Typically, these complexes contain multiple septins and are oligomeric.	ENSG00000138758 ENSG00000168385 ENSG00000122545	'Septin-11'; 'Septin-2'; 'Septin-7'	SEPTIN11 SEPTIN2 SEPTIN7	Q9NVA2 Q15019 Q16181	SEPTIN11 SEPTIN2 SEPTIN7	0.84 3/356	21.43 3/14	5.556e-3
GO:0005796	Golgi lumen	The volume enclosed by the membranes of any cisterna or subcompartment of the Golgi apparatus, including the cis- and trans-Golgi networks.	ENSG00000157766 ENSG00000180210 ENSG00000185010 ENSG00000101981 ENSG00000142798 ENSG00000109610 ENSG00000109072	'Aggrecan core protein'; 'Prothrombin'; 'Coagulation factor VIII'; 'Coagulation factor IX'; 'Basement membrane-specific heparan sulfate proteoglycan core protein'; 'Extracellular superoxide dismutase'; 'Vitronectin'	ACAN F2 F8 F9 HSPG2 SOD3 VTN	P16112 P00734 P00451 P00740 P98160 P08294 P04004	ACAN F2 F8 F9 HSPG2 SOD3 VTN	1.97 7/356	6.80 7/103	5.848e-3
GO:0098797	plasma membrane protein complex	Any protein complex that is part of the plasma membrane.	ENSG00000166710 ENSG00000106804 ENSG00000039537 ENSG00000157131 ENSG00000021852 ENSG00000176919 ENSG00000113600 ENSG00000141367 ENSG00000110880 ENSG00000196924 ENSG00000114353 ENSG00000078369 ENSG00000206503 ENSG00000142798 ENSG00000211899 ENSG00000005961 ENSG00000150093 ENSG00000259207 ENSG00000173801 ENSG00000137575 ENSG00000091513 ENSG00000072274 ENSG00000109072	'Beta-2-microglobulin'; 'Complement C5'; 'Complement component C6'; 'Complement component C8 alpha chain'; 'Complement component C8 beta chain'; 'Complement component C8 gamma chain'; 'Complement component C9'; 'Clathrin heavy chain 1'; 'Coronin-1C'; 'Filamin-A'; 'Guanine nucleotide-binding protein G'; 'HLA class I histocompatibility antigen, A alpha chain'; 'Basement membrane-specific heparan su…	B2M C5 C6 C8A C8B C8G C9 CLTC CORO1C FLNA GNAI2 GNB1 HLA-A HSPG2 IGHM ITGA2B ITGB1 ITGB3 JUP SDCBP TF TFRC VTN	P61769 P01031 P13671 P07357 P07358 P07360 P02748 Q00610 Q9ULV4 P21333 P04899 P62873 P04439 P98160 P01871 P08514 P05556 P05106 P14923 O00560 P02787 P02786 P04004	B2M C5 C6 C8A C8B C8G C9 CLTC CORO1C FLNA GNAI2 GNB1 HLA-A HSPG2 IGHM ITGA2B ITGB1 ITGB3 JUP SDCBP TF TFRC VTN	6.46 23/356	3.20 23/718	6.100e-3
GO:0090733	tenascin complex	A extracellular matrix complex involved in cell adhesion and cell migration. Typically homotrimeric or homohexameric. In mammals, four complexes exist: Tenascin-C, Tenascin-N (also known as Tenascin-W), Tenascin-X and Tenascin-R.	ENSG00000041982 ENSG00000120332	'Tenascin'; 'Tenascin-N'	TNC TNN	P24821 Q9UQP3	TNC TNN	0.56 2/356	50.00 2/4	6.100e-3
GO:0120025	plasma membrane bounded cell projection	A prolongation or process extending from a cell and that is bounded by plasma membrane, e.g. a cilium, lamellipodium, or axon.	ENSG00000143632 ENSG00000075624 ENSG00000072110 ENSG00000077522 ENSG00000248746 ENSG00000130402 ENSG00000106992 ENSG00000165092 ENSG00000131471 ENSG00000130707 ENSG00000176788 ENSG00000244731 ENSG00000156261 ENSG00000172757 ENSG00000120885 ENSG00000102879 ENSG00000110880 ENSG00000109846 ENSG00000092964 ENSG00000156508 ENSG00000013016 ENSG00000092820 ENSG00000083857 ENSG00000196924 ENSG00000114353…	'Actin, alpha skeletal muscle'; 'Actin, cytoplasmic 1'; 'Alpha-actinin-1'; 'Alpha-actinin-2'; 'Alpha-actinin-3'; 'Alpha-actinin-4'; 'Adenylate kinase isoenzyme 1'; 'Aldehyde dehydrogenase 1A1'; 'Amine oxidase'; 'Argininosuccinate synthase'; 'Brain acid soluble protein 1'; 'Complement C4-A'; 'T-complex protein 1 subunit theta'; 'Cofilin-1'; 'Clusterin'; 'Coronin-1A'; 'Coronin-1C'; 'Alpha-crystalli…	ACTA1 ACTB ACTN1 ACTN2 ACTN3 ACTN4 AK1 ALDH1A1 AOC3 ASS1 BASP1 C4A CCT8 CFL1 CLU CORO1A CORO1C CRYAB DPYSL2 EEF1A1 EHD3 EZR FAT1 FLNA GNAI2 GNB1 GSN HSP90AA1 HSPA8 HSPB1 ITGB1 ITGB3 LCP1 LDB3 MAPRE1 MSN MYCBP2 MYH9 MYOC NOTCH2 PARVB PIP4K2A PKM PSMB4 RELN SEPTIN11 SEPTIN2 SEPTIN7 SORD SPN DEAF1 TLN1 TNN TPM1 TUBB4B VASP	P68133 P60709 P12814 P35609 Q08043 O43707 P00568 P00352 Q16853 P00966 P80723 P0C0L4 P50990 P23528 P10909 P31146 Q9ULV4 P02511 Q16555 P68104 Q9NZN3 P15311 Q14517 P21333 P04899 P62873 P06396 P07900 P11142 P04792 P05556 P05106 P13796 O75112 Q15691 P26038 O75592 P35579 Q99972 Q04721 Q9HBI1 P48426 P14618 P28070 P78509 Q9NVA2 Q15019 Q16181 Q00796 O75398 P16150 Q9Y490 Q9UQP3 P09493 P68371 P50552	ACTA1 ACTB ACTN1 ACTN2 ACTN3 ACTN4 AK1 ALDH1A1 AOC3 ASS1 BASP1 C4A CCT8 CFL1 CLU CORO1A CORO1C CRYAB DPYSL2 EEF1A1 EHD3 EZR FAT1 FLNA GNAI2 GNB1 GSN HSP90AA1 HSPA8 HSPB1 ITGB1 ITGB3 LCP1 LDB3 MAPRE1 MSN MYCBP2 MYH9 MYOC NOTCH2 PARVB PIP4K2A PKM PSMB4 RELN SEPTIN11 SEPTIN2 SEPTIN7 SORD SPN TLN1 TNN TPM1 TUBB4B VASP	15.45 55/356	2.42 55/2277	6.100e-3
GO:0030662	coated vesicle membrane	The lipid bilayer surrounding a coated vesicle.	ENSG00000166710 ENSG00000085063 ENSG00000010278 ENSG00000141367 ENSG00000206503 ENSG00000109971 ENSG00000074695 ENSG00000091513 ENSG00000072274 ENSG00000138768	'Beta-2-microglobulin'; 'CD59 glycoprotein'; 'CD9 antigen'; 'Clathrin heavy chain 1'; 'HLA class I histocompatibility antigen, A alpha chain'; 'Heat shock cognate 71 kDa protein'; 'Protein ERGIC-53'; 'Serotransferrin'; 'Transferrin receptor protein 1'; 'General vesicular transport factor p115'	B2M CD59 CD9 CLTC HLA-A HSPA8 LMAN1 TF TFRC USO1	P61769 P13987 P21926 Q00610 P04439 P11142 P49257 P02787 P02786 O60763	B2M CD59 CD9 CLTC HLA-A HSPA8 LMAN1 TF TFRC USO1	2.81 10/356	5.03 10/199	6.100e-3
GO:0030478	actin cap	Polarized accumulation of cytoskeletal proteins (including F-actin) and regulatory proteins in a cell. An example of this is the actin cap found in Saccharomyces cerevisiae.	ENSG00000122786 ENSG00000148180	'Caldesmon'; 'Gelsolin'	CALD1 GSN	Q05682 P06396	CALD1 GSN	0.56 2/356	50.00 2/4	6.100e-3
GO:0071748	monomeric IgA immunoglobulin complex	A protein complex composed of two identical immunoglobulin heavy chains of an IgA isotype and two identical immunoglobulin light chains, held together by disulfide bonds, and present in the extracellular space, in mucosal areas or other tissues, or circulating in the blood or lymph.	ENSG00000211890 ENSG00000132465	'Immunoglobulin heavy constant alpha 2'; 'Immunoglobulin J chain'	IGHA2 JCHAIN	P01877 P01591	IGHA2 JCHAIN	0.56 2/356	50.00 2/4	6.100e-3
GO:0016020	membrane	A lipid bilayer along with all the proteins and protein complexes embedded in it and attached to it.	ENSG00000121410 ENSG00000131473 ENSG00000075624 ENSG00000072110 ENSG00000077522 ENSG00000248746 ENSG00000130402 ENSG00000131016 ENSG00000149925 ENSG00000106927 ENSG00000131471 ENSG00000164062 ENSG00000197070 ENSG00000130707 ENSG00000196296 ENSG00000152234 ENSG00000166710 ENSG00000176788 ENSG00000185905 ENSG00000173369 ENSG00000082196 ENSG00000223953 ENSG00000125730 ENSG00000244731 ENSG00000123838…	'Alpha-1B-glycoprotein'; 'ATP-citrate synthase'; 'Actin, cytoplasmic 1'; 'Alpha-actinin-1'; 'Alpha-actinin-2'; 'Alpha-actinin-3'; 'Alpha-actinin-4'; 'A-kinase anchor protein 12'; 'Fructose-bisphosphate aldolase A'; 'Protein AMBP'; 'Amine oxidase'; 'Acylamino-acid-releasing enzyme'; 'Arrestin domain-containing protein 1'; 'Argininosuccinate synthase'; 'Sarcoplasmic/endoplasmic reticulum calcium AT…	A1BG ACLY ACTB ACTN1 ACTN2 ACTN3 ACTN4 AKAP12 ALDOA AMBP AOC3 APEH ARRDC1 ASS1 ATP2A1 ATP5F1A B2M BASP1 C16orf54 C1QB C1QTNF3 C1QTNF5 C3 C4A C4BPA C5 C6 C8A C8B C8G C9 CALD1 CAP1 GLYAT CAT CAVIN2 CD58 CD59 CD5L CD9 CD99 CFB CFI CFL1 CFP CKMT1A; CKMT1B CLIC1 CLTC CLU COL6A1 COL6A2 COL6A3 COLEC10 COLEC11 CORO1A CORO1C CP CRYAB CTSC DMBT1 DNM1L DPYSL2 EEF1A1 EEF1A2 EHD3 ENO3 EPB41 EZR F11 F2 F5 F8 F…	P04217 P53396 P60709 P12814 P35609 Q08043 O43707 Q02952 P04075 P02760 Q16853 P13798 Q8N5I2 P00966 O14983 P25705 P61769 P80723 Q6UWD8 P02746 Q9BXJ4 Q9BXJ0 P01024 P0C0L4 P04003 P01031 P13671 P07357 P07358 P07360 P02748 Q05682 Q01518 P04040 Q6IB77 O95810 P19256 P13987 O43866 P21926 P14209 P00751 P05156 P23528 P27918 P12532 O00299 Q00610 P10909 P12109 P12110 P12111 Q9Y6Z7 Q9BWP8 P31146 Q9ULV4 P00450 …	A1BG ACLY ACTB ACTN1 ACTN2 ACTN3 ACTN4 AKAP12 ALDOA AMBP AOC3 APEH ARRDC1 ASS1 ATP2A1 ATP5F1A B2M BASP1 C16ORF54 C1QB C1QTNF3 C1QTNF5 C3 C4A C4BPA C5 C6 C8A C8B C8G C9 CALD1 CAP1 CAT CAVIN2 CD58 CD59 CD5L CD9 CD99 CFB CFI CFL1 CFP CKMT1A CLIC1 CLTC CLU COL6A1 COL6A2 COL6A3 COLEC10 COLEC11 CORO1A CORO1C CP CRYAB CTSC DMBT1 DNM1L DPYSL2 EEF1A1 EEF1A2 EHD3 ENO3 EPB41 EZR F11 F2 F5 F8 F9 FAT1 FCN1 FE…	52.53 187/356	1.90 187/9864	6.222e-3
GO:0014704	intercalated disc	A complex cell-cell junction at which myofibrils terminate in cardiomyocytes; mediates mechanical and electrochemical integration between individual cardiomyocytes. The intercalated disc contains regions of tight mechanical attachment (fasciae adherentes and desmosomes) and electrical coupling (gap junctions) between adjacent cells.	ENSG00000072110 ENSG00000150093 ENSG00000173801 ENSG00000109061 ENSG00000035403	'Alpha-actinin-1'; 'Integrin beta-1'; 'Junction plakoglobin'; 'Myosin-1'; 'Vinculin'	ACTN1 ITGB1 JUP MYH1 VCL	P12814 P05556 P14923 P12882 P18206	ACTN1 ITGB1 JUP MYH1 VCL	1.40 5/356	9.43 5/53	6.366e-3
GO:0005793	endoplasmic reticulum-Golgi intermediate compartment	A complex system of membrane-bounded compartments located between endoplasmic reticulum (ER) and the Golgi complex, with a distinctive membrane protein composition; involved in ER-to-Golgi and Golgi-to-ER transport.	ENSG00000196296 ENSG00000085063 ENSG00000109861 ENSG00000198734 ENSG00000185010 ENSG00000115414 ENSG00000074695 ENSG00000197249	'Sarcoplasmic/endoplasmic reticulum calcium ATPase 1'; 'CD59 glycoprotein'; 'Dipeptidyl peptidase 1'; 'Coagulation factor V'; 'Coagulation factor VIII'; 'Fibronectin'; 'Protein ERGIC-53'; 'Alpha-1-antitrypsin'	ATP2A1 CD59 CTSC F5 F8 FN1 LMAN1 SERPINA1	O14983 P13987 P53634 P12259 P00451 P02751 P49257 P01009	ATP2A1 CD59 CTSC F5 F8 FN1 LMAN1 SERPINA1	2.25 8/356	5.88 8/136	6.514e-3
GO:0033116	endoplasmic reticulum-Golgi intermediate compartment membrane	The lipid bilayer surrounding any of the compartments of the endoplasmic reticulum (ER)-Golgi intermediate compartment system.	ENSG00000085063 ENSG00000109861 ENSG00000198734 ENSG00000185010 ENSG00000074695 ENSG00000197249	'CD59 glycoprotein'; 'Dipeptidyl peptidase 1'; 'Coagulation factor V'; 'Coagulation factor VIII'; 'Protein ERGIC-53'; 'Alpha-1-antitrypsin'	CD59 CTSC F5 F8 LMAN1 SERPINA1	P13987 P53634 P12259 P00451 P49257 P01009	CD59 CTSC F5 F8 LMAN1 SERPINA1	1.69 6/356	7.41 6/81	7.717e-3
GO:0032156	septin cytoskeleton	The part of the cytoskeleton (the internal framework of a cell) composed of septins and associated proteins. Includes septin cytoskeleton-associated complexes.	ENSG00000138758 ENSG00000168385 ENSG00000122545	'Septin-11'; 'Septin-2'; 'Septin-7'	SEPTIN11 SEPTIN2 SEPTIN7	Q9NVA2 Q15019 Q16181	SEPTIN11 SEPTIN2 SEPTIN7	0.84 3/356	18.75 3/16	7.727e-3
GO:0048471	perinuclear region of cytoplasm	Cytoplasm situated near, or occurring around, the nucleus.	ENSG00000130402 ENSG00000196296 ENSG00000213719 ENSG00000120885 ENSG00000087470 ENSG00000013016 ENSG00000092820 ENSG00000083857 ENSG00000196924 ENSG00000111640 ENSG00000080824 ENSG00000204388 ENSG00000150093 ENSG00000136167 ENSG00000122367 ENSG00000147065 ENSG00000117592 ENSG00000148175 ENSG00000091513 ENSG00000072274 ENSG00000138768 ENSG00000165280 ENSG00000166913	'Alpha-actinin-4'; 'Sarcoplasmic/endoplasmic reticulum calcium ATPase 1'; 'Chloride intracellular channel protein 1'; 'Clusterin'; 'Dynamin-1-like protein'; 'EH domain-containing protein 3'; 'Ezrin'; 'Protocadherin Fat 1'; 'Filamin-A'; 'Glyceraldehyde-3-phosphate dehydrogenase'; 'Heat shock protein HSP 90-alpha'; 'Heat shock 70 kDa protein 1B'; 'Integrin beta-1'; 'Plastin-2'; 'LIM domain-binding …	ACTN4 ATP2A1 CLIC1 CLU DNM1L EHD3 EZR FAT1 FLNA GAPDH HSP90AA1 HSPA1B ITGB1 LCP1 LDB3 MSN PRDX6 STOM TF TFRC USO1 VCP YWHAB	O43707 O14983 O00299 P10909 O00429 Q9NZN3 P15311 Q14517 P21333 P04406 P07900 P0DMV9 P05556 P13796 O75112 P26038 P30041 P27105 P02787 P02786 O60763 P55072 P31946	ACTN4 ATP2A1 CLIC1 CLU DNM1L EHD3 EZR FAT1 FLNA GAPDH HSP90AA1 HSPA1B ITGB1 LCP1 LDB3 MSN PRDX6 STOM TF TFRC USO1 VCP YWHAB	6.46 23/356	3.12 23/736	7.786e-3
GO:0005874	microtubule	Any of the long, generally straight, hollow tubes of internal diameter 12-15 nm and external diameter 24 nm found in a wide variety of eukaryotic cells; each consists (usually) of 13 protofilaments of polymeric tubulin, staggered in such a manner that the tubulin monomers are arranged in a helical pattern on the microtubular surface, and with the alpha/beta axes of the tubulin subunits parallel t…	ENSG00000166226 ENSG00000163468 ENSG00000150753 ENSG00000146731 ENSG00000135624 ENSG00000156261 ENSG00000141367 ENSG00000087470 ENSG00000092964 ENSG00000101367 ENSG00000166974 ENSG00000173432 ENSG00000120438 ENSG00000127824 ENSG00000196230 ENSG00000101162 ENSG00000188229	'T-complex protein 1 subunit beta'; 'T-complex protein 1 subunit gamma'; 'T-complex protein 1 subunit epsilon'; 'T-complex protein 1 subunit zeta'; 'T-complex protein 1 subunit eta'; 'T-complex protein 1 subunit theta'; 'Clathrin heavy chain 1'; 'Dynamin-1-like protein'; 'Dihydropyrimidinase-related protein 2'; 'Microtubule-associated protein RP/EB family member 1'; 'Microtubule-associated protei…	CCT2 CCT3 CCT5 CCT6A CCT7 CCT8 CLTC DNM1L DPYSL2 MAPRE1 MAPRE2 SAA1 TCP1 TUBA4A TUBB TUBB1 TUBB4B	P78371 P49368 P48643 P40227 Q99832 P50990 Q00610 O00429 Q16555 Q15691 Q15555 P0DJI8 P17987 P68366 P07437 Q9H4B7 P68371	CCT2 CCT3 CCT5 CCT6A CCT7 CCT8 CLTC DNM1L DPYSL2 MAPRE1 MAPRE2 SAA1 TCP1 TUBA4A TUBB TUBB1 TUBB4B	4.78 17/356	3.56 17/477	7.786e-3
GO:0015630	microtubule cytoskeleton	The part of the cytoskeleton (the internal framework of a cell) composed of microtubules and associated proteins.	ENSG00000136872 ENSG00000166226 ENSG00000163468 ENSG00000150753 ENSG00000146731 ENSG00000135624 ENSG00000156261 ENSG00000141367 ENSG00000109861 ENSG00000087470 ENSG00000092964 ENSG00000159023 ENSG00000092820 ENSG00000111640 ENSG00000114353 ENSG00000204388 ENSG00000106211 ENSG00000163207 ENSG00000101367 ENSG00000166974 ENSG00000277443 ENSG00000005810 ENSG00000100345 ENSG00000129084 ENSG00000159377…	'Fructose-bisphosphate aldolase B'; 'T-complex protein 1 subunit beta'; 'T-complex protein 1 subunit gamma'; 'T-complex protein 1 subunit epsilon'; 'T-complex protein 1 subunit zeta'; 'T-complex protein 1 subunit eta'; 'T-complex protein 1 subunit theta'; 'Clathrin heavy chain 1'; 'Dipeptidyl peptidase 1'; 'Dynamin-1-like protein'; 'Dihydropyrimidinase-related protein 2'; 'Protein 4.1'; 'Ezrin'; …	ALDOB CCT2 CCT3 CCT5 CCT6A CCT7 CCT8 CLTC CTSC DNM1L DPYSL2 EPB41 EZR GAPDH GNAI2 HSPA1B HSPB1 IVL MAPRE1 MAPRE2 MARCKS MYCBP2 MYH9 PSMA1 PSMB4 PSMB5 PYCR3 SAA1 SEPTIN11 SEPTIN2 SEPTIN7 TCP1 TUBA4A TUBB TUBB1 TUBB4B USO1	P05062 P78371 P49368 P48643 P40227 Q99832 P50990 Q00610 P53634 O00429 Q16555 P11171 P15311 P04406 P04899 P0DMV9 P04792 P07476 Q15691 Q15555 P29966 O75592 P35579 P25786 P28070 P28074 Q53H96 P0DJI8 Q9NVA2 Q15019 Q16181 P17987 P68366 P07437 Q9H4B7 P68371 O60763	ALDOB CCT2 CCT3 CCT5 CCT6A CCT7 CCT8 CLTC CTSC DNM1L DPYSL2 EPB41 EZR GAPDH GNAI2 HSPA1B HSPB1 IVL MAPRE1 MAPRE2 MARCKS MYCBP2 MYH9 PSMA1 PSMB4 PSMB5 PYCR3 SAA1 SEPTIN11 SEPTIN2 SEPTIN7 TCP1 TUBA4A TUBB TUBB1 TUBB4B USO1	10.39 37/356	2.63 37/1405	8.730e-3
GO:0098637	protein complex involved in cell-matrix adhesion	Any protein complex that is capable of carrying out some part of the process of cell-matrix adhesion.	ENSG00000041982 ENSG00000120332 ENSG00000109072	'Tenascin'; 'Tenascin-N'; 'Vitronectin'	TNC TNN VTN	P24821 Q9UQP3 P04004	TNC TNN VTN	0.84 3/356	17.65 3/17	8.994e-3
GO:0031092	platelet alpha granule membrane	The lipid bilayer surrounding the platelet alpha granule.	ENSG00000010278 ENSG00000005961 ENSG00000259207	'CD9 antigen'; 'Integrin alpha-IIb'; 'Integrin beta-3'	CD9 ITGA2B ITGB3	P21926 P08514 P05106	CD9 ITGA2B ITGB3	0.84 3/356	17.65 3/17	8.994e-3
GO:0098871	postsynaptic actin cytoskeleton	The actin cytoskeleton that is part of a postsynapse.	ENSG00000075624 ENSG00000077522	'Actin, cytoplasmic 1'; 'Alpha-actinin-2'	ACTB ACTN2	P60709 P35609	ACTB ACTN2	0.56 2/356	40.00 2/5	9.344e-3
GO:0044217	other organism part	Any constituent part of a secondary organism with which the first organism is interacting.	ENSG00000113600 ENSG00000000971	'Complement component C9'; 'Complement factor H'	C9 CFH	P02748 P08603	C9 CFH	0.56 2/356	40.00 2/5	9.344e-3
GO:0005791	rough endoplasmic reticulum	The rough (or granular) endoplasmic reticulum (ER) has ribosomes adhering to the outer surface; the ribosomes are the site of translation of the mRNA for those proteins which are either to be retained within the cisternae (ER-resident proteins), the proteins of the lysosomes, or the proteins destined for export from the cell. Glycoproteins undergo their initial glycosylation within the cisternae.	ENSG00000109758 ENSG00000034971 ENSG00000067225 ENSG00000083444 ENSG00000109072	'Hepatocyte growth factor activator'; 'Myocilin'; 'Pyruvate kinase PKM'; 'Procollagen-lysine,2-oxoglutarate 5-dioxygenase 1'; 'Vitronectin'	HGFAC MYOC PKM PLOD1 VTN	Q04756 Q99972 P14618 Q02809 P04004	HGFAC MYOC PKM PLOD1 VTN	1.40 5/356	8.47 5/59	9.547e-3
GO:0012507	ER to Golgi transport vesicle membrane	The lipid bilayer surrounding a vesicle transporting substances from the endoplasmic reticulum to the Golgi.	ENSG00000166710 ENSG00000085063 ENSG00000206503 ENSG00000074695 ENSG00000138768	'Beta-2-microglobulin'; 'CD59 glycoprotein'; 'HLA class I histocompatibility antigen, A alpha chain'; 'Protein ERGIC-53'; 'General vesicular transport factor p115'	B2M CD59 HLA-A LMAN1 USO1	P61769 P13987 P04439 P49257 O60763	B2M CD59 HLA-A LMAN1 USO1	1.40 5/356	8.47 5/59	9.547e-3
GO:0045202	synapse	The junction between an axon of one neuron and a dendrite of another neuron, a muscle fiber or a glial cell. As the axon approaches the synapse it enlarges into a specialized structure, the presynaptic terminal bouton, which contains mitochondria and synaptic vesicles. At the tip of the terminal bouton is the presynaptic membrane; facing it, and separated from it by a minute cleft (the synaptic c…	ENSG00000157766 ENSG00000075624 ENSG00000072110 ENSG00000077522 ENSG00000131016 ENSG00000165092 ENSG00000173372 ENSG00000173369 ENSG00000159189 ENSG00000244731 ENSG00000120885 ENSG00000102879 ENSG00000110880 ENSG00000109846 ENSG00000087470 ENSG00000101210 ENSG00000171564 ENSG00000196924 ENSG00000114353 ENSG00000078369 ENSG00000109971 ENSG00000150093 ENSG00000259207 ENSG00000178695 ENSG00000100345…	'Aggrecan core protein'; 'Actin, cytoplasmic 1'; 'Alpha-actinin-1'; 'Alpha-actinin-2'; 'A-kinase anchor protein 12'; 'Aldehyde dehydrogenase 1A1'; 'Complement C1q subcomponent subunit A'; 'Complement C1q subcomponent subunit B'; 'Complement C1q subcomponent subunit C'; 'Complement C4-A'; 'Clusterin'; 'Coronin-1A'; 'Coronin-1C'; 'Alpha-crystallin B chain'; 'Dynamin-1-like protein'; 'Elongation fac…	ACAN ACTB ACTN1 ACTN2 AKAP12 ALDH1A1 C1QA C1QB C1QC C4A CLU CORO1A CORO1C CRYAB DNM1L EEF1A2 FGB FLNA GNAI2 GNB1 HSPA8 ITGB1 ITGB3 KCTD12 MYH9 NPTX1 PLG PSMA3 PSMA7 RAP1B RPS27A SDCBP SEPTIN11 SEPTIN2 TNN VCP YWHAG YWHAZ	P16112 P60709 P12814 P35609 Q02952 P00352 P02745 P02746 P02747 P0C0L4 P10909 P31146 Q9ULV4 P02511 O00429 Q05639 P02675 P21333 P04899 P62873 P11142 P05556 P05106 Q96CX2 P35579 Q15818 P00747 P25788 O14818 P61224 P62979 O00560 Q9NVA2 Q15019 Q9UQP3 P55072 P61981 P63104	ACAN ACTB ACTN1 ACTN2 AKAP12 ALDH1A1 C1QA C1QB C1QC C4A CLU CORO1A CORO1C CRYAB DNM1L EEF1A2 FGB FLNA GNAI2 GNB1 HSPA8 ITGB1 ITGB3 KCTD12 MYH9 NPTX1 PLG PSMA3 PSMA7 RAP1B RPS27A SDCBP SEPTIN11 SEPTIN2 TNN VCP YWHAG YWHAZ	10.67 38/356	2.59 38/1468	9.828e-3
GO:1902494	catalytic complex	A protein complex which is capable of catalytic activity.	ENSG00000075624 ENSG00000152234 ENSG00000121691 ENSG00000243649 ENSG00000000971 ENSG00000184374 ENSG00000118004 ENSG00000108515 ENSG00000124491 ENSG00000143278 ENSG00000085265 ENSG00000091483 ENSG00000137198 ENSG00000114353 ENSG00000078369 ENSG00000106211 ENSG00000134333 ENSG00000111716 ENSG00000174405 ENSG00000165471 ENSG00000175198 ENSG00000067057 ENSG00000143627 ENSG00000083444 ENSG00000129084…	'Actin, cytoplasmic 1'; 'ATP synthase subunit alpha, mitochondrial'; 'Catalase'; 'Glycine N-acyltransferase'; 'Complement factor B'; 'Complement factor H'; 'Collectin-10'; 'Collectin-11'; 'Beta-enolase'; 'Coagulation factor XIII A chain'; 'Coagulation factor XIII B chain'; 'Ficolin-1'; 'Fumarate hydratase, mitochondrial'; 'GMP reductase 1'; 'Guanine nucleotide-binding protein G'; 'Heat shock prot…	ACTB ATP5F1A GLYAT CAT CFB CFH COLEC10 COLEC11 ENO3 F13A1 F13B FCN1 FH GMPR GNAI2 GNB1 HSPB1 LDHA LDHB LIG4 MBL2 PCCA PFKP PKLR PLOD1 PSMA1 PSMA2 PSMA3 PSMA4 PSMA5 PSMA6 PSMA7 PSMB1 PSMB10 PSMB2 PSMB3 PSMB4 PSMB5 PSMB6 PSMB8 PSMB9 PSME1 QPRT VCP	P60709 P25705 P04040 Q6IB77 P00751 P08603 Q9Y6Z7 Q9BWP8 P13929 P00488 P05160 O00602 P07954 P36959 P04899 P62873 P04792 P00338 P07195 P49917 P11226 P05165 Q01813 P30613 Q02809 P25786 P25787 P25788 P25789 P28066 P60900 O14818 P20618 P40306 P49721 P49720 P28070 P28074 P28072 P28062 P28065 Q06323 Q15274 P55072	ACTB ATP5F1A CAT CFB CFH COLEC10 COLEC11 ENO3 F13A1 F13B FCN1 FH GMPR GNAI2 GNB1 HSPB1 LDHA LDHB LIG4 MBL2 PCCA PFKP PKLR PLOD1 PSMA1 PSMA2 PSMA3 PSMA4 PSMA5 PSMA6 PSMA7 PSMB1 PSMB10 PSMB2 PSMB3 PSMB4 PSMB5 PSMB6 PSMB8 PSMB9 PSME1 QPRT VCP	12.36 44/356	2.48 44/1776	1.045e-2
GO:0045334	clathrin-coated endocytic vesicle	A clathrin-coated, membrane-bounded intracellular vesicle formed by invagination of the plasma membrane around an extracellular substance.	ENSG00000010278 ENSG00000141367 ENSG00000122852 ENSG00000133661 ENSG00000091513 ENSG00000072274	'CD9 antigen'; 'Clathrin heavy chain 1'; 'Pulmonary surfactant-associated protein A1'; 'Pulmonary surfactant-associated protein D'; 'Serotransferrin'; 'Transferrin receptor protein 1'	CD9 CLTC SFTPA1 SFTPD TF TFRC	P21926 Q00610 Q8IWL2 P35247 P02787 P02786	CD9 CLTC SFTPA1 SFTPD TF TFRC	1.69 6/356	6.82 6/88	1.086e-2
GO:0071753	IgM immunoglobulin complex	A protein complex composed of two identical immunoglobulin heavy chains of the IgM isotype and two identical immunoglobulin light chains, held together by disulfide bonds, and in its circulating form complexed with J chain in polymeric forms. An IgM immunoglobulin complex may be embedded in the plasma membrane or present in the extracellular space, in mucosal areas or other tissues, or circulatin…	ENSG00000211899 ENSG00000132465	'Immunoglobulin heavy constant mu'; 'Immunoglobulin J chain'	IGHM JCHAIN	P01871 P01591	IGHM JCHAIN	0.56 2/356	33.33 2/6	1.339e-2
GO:0031258	lamellipodium membrane	The portion of the plasma membrane surrounding a lamellipodium.	ENSG00000172757 ENSG00000259207 ENSG00000125753	'Cofilin-1'; 'Integrin beta-3'; 'Vasodilator-stimulated phosphoprotein'	CFL1 ITGB3 VASP	P23528 P05106 P50552	CFL1 ITGB3 VASP	0.84 3/356	13.64 3/22	1.821e-2
GO:0097227	sperm annulus	The ring-like, filamentous structure located at the distal end of the midpiece of the sperm flagellum; the annulus is thought to form a diffusion barrier between the midpiece and the principal piece and serve as a stabilizing structure for tail rigidity.	ENSG00000168385 ENSG00000122545	'Septin-2'; 'Septin-7'	SEPTIN2 SEPTIN7	Q15019 Q16181	SEPTIN2 SEPTIN7	0.56 2/356	28.57 2/7	1.824e-2
GO:0097512	cardiac myofibril	A cardiac myofibril is a myofibril specific to cardiac muscle cells.	ENSG00000109846 ENSG00000111245	'Alpha-crystallin B chain'; 'Myosin regulatory light chain 2, ventricular/cardiac muscle isoform'	CRYAB MYL2	P02511 P10916	CRYAB MYL2	0.56 2/356	28.57 2/7	1.824e-2
GO:0030666	endocytic vesicle membrane	The lipid bilayer surrounding an endocytic vesicle.	ENSG00000166710 ENSG00000010278 ENSG00000141367 ENSG00000102879 ENSG00000187908 ENSG00000206503 ENSG00000143947 ENSG00000091513 ENSG00000072274	'Beta-2-microglobulin'; 'CD9 antigen'; 'Clathrin heavy chain 1'; 'Coronin-1A'; 'Scavenger receptor cysteine-rich domain-containing protein DMBT1'; 'HLA class I histocompatibility antigen, A alpha chain'; 'Ubiquitin-ribosomal protein eS31 fusion protein'; 'Serotransferrin'; 'Transferrin receptor protein 1'	B2M CD9 CLTC CORO1A DMBT1 HLA-A RPS27A TF TFRC	P61769 P21926 Q00610 P31146 Q9UGM3 P04439 P62979 P02787 P02786	B2M CD9 CLTC CORO1A DMBT1 HLA-A RPS27A TF TFRC	2.53 9/356	4.50 9/200	1.864e-2
GO:0043202	lysosomal lumen	The volume enclosed within the lysosomal membrane.	ENSG00000157766 ENSG00000145321 ENSG00000080824 ENSG00000109971 ENSG00000142798 ENSG00000104774	'Aggrecan core protein'; 'Lysosomal acid glucosylceramidase'; 'Vitamin D-binding protein'; 'Vitamin K-dependent gamma-carboxylase'; 'Heat shock protein HSP 90-alpha'; 'Heat shock cognate 71 kDa protein'; 'Basement membrane-specific heparan sulfate proteoglycan core protein'; 'Lysosomal alpha-mannosidase'	ACAN GC GGCX GBA1 HSP90AA1 HSPA8 HSPG2 MAN2B1	P16112 P04062 P38435 P02774 P07900 P11142 P98160 O00754	ACAN GC HSP90AA1 HSPA8 HSPG2 MAN2B1	1.69 6/356	6.00 6/100	1.967e-2
GO:0032153	cell division site	The eventual plane of cell division (also known as cell cleavage or cytokinesis) in a dividing cell. In Eukaryotes, the cleavage apparatus, composed of septin structures and the actomyosin contractile ring, forms along this plane, and the mitotic, or meiotic, spindle is aligned perpendicular to the division plane. In bacteria, the cell division site is generally located at mid-cell and is the sit…	ENSG00000150093 ENSG00000100345 ENSG00000138758 ENSG00000168385 ENSG00000122545	'Integrin beta-1'; 'Myosin-9'; 'Septin-11'; 'Septin-2'; 'Septin-7'	ITGB1 MYH9 SEPTIN11 SEPTIN2 SEPTIN7	P05556 P35579 Q9NVA2 Q15019 Q16181	ITGB1 MYH9 SEPTIN11 SEPTIN2 SEPTIN7	1.40 5/356	6.85 5/73	2.255e-2
GO:0034366	spherical high-density lipoprotein particle	A mature high-density lipoprotein (HDL) particle, converted from discoidal HDL particles following the esterification of cholesterol in the particle by phosphatidylcholine-sterol O-acyltransferase (lecithin cholesterol acyltransferase; LCAT).	ENSG00000120885 ENSG00000005421	'Clusterin'; 'Serum paraoxonase/arylesterase 1'	CLU PON1	P10909 P27169	CLU PON1	0.56 2/356	25.00 2/8	2.327e-2
GO:0042612	MHC class I protein complex	A transmembrane protein complex composed of a MHC class I alpha chain and an invariant beta2-microglobin chain, and with or without a bound peptide antigen. Class I here refers to classical class I molecules.	ENSG00000166710 ENSG00000206503	'Beta-2-microglobulin'; 'HLA class I histocompatibility antigen, A alpha chain'	B2M HLA-A	P61769 P04439	B2M HLA-A	0.56 2/356	25.00 2/8	2.327e-2
GO:0071735	IgG immunoglobulin complex	A protein complex composed of two identical immunoglobulin heavy chains of an IgG isotype and two identical immunoglobulin light chains, held together by disulfide bonds. An IgG immunoglobulin complex may be embedded in the plasma membrane or present in the extracellular space, in mucosal areas or other tissues, or circulating in the blood or lymph.	ENSG00000211893 ENSG00000254709	'Immunoglobulin heavy constant gamma 2'; 'Immunoglobulin lambda-like polypeptide 5'	IGHG2 IGLL5	P01859 B9A064	IGHG2 IGLL5	0.56 2/356	25.00 2/8	2.327e-2
GO:0044291	cell-cell contact zone	Extended zone of intimate apposition between two cells containing one or more types of intercellular junctions, e.g., the intercalated disk of muscle.	ENSG00000072110 ENSG00000150093 ENSG00000173801 ENSG00000109061 ENSG00000035403	'Alpha-actinin-1'; 'Integrin beta-1'; 'Junction plakoglobin'; 'Myosin-1'; 'Vinculin'	ACTN1 ITGB1 JUP MYH1 VCL	P12814 P05556 P14923 P12882 P18206	ACTN1 ITGB1 JUP MYH1 VCL	1.40 5/356	6.67 5/75	2.470e-2
GO:0045121	membrane raft	Any of the small (10-200 nm), heterogeneous, highly dynamic, sterol- and sphingolipid-enriched membrane domains that compartmentalize cellular processes. Small rafts can sometimes be stabilized to form larger platforms through protein-protein and protein-lipid interactions.	ENSG00000152234 ENSG00000168497 ENSG00000110880 ENSG00000092820 ENSG00000150093 ENSG00000111716 ENSG00000102144 ENSG00000137575 ENSG00000148175 ENSG00000196230 ENSG00000035403	'ATP synthase subunit alpha, mitochondrial'; 'Caveolae-associated protein 2'; 'Coronin-1C'; 'Ezrin'; 'Integrin beta-1'; 'L-lactate dehydrogenase B chain'; 'Phosphoglycerate kinase 1'; 'Syntenin-1'; 'Stomatin'; 'Tubulin beta chain'; 'Vinculin'	ATP5F1A CAVIN2 CORO1C EZR ITGB1 LDHB PGK1 SDCBP STOM TUBB VCL	P25705 O95810 Q9ULV4 P15311 P05556 P07195 P00558 O00560 P27105 P07437 P18206	ATP5F1A CAVIN2 CORO1C EZR ITGB1 LDHB PGK1 SDCBP STOM TUBB VCL	3.09 11/356	3.81 11/289	2.543e-2
GO:0098857	membrane microdomain	A membrane region with a lipid composition that is distinct from that of the membrane regions that surround it.	ENSG00000152234 ENSG00000168497 ENSG00000110880 ENSG00000092820 ENSG00000150093 ENSG00000111716 ENSG00000102144 ENSG00000137575 ENSG00000148175 ENSG00000196230 ENSG00000035403	'ATP synthase subunit alpha, mitochondrial'; 'Caveolae-associated protein 2'; 'Coronin-1C'; 'Ezrin'; 'Integrin beta-1'; 'L-lactate dehydrogenase B chain'; 'Phosphoglycerate kinase 1'; 'Syntenin-1'; 'Stomatin'; 'Tubulin beta chain'; 'Vinculin'	ATP5F1A CAVIN2 CORO1C EZR ITGB1 LDHB PGK1 SDCBP STOM TUBB VCL	P25705 O95810 Q9ULV4 P15311 P05556 P07195 P00558 O00560 P27105 P07437 P18206	ATP5F1A CAVIN2 CORO1C EZR ITGB1 LDHB PGK1 SDCBP STOM TUBB VCL	3.09 11/356	3.79 11/290	2.579e-2
GO:0098562	cytoplasmic side of membrane	The side of a membrane that faces the cytoplasm.	ENSG00000126759 ENSG00000156508 ENSG00000101210 ENSG00000159023 ENSG00000114353 ENSG00000078369 ENSG00000173801 ENSG00000100345 ENSG00000004939	'Properdin'; 'Elongation factor 1-alpha 1'; 'Elongation factor 1-alpha 2'; 'Protein 4.1'; 'Guanine nucleotide-binding protein G'; 'Junction plakoglobin'; 'Myosin-9'; 'Band 3 anion transport protein'	CFP EEF1A1 EEF1A2 EPB41 GNAI2 GNB1 JUP MYH9 SLC4A1	P27918 P68104 Q05639 P11171 P04899 P62873 P14923 P35579 P02730	CFP EEF1A1 EEF1A2 EPB41 GNAI2 GNB1 JUP MYH9 SLC4A1	2.53 9/356	4.25 9/212	2.579e-2
GO:0042383	sarcolemma	The outer membrane of a muscle cell, consisting of the plasma membrane, a covering basement membrane (about 100 nm thick and sometimes common to more than one fiber), and the associated loose network of collagen fibers.	ENSG00000142156 ENSG00000142173 ENSG00000163359 ENSG00000110880 ENSG00000128591 ENSG00000150093 ENSG00000035403	'Collagen alpha-1'; 'Collagen alpha-2'; 'Collagen alpha-3'; 'Coronin-1C'; 'Filamin-C'; 'Integrin beta-1'; 'Vinculin'	COL6A1 COL6A2 COL6A3 CORO1C FLNC ITGB1 VCL	P12109 P12110 P12111 Q9ULV4 Q14315 P05556 P18206	COL6A1 COL6A2 COL6A3 CORO1C FLNC ITGB1 VCL	1.97 7/356	4.96 7/141	2.661e-2
GO:0005916	fascia adherens	A cell-cell junction that contains the transmembrane protein N-cadherin, which interacts with identical molecules from neighbouring cells to form a tight mechanical intercellular link; forms a large portion of the intercalated disc, the structure at which myofibrils terminate in cardiomyocytes.	ENSG00000072110 ENSG00000035403	'Alpha-actinin-1'; 'Vinculin'	ACTN1 VCL	P12814 P18206	ACTN1 VCL	0.56 2/356	22.22 2/9	2.808e-2
GO:0042824	MHC class I peptide loading complex	A large, multisubunit complex which consists of the MHC class I-beta 2 microglobulin dimer, the transporter associated with antigen presentation (TAP), tapasin (an MHC-encoded membrane protein), the chaperone calreticulin and the thiol oxidoreductase ERp57. Functions in the assembly of peptides with newly synthesized MHC class I molecules.	ENSG00000166710 ENSG00000206503	'Beta-2-microglobulin'; 'HLA class I histocompatibility antigen, A alpha chain'	B2M HLA-A	P61769 P04439	B2M HLA-A	0.56 2/356	22.22 2/9	2.808e-2
GO:0045335	phagocytic vesicle	A membrane-bounded intracellular vesicle that arises from the ingestion of particulate material by phagocytosis.	ENSG00000166710 ENSG00000102879 ENSG00000187908 ENSG00000148180 ENSG00000206503 ENSG00000012223 ENSG00000159840	'Beta-2-microglobulin'; 'Coronin-1A'; 'Scavenger receptor cysteine-rich domain-containing protein DMBT1'; 'Gelsolin'; 'HLA class I histocompatibility antigen, A alpha chain'; 'Lactotransferrin'; 'Zyxin'	B2M CORO1A DMBT1 GSN HLA-A LTF ZYX	P61769 P31146 Q9UGM3 P06396 P04439 P02788 Q15942	B2M CORO1A DMBT1 GSN HLA-A LTF ZYX	1.97 7/356	4.90 7/143	2.808e-2
GO:0005915	zonula adherens	A cell-cell adherens junction which forms a continuous belt near the apex of epithelial cells.	ENSG00000173801 ENSG00000035403	'Junction plakoglobin'; 'Vinculin'	JUP VCL	P14923 P18206	JUP VCL	0.56 2/356	22.22 2/9	2.808e-2
GO:0016461	unconventional myosin complex	A portmanteau term for myosins other than myosin II.	ENSG00000092841 ENSG00000196465	'Myosin light polypeptide 6'; 'Myosin light chain 6B'	MYL6 MYL6B	P60660 P14649	MYL6 MYL6B	0.56 2/356	22.22 2/9	2.808e-2
GO:0098978	glutamatergic synapse	A synapse that uses glutamate as a neurotransmitter.	ENSG00000157766 ENSG00000075624 ENSG00000072110 ENSG00000077522 ENSG00000102879 ENSG00000196924 ENSG00000150093 ENSG00000259207 ENSG00000171246 ENSG00000122194 ENSG00000127314 ENSG00000138758 ENSG00000165280 ENSG00000164924	'Aggrecan core protein'; 'Actin, cytoplasmic 1'; 'Alpha-actinin-1'; 'Alpha-actinin-2'; 'Coronin-1A'; 'Filamin-A'; 'Integrin beta-1'; 'Integrin beta-3'; 'Neuronal pentraxin-1'; 'Plasminogen'; 'Ras-related protein Rap-1b'; 'Septin-11'; 'Transitional endoplasmic reticulum ATPase'; '14-3-3 protein zeta/delta'	ACAN ACTB ACTN1 ACTN2 CORO1A FLNA ITGB1 ITGB3 NPTX1 PLG RAP1B SEPTIN11 VCP YWHAZ	P16112 P60709 P12814 P35609 P31146 P21333 P05556 P05106 Q15818 P00747 P61224 Q9NVA2 P55072 P63104	ACAN ACTB ACTN1 ACTN2 CORO1A FLNA ITGB1 ITGB3 NPTX1 PLG RAP1B SEPTIN11 VCP YWHAZ	3.93 14/356	3.30 14/424	3.002e-2
GO:0042579	microbody	Cytoplasmic organelles, spherical or oval in shape, that are bounded by a single membrane and contain oxidative enzymes, especially those utilizing hydrogen peroxide (H2O2).	ENSG00000121691 ENSG00000087470 ENSG00000138413 ENSG00000178035 ENSG00000066583 ENSG00000163931 ENSG00000158125	'Catalase'; 'Glycine N-acyltransferase'; 'Dynamin-1-like protein'; 'Isocitrate dehydrogenase'; 'Inosine-5'-monophosphate dehydrogenase 2'; 'Isochorismatase domain-containing protein 1'; 'Transketolase'; 'Discoidin domain-containing receptor 2'; 'Xanthine dehydrogenase/oxidase'	GLYAT CAT DNM1L IDH1 IMPDH2 ISOC1 DDR2 TKT XDH	P04040 Q6IB77 O00429 O75874 P12268 Q96CN7 Q16832 P29401 P47989	CAT DNM1L IDH1 IMPDH2 ISOC1 TKT XDH	1.97 7/356	4.79 7/146	3.062e-2
GO:0005777	peroxisome	A small organelle enclosed by a single membrane, and found in most eukaryotic cells. Contains peroxidases and other enzymes involved in a variety of metabolic processes including free radical detoxification, lipid catabolism and biosynthesis, and hydrogen peroxide metabolism.	ENSG00000121691 ENSG00000087470 ENSG00000138413 ENSG00000178035 ENSG00000066583 ENSG00000163931 ENSG00000158125	'Catalase'; 'Glycine N-acyltransferase'; 'Dynamin-1-like protein'; 'Isocitrate dehydrogenase'; 'Inosine-5'-monophosphate dehydrogenase 2'; 'Isochorismatase domain-containing protein 1'; 'Transketolase'; 'Discoidin domain-containing receptor 2'; 'Xanthine dehydrogenase/oxidase'	GLYAT CAT DNM1L IDH1 IMPDH2 ISOC1 DDR2 TKT XDH	P04040 Q6IB77 O00429 O75874 P12268 Q96CN7 Q16832 P29401 P47989	CAT DNM1L IDH1 IMPDH2 ISOC1 TKT XDH	1.97 7/356	4.79 7/146	3.062e-2
GO:0034364	high-density lipoprotein particle	A lipoprotein particle with a high density (typically 1.063-1.21 g/ml) and a diameter of 5-10 nm that contains APOAs and may contain APOCs and APOE; found in blood and carries lipids from body tissues to the liver as part of the reverse cholesterol transport process.	ENSG00000120885 ENSG00000005421 ENSG00000173432	'Clusterin'; 'Serum paraoxonase/arylesterase 1'; 'Serum amyloid A-1 protein'	CLU PON1 SAA1	P10909 P27169 P0DJI8	CLU PON1 SAA1	0.84 3/356	10.71 3/28	3.207e-2
GO:0044297	cell body	The portion of a cell bearing surface projections such as axons, dendrites, cilia, or flagella that includes the nucleus, but excludes all cell projections.	ENSG00000143632 ENSG00000131016 ENSG00000130707 ENSG00000244731 ENSG00000166226 ENSG00000163468 ENSG00000150753 ENSG00000135624 ENSG00000156261 ENSG00000109846 ENSG00000092964 ENSG00000196924 ENSG00000114353 ENSG00000080824 ENSG00000120438 ENSG00000120332 ENSG00000196230	'Actin, alpha skeletal muscle'; 'A-kinase anchor protein 12'; 'Argininosuccinate synthase'; 'Complement C4-A'; 'T-complex protein 1 subunit beta'; 'T-complex protein 1 subunit gamma'; 'T-complex protein 1 subunit epsilon'; 'T-complex protein 1 subunit eta'; 'T-complex protein 1 subunit theta'; 'Alpha-crystallin B chain'; 'Dihydropyrimidinase-related protein 2'; 'Filamin-A'; 'Guanine nucleotide-bi…	ACTA1 AKAP12 ASS1 C4A CCT2 CCT3 CCT5 CCT7 CCT8 CRYAB DPYSL2 FLNA GNAI2 HSP90AA1 TCP1 TNN TUBB	P68133 Q02952 P00966 P0C0L4 P78371 P49368 P48643 Q99832 P50990 P02511 Q16555 P21333 P04899 P07900 P17987 Q9UQP3 P07437	ACTA1 AKAP12 ASS1 C4A CCT2 CCT3 CCT5 CCT7 CCT8 CRYAB DPYSL2 FLNA GNAI2 HSP90AA1 TCP1 TNN TUBB	4.78 17/356	3.01 17/565	3.365e-2
GO:0099571	postsynaptic cytoskeleton	The portion of the cytoskeleton contained within the postsynapse.	ENSG00000075624 ENSG00000077522	'Actin, cytoplasmic 1'; 'Alpha-actinin-2'	ACTB ACTN2	P60709 P35609	ACTB ACTN2	0.56 2/356	20.00 2/10	3.368e-2
GO:0032154	cleavage furrow	The cleavage furrow is a plasma membrane invagination at the cell division site. The cleavage furrow begins as a shallow groove and eventually deepens to divide the cytoplasm.	ENSG00000150093 ENSG00000100345 ENSG00000168385 ENSG00000122545	'Integrin beta-1'; 'Myosin-9'; 'Septin-2'; 'Septin-7'	ITGB1 MYH9 SEPTIN2 SEPTIN7	P05556 P35579 Q15019 Q16181	ITGB1 MYH9 SEPTIN2 SEPTIN7	1.12 4/356	7.41 4/54	3.487e-2
GO:0098966	perisynaptic extracellular matrix	The portion of the extracellular matrix that lies within the perisynaptic space.	ENSG00000157766 ENSG00000041982	'Aggrecan core protein'; 'Tenascin'	ACAN TNC	P16112 P24821	ACAN TNC	0.56 2/356	18.18 2/11	4.033e-2
GO:0020003	symbiont-containing vacuole	Membrane-bounded vacuole within a host cell in which a symbiont organism resides. The vacuole membrane is derived from both the host and symbiont.	ENSG00000109072	'Vitronectin'	VTN	P04004	VTN	0.28 1/356	100.00 1/1	4.491e-2
GO:0005895	interleukin-5 receptor complex	A protein complex that binds interleukin-3; comprises an alpha and a beta subunit. The alpha chain is specific to the interleukin-5 receptor, whereas the beta chain is shared with the receptors for granulocyte-macrophage colony-stimulating factor and interleukin-3.	ENSG00000137575	'Syntenin-1'	SDCBP	O00560	SDCBP	0.28 1/356	100.00 1/1	4.491e-2
GO:0071757	hexameric IgM immunoglobulin complex	A circulating form of IgM consisting of a hexamer of IgM core units with a single J chain polypeptide.	ENSG00000211899	'Immunoglobulin heavy constant mu'	IGHM	P01871	IGHM	0.28 1/356	100.00 1/1	4.491e-2
GO:0110157	reelin complex	An extracellular complex that binds lipoprotein receptors VLDLR and APOER2, cadherin-related neuronal receptors (CNRs) or alpha3beta1 integrin and induces various downstream, reelin-dependent, phosphorylation cascades. It ultimately affects polarization, differentiation, neuronal migration and layer formation in the embryonic brain and neuron growth, maturation, and synaptic activity in the postn…	ENSG00000189056	'Reelin'	RELN	P78509	RELN	0.28 1/356	100.00 1/1	4.491e-2
GO:0090637	inner dense plaque of desmosome	The desmosomal part containing the C-termini of desmoplakins which interact with the keratin intermediate filaments, serving to tether the intermediate filaments to the plasma membrane.	ENSG00000035403	'Vinculin'	VCL	P18206	VCL	0.28 1/356	100.00 1/1	4.491e-2
GO:0001527	microfibril	Extracellular matrix components occurring independently or along with elastin. Thought to have force-bearing functions in tendon. In addition to fibrillins, microfibrils may contain other associated proteins.	ENSG00000166147 ENSG00000090006	'Fibrillin-1'; 'Latent-transforming growth factor beta-binding protein 4'	FBN1 LTBP4	P35555 Q8N2S1	FBN1 LTBP4	0.56 2/356	16.67 2/12	4.491e-2
GO:0008305	integrin complex	A protein complex that is composed of one alpha subunit and one beta subunit, both of which are members of the integrin superfamily of cell adhesion receptors; the complex spans the plasma membrane and binds to extracellular matrix ligands, cell-surface ligands, and soluble ligands.	ENSG00000005961 ENSG00000150093 ENSG00000259207	'Integrin alpha-IIb'; 'Integrin beta-1'; 'Integrin beta-3'	ITGA2B ITGB1 ITGB3	P08514 P05556 P05106	ITGA2B ITGB1 ITGB3	0.84 3/356	9.38 3/32	4.491e-2
GO:0034677	integrin alpha7-beta1 complex	An integrin complex that comprises one alpha7 subunit and one beta1 subunit.	ENSG00000150093	'Integrin beta-1'	ITGB1	P05556	ITGB1	0.28 1/356	100.00 1/1	4.491e-2
GO:0044218	other organism cell membrane	The cell membrane of a secondary organism with which the first organism is interacting.	ENSG00000113600	'Complement component C9'	C9	P02748	C9	0.28 1/356	100.00 1/1	4.491e-2
GO:0099020	perinuclear endoplasmic reticulum lumen	The volume enclosed by the membranes of the perinuclear endoplasmic reticulum.	ENSG00000120885	'Clusterin'	CLU	P10909	CLU	0.28 1/356	100.00 1/1	4.491e-2
GO:0062151	catalase complex	A protein-containing complex that is capable of catalase activity.	ENSG00000121691	'Catalase'; 'Glycine N-acyltransferase'	GLYAT CAT	P04040 Q6IB77	CAT	0.28 1/356	100.00 1/1	4.491e-2
GO:0033655	host cell cytoplasm part	Any constituent part of the host cell cytoplasm, all of the contents of a cell excluding the plasma membrane and nucleus, but including other subcellular structures. The host is defined as the larger of the organisms involved in a symbiotic interaction.	ENSG00000109072	'Vitronectin'	VTN	P04004	VTN	0.28 1/356	100.00 1/1	4.491e-2
GO:0005599	collagen type X trimer	A collagen homotrimer of alpha1(X) chains; type X collagen triple helices form hexagonal networks (sheets).	ENSG00000123500	'Collagen alpha-1'	COL10A1	Q03692	COL10A1	0.28 1/356	100.00 1/1	4.491e-2
GO:0031528	microvillus membrane	The portion of the plasma membrane surrounding a microvillus.	ENSG00000092820 ENSG00000259207 ENSG00000147065	'Ezrin'; 'Integrin beta-3'; 'Moesin'	EZR ITGB3 MSN	P15311 P05106 P26038	EZR ITGB3 MSN	0.84 3/356	9.09 3/33	4.491e-2
GO:0033646	host intracellular part	Any constituent part of the living contents of a host cell; the matter contained within (but not including) the plasma membrane, usually taken to exclude large vacuoles and masses of secretory or ingested material. In eukaryotes it includes the nucleus and cytoplasm. The host is defined as the larger of the organisms involved in a symbiotic interaction.	ENSG00000109072	'Vitronectin'	VTN	P04004	VTN	0.28 1/356	100.00 1/1	4.491e-2
GO:0071665	gamma-catenin-TCF7L2 complex	A protein complex that contains gamma-catenin and TCF7L2 (TCF4), binds to the TCF DNA motif within a promoter element, and is involved in the regulation of WNT target gene transcription.	ENSG00000173801	'Junction plakoglobin'	JUP	P14923	JUP	0.28 1/356	100.00 1/1	4.491e-2
GO:0090636	outer dense plaque of desmosome	The desmosomal part containing plakoglobins, plakophilins, the N-termini of desmoplakins, as well as the cytoplasmic tails of the desmosomal cadherins, which together attach the plaque to the plasma membrane.	ENSG00000035403	'Vinculin'	VCL	P18206	VCL	0.28 1/356	100.00 1/1	4.491e-2
GO:0030430	host cell cytoplasm	The cytoplasm of a host cell.	ENSG00000109072	'Vitronectin'	VTN	P04004	VTN	0.28 1/356	100.00 1/1	4.491e-2
GO:0001533	cornified envelope	A type of plasma membrane that has been modified through addition of distinct intracellular and extracellular components, including ceramide, found in cornifying epithelial cells (corneocytes).	ENSG00000143631 ENSG00000106211 ENSG00000163207 ENSG00000173801	'Filaggrin'; 'Fibroblast growth factor receptor 1'; 'Heat shock protein beta-1'; 'Involucrin'; 'Junction plakoglobin'	FLG FGFR1 HSPB1 IVL JUP	P20930 P11362 P04792 P07476 P14923	FLG HSPB1 IVL JUP	1.12 4/356	6.78 4/59	4.491e-2
GO:0043656	host intracellular region	That space within the plasma membrane of a host cell.	ENSG00000109072	'Vitronectin'	VTN	P04004	VTN	0.28 1/356	100.00 1/1	4.491e-2
GO:0033643	host cell part	Any constituent part of a host cell. The host is defined as the larger of the organisms involved in a symbiotic interaction.	ENSG00000109072	'Vitronectin'	VTN	P04004	VTN	0.28 1/356	100.00 1/1	4.491e-2
GO:0099535	synapse-associated extracellular matrix	The extracellular matrix of the perisynaptic space (the extracellular space adjacent to the synapse) and the synaptic cleft.	ENSG00000157766 ENSG00000041982	'Aggrecan core protein'; 'Tenascin'	ACAN TNC	P16112 P24821	ACAN TNC	0.56 2/356	16.67 2/12	4.491e-2
GO:0061826	podosome ring	The ring structure surrounding the podosome core, containing proteins such as vinculin and talin.	ENSG00000035403	'Vinculin'	VCL	P18206	VCL	0.28 1/356	100.00 1/1	4.491e-2
GO:1902912	pyruvate kinase complex	A protein complex which is capable of pyruvate kinase activity.	ENSG00000143627	'Pyruvate kinase PKLR'	PKLR	P30613	PKLR	0.28 1/356	100.00 1/1	4.491e-2
GO:0016528	sarcoplasm	The cytoplasm of a muscle cell; includes the sarcoplasmic reticulum.	ENSG00000196296 ENSG00000148180 ENSG00000137801 ENSG00000113296 ENSG00000158125	'Sarcoplasmic/endoplasmic reticulum calcium ATPase 1'; 'Gelsolin'; 'Thrombospondin-1'; 'Thrombospondin-4'; 'Xanthine dehydrogenase/oxidase'	ATP2A1 GSN THBS1 THBS4 XDH	O14983 P06396 P07996 P35443 P47989	ATP2A1 GSN THBS1 THBS4 XDH	1.40 5/356	5.38 5/93	4.804e-2
